# Supplementary material for: Multiplexed detection of viral antigen and RNA using nanopore sensing and encoded molecular probes
Source: Nat Commun. 2023 Nov 14;14:7362. doi: 10.1038/s41467-023-43004-9 (PMC10646045; doi:10.1038/s41467-023-43004-9)
Supplement: Supplementary file 4 — Source data [file 41467_2023_43004_MOESM4_ESM.zip]

Archive with 10 entries (9 files):
- Source data/
- Source data/SI Fig.12 gel.jpg
- Source data/SI Fig.19 gel.jpg
- Source data/SI Fig.2 gel.jpg
- Source data/Source data SI.xlsx
- Source data/figure 2 source data.xlsx
- Source data/figure 3 source data.xlsx
- Source data/figure 4 source data.xlsx
- Source data/figure 5 source data.xlsx
- Source data/figure 7 source data.xlsx
