# Supplementary material for: Multiplexed detection of viral antigen and RNA using nanopore sensing and encoded molecular probes
Source: Nat Commun. 2023 Nov 14;14:7362. doi: 10.1038/s41467-023-43004-9 (PMC10646045; doi:10.1038/s41467-023-43004-9)
Supplement: Supplementary file 4 — Source data [file 41467_2023_43004_MOESM4_ESM.zip › Source data/Source data SI.xlsx]

## Sheet: SI Fig. 1
Response（RU）	Time（s）	Fitted Cycle: 3 S1-79-27nt 8 n_Y	Cycle: 4 S1-79-27nt 16 nM_Y	Fitted Cycle: 4 S1-79-27nt 16 _Y	Cycle: 5 S1-79-27nt 32 nM_Y	Fitted Cycle: 5 S1-79-27nt 32 _Y	Cycle: 6 S1-79-27nt 63 nM_Y	Fitted Cycle: 6 S1-79-27nt 63 _Y	Cycle: 7 S1-79-27nt 125 nM_Y	Fitted Cycle: 7 S1-79-27nt 125_Y	Cycle: 8 S1-79-27nt 250 nM_Y	Fitted Cycle: 8 S1-79-27nt 250_Y
-60.06	-0.22266	0	-0.20996	0	-0.34766	0	-0.15527	0	-0.10449	0	-0.32715	0
-59.96	-0.22168	0	-0.22461	0	-0.33496	0	-0.14648	0	-0.07715	0	-0.36328	0
-59.86	-0.20801	0	-0.24414	0	-0.29785	0	-0.15918	0	-0.03613	0	-0.37305	0
-59.76	-0.23438	0	-0.27637	0	-0.27832	0	-0.19434	0	-0.000976563	0	-0.39648	0
-59.66	-0.2959	0	-0.2998	0	-0.26953	0	-0.23438	0	0.00391	0	-0.44336	0
-59.56	-0.3252	0	-0.30957	0	-0.16699	0	-0.24414	0	0.00586	0	-0.44336	0
-59.46	-0.37695	0	-0.31445	0	-0.06152	0	-0.24609	0	-0.02637	0	-0.44824	0
-59.36	-0.39355	0	-0.27051	0	-0.12109	0	-0.2002	0	-0.09179	0	-0.39746	0
-59.26	-0.35938	0	-0.20313	0	-0.29492	0	-0.12793	0	-0.19922	0	-0.32715	0
-59.16	-0.3291	0	-0.12207	0	-0.41308	0	-0.05469	0	-0.26074	0	-0.23926	0
-59.06	-0.28613	0	-0.01855	0	-0.45801	0	0.03516	0	-0.27246	0	-0.13281	0
-58.96	-0.24121	0	0.04883	0	-0.45801	0	0.10254	0	-0.23145	0	-0.07031	0
-58.86	-0.20508	0	0.09082	0	-0.36817	0	0.14941	0	-0.15235	0	-0.03125	0
-58.76	-0.21191	0	0.04199	0	-0.32715	0	0.10547	0	-0.14551	0	-0.08398	0
-58.66	-0.23438	0	-0.03613	0	-0.34082	0	0.03418	0	-0.18848	0	-0.14551	0
-58.56	-0.23731	0	-0.07422	0	-0.32813	0	-0.0166	0	-0.21191	0	-0.18652	0
-58.46	-0.25	0	-0.09668	0	-0.29981	0	-0.06055	0	-0.20703	0	-0.21387	0
-58.36	-0.29102	0	-0.13574	0	-0.31934	0	-0.09863	0	-0.21192	0	-0.25781	0
-58.26	-0.29785	0	-0.16211	0	-0.3457	0	-0.13477	0	-0.2168	0	-0.29395	0
-58.16	-0.31738	0	-0.18848	0	-0.35059	0	-0.15625	0	-0.21875	0	-0.3125	0
-58.06	-0.32422	0	-0.19531	0	-0.3457	0	-0.16602	0	-0.21191	0	-0.30957	0
-57.96	-0.3291	0	-0.2002	0	-0.34082	0	-0.17285	0	-0.21973	0	-0.30762	0
-57.86	-0.33594	0	-0.20703	0	-0.34473	0	-0.17969	0	-0.22852	0	-0.30469	0
-57.76	-0.31934	0	-0.19043	0	-0.32813	0	-0.17285	0	-0.21875	0	-0.29297	0
-57.66	-0.30957	0	-0.19043	0	-0.32324	0	-0.18066	0	-0.2041	0	-0.28516	0
-57.56	-0.29199	0	-0.17773	0	-0.30078	0	-0.16992	0	-0.18457	0	-0.26563	0
-57.46	-0.26856	0	-0.16406	0	-0.27441	0	-0.15137	0	-0.16797	0	-0.26172	0
-57.36	-0.24902	0	-0.15918	0	-0.24512	0	-0.1416	0	-0.15625	0	-0.25195	0
-57.26	-0.22949	0	-0.13477	0	-0.22363	0	-0.13672	0	-0.13672	0	-0.23731	0
-57.16	-0.21289	0	-0.12793	0	-0.21191	0	-0.12695	0	-0.13184	0	-0.22559	0
-57.06	-0.19336	0	-0.12012	0	-0.20703	0	-0.12012	0	-0.12207	0	-0.23047	0
-56.96	-0.20313	0	-0.11035	0	-0.19727	0	-0.11231	0	-0.11914	0	-0.22754	0
-56.86	-0.18848	0	-0.10352	0	-0.1875	0	-0.0957	0	-0.10938	0	-0.20313	0
-56.76	-0.17871	0	-0.10059	0	-0.18066	0	-0.09082	0	-0.10254	0	-0.18652	0
-56.66	-0.16602	0	-0.0957	0	-0.18262	0	-0.08496	0	-0.10742	0	-0.17871	0
-56.56	-0.14941	0	-0.10059	0	-0.16309	0	-0.06836	0	-0.09766	0	-0.16895	0
-56.46	-0.125	0	-0.08398	0	-0.13379	0	-0.05371	0	-0.07813	0	-0.14941	0
-56.36	-0.10352	0	-0.07422	0	-0.10742	0	-0.03223	0	-0.04883	0	-0.12988	0
-56.26	-0.10547	0	-0.06934	0	-0.09277	0	-0.03223	0	-0.03906	0	-0.11816	0
-56.16	-0.07715	0	-0.0625	0	-0.06152	0	-0.00391	0	-0.02051	0	-0.09668	0
-56.06	-0.06738	0	-0.05957	0	-0.03906	0	0.00879	0	-0.02734	0	-0.0918	0
-55.96	-0.05957	0	-0.04492	0	-0.0127	0	0.02051	0	-0.00586	0	-0.08203	0
-55.86	-0.0498	0	-0.04004	0	0.00684	0	0.02539	0	-0.02051	0	-0.0752	0
-55.76	-0.0332	0	-0.0332	0	0.03027	0	0.04199	0	-0.01074	0	-0.06055	0
-55.66	-0.02832	0	-0.0332	0	0.02539	0	0.04492	0	-0.00097619	0	-0.06543	0
-55.56	-0.01172	0	-0.0332	0	0.03809	0	0.0498	0	0.00586	0	-0.0625	0
-55.46	-0.01172	0	-0.0332	0	0.02832	0	0.0498	0	-0.00391	0	-0.06543	0
-55.36	-0.01855	0	-0.03516	0	0.04004	0	0.05469	0	-0.00586	0	-0.07031	0
-55.26	-0.02051	0	-0.03711	0	0.02832	0	0.04785	0	-0.0127	0	-0.08398	0
-55.16	-0.01074	0	-0.03711	0	0.02832	0	0.04785	0	-0.01269	0	-0.08398	0
-55.06	0.000976563	0	-0.02246	0	0.0332	0	0.0459	0	-0.00293	0	-0.07422	0
-54.96	0.01074	0	-0.000976563	0	0.03809	0	0.06055	0	0.01172	0	-0.0498	0
-54.86	0.0127	0	-0.00391	0	0.03516	0	0.06738	0	0.02832	0	-0.03809	0
-54.76	0.000976563	0	-0.00391	0	0.02051	0	0.06738	0	0.02832	0	-0.03125	0
-54.66	0.01074	0	-0.000976384	0	0.00391	0	0.07031	0	0.03125	0	-0.0332	0
-54.56	0.01074	0	-0.01074	0	-0.000976563	0	0.0752	0	0.04102	0	-0.03516	0
-54.46	-0.000976563	0	-0.01563	0	-0.02539	0	0.07031	0	0.04297	0	-0.02051	0
-54.36	0.00586	0	-0.01367	0	-0.02539	0	0.08203	0	0.04492	0	-0.0166	0
-54.26	0.01074	0	-0.01367	0	-0.02539	0	0.09375	0	0.05762	0	-0.01172	0
-54.16	0.00391	0	-0.02344	0	-0.03516	0	0.08691	0	0.04785	0	-0.01172	0
-54.06	0.000976563	0	-0.02344	0	-0.0498	0	0.07422	0	0.04297	0	-0.00684	0
-53.96	0.00781	0	-0.0166	0	-0.05762	0	0.08105	0	0.03809	0	-0.00684	0
-53.86	-0.00879	0	-0.03516	0	-0.07617	0	0.06934	0	0.02637	0	-0.02539	0
-53.76	-0.00879	0	-0.04102	0	-0.08398	0	0.07129	0	0.04004	0	-0.02148	0
-53.66	-0.01367	0	-0.04492	0	-0.10547	0	0.05273	0	0.0332	0	-0.0166	0
-53.56	-0.02344	0	-0.04102	0	-0.12012	0	0.05469	0	0.03027	0	-0.01465	0
-53.46	-0.02539	0	-0.05762	0	-0.12988	0	0.03516	0	0.0166	0	-0.02148	0
-53.36	-0.02051	0	-0.05957	0	-0.13965	0	0.03809	0	0.02148	0	-0.00684	0
-53.26	-0.01367	0	-0.05273	0	-0.1377	0	0.04688	0	0.02539	0	0	0
-53.16	-0.0166	0	-0.05566	0	-0.1377	0	0.03711	0	0.02051	0	-0.01465	0
-53.06	-0.01172	0	-0.06055	0	-0.12793	0	0.02051	0	0.03809	0	-0.02148	0
-52.96	-0.00879	0	-0.05469	0	-0.10742	0	0.02344	0	0.05273	0	-0.01855	0
-52.86	-0.00391	0	-0.05176	0	-0.08105	0	0.02832	0	0.05762	0	-0.02832	0
-52.76	-0.000976563	0	-0.04492	0	-0.06836	0	0.02832	0	0.05762	0	-0.02148	0
-52.66	0.01855	0	-0.0498	0	-0.05859	0	0.02832	0	0.06738	0	-0.0332	0
-52.56	0.03027	0	-0.05469	0	-0.0293	0	0.0332	0	0.07227	0	-0.0332	0
-52.46	0.01563	0	-0.06934	0	-0.02734	0	0.02344	0	0.05762	0	-0.0498	0
-52.36	0.01172	0	-0.08105	0	-0.0293	0	0.0166	0	0.04395	0	-0.05664	0
-52.26	0.02832	0	-0.07129	0	-0.000976563	0	0.02832	0	0.06055	0	-0.05273	0
-52.16	0.02832	0	-0.07617	0	-0.01269	0	0.01367	0	0.05273	0	-0.05957	0
-52.06	0.04688	0	-0.06445	0	0.00391	0	0.03027	0	0.06934	0	-0.04297	0
-51.96	0.04199	0	-0.06934	0	-0.00781	0	0.02051	0	0.07422	0	-0.05078	0
-51.86	0.03027	0	-0.07617	0	0.00195	0	0.00391	0	0.06055	0	-0.0498	0
-51.76	0.02344	0	-0.07617	0	-0.00781	0	-0.000976563	0	0.06543	0	-0.04492	0
-51.66	0.03516	0	-0.07617	0	-0.00293	0	0.00195	0	0.06543	0	-0.05469	0
-51.56	0.02344	0	-0.08789	0	-0.01465	0	-0.00488	0	0.05859	0	-0.06641	0
-51.46	0.02051	0	-0.08301	0	-0.00488	0	0	0	0.06543	0	-0.06152	0
-51.36	0.02734	0	-0.06445	0	0.00684	0	0.01855	0	0.06738	0	-0.05273	0
-51.26	0.02734	0	-0.06445	0	0.00684	0	0.01855	0	0.07715	0	-0.05273	0
-51.16	0.01563	0	-0.07617	0	0.00488	0	0.00977	0	0.0752	0	-0.06445	0
-51.06	0.01563	0	-0.08594	0	0	0	0.01465	0	0.0752	0	-0.07129	0
-50.96	0.01563	0	-0.08594	0	0.01172	0	0.00977	0	0.0752	0	-0.06934	0
-50.86	0.01855	0	-0.08594	0	0.00488	0	0.0166	0	0.0752	0	-0.07129	0
-50.76	0.02051	0	-0.08301	0	0.00195	0	0.01172	0	0.08984	0	-0.06641	0
-50.66	0.00293	0	-0.09375	0	-0.01563	0	-0.00293	0	0.08203	0	-0.07422	0
-50.56	-0.00684	0	-0.11328	0	-0.02051	0	-0.000976563	0	0.07715	0	-0.08691	0
-50.46	-0.01367	0	-0.11328	0	-0.03027	0	-0.00586	0	0.07031	0	-0.08887	0
-50.36	-0.01367	0	-0.11035	0	-0.04004	0	-0.0127	0	0.07715	0	-0.0918	0
-50.26	-0.02344	0	-0.11523	0	-0.04688	0	-0.02246	0	0.06738	0	-0.09863	0
-50.16	-0.02344	0	-0.11035	0	-0.04199	0	-0.01758	0	0.06738	0	-0.09375	0
-50.06	-0.03809	0	-0.11523	0	-0.05176	0	-0.02539	0	0.05273	0	-0.10352	0
-49.96	-0.04492	0	-0.11719	0	-0.05176	0	-0.03223	0	0.04102	0	-0.10352	0
-49.86	-0.05664	0	-0.11719	0	-0.05957	0	-0.03223	0	0.04785	0	-0.11328	0
-49.76	-0.05664	0	-0.11231	0	-0.07129	0	-0.03223	0	0.05078	0	-0.11328	0
-49.66	-0.0498	0	-0.10742	0	-0.07617	0	-0.04199	0	0.05078	0	-0.11328	0
-49.56	-0.05762	0	-0.0957	0	-0.06934	0	-0.02832	0	0.05762	0	-0.10938	0
-49.46	-0.0625	0	-0.08594	0	-0.05957	0	-0.01855	0	0.06738	0	-0.09668	0
-49.36	-0.06738	0	-0.10059	0	-0.08594	0	-0.0332	0	0.05273	0	-0.10156	0
-49.26	-0.07422	0	-0.10742	0	-0.09277	0	-0.04004	0	0.05078	0	-0.11328	0
-49.16	-0.07715	0	-0.12012	0	-0.10547	0	-0.04297	0	0.04785	0	-0.12305	0
-49.06	-0.08203	0	-0.125	0	-0.10059	0	-0.04785	0	0.04492	0	-0.12305	0
-48.96	-0.0791	0	-0.12988	0	-0.11035	0	-0.05273	0	0.04297	0	-0.12305	0
-48.86	-0.07422	0	-0.12793	0	-0.12012	0	-0.05469	0	0.04785	0	-0.13281	0
-48.76	-0.07422	0	-0.12012	0	-0.11719	0	-0.0625	0	0.04785	0	-0.12793	0
-48.66	-0.07422	0	-0.12793	0	-0.10742	0	-0.06934	0	0.05762	0	-0.12109	0
-48.56	-0.08398	0	-0.14453	0	-0.10547	0	-0.0791	0	0.04785	0	-0.13086	0
-48.46	-0.07617	0	-0.13965	0	-0.10547	0	-0.0791	0	0.05762	0	-0.14063	0
-48.36	-0.05957	0	-0.12305	0	-0.0957	0	-0.0791	0	0.05762	0	-0.14063	0
-48.26	-0.0498	0	-0.12305	0	-0.10059	0	-0.07422	0	0.07422	0	-0.1377	0
-48.16	-0.04004	0	-0.12012	0	-0.09863	0	-0.06738	0	0.08398	0	-0.13281	0
-48.06	-0.02539	0	-0.12012	0	-0.10059	0	-0.06445	0	0.08887	0	-0.13281	0
-47.96	-0.00195	0	-0.11035	0	-0.08887	0	-0.0498	0	0.09082	0	-0.1377	0
-47.86	0.000976563	0	-0.0957	0	-0.08594	0	-0.05664	0	0.08203	0	-0.14941	0
-47.76	0.01074	0	-0.09082	0	-0.07324	0	-0.03711	0	0.08691	0	-0.13281	0
-47.66	0.02246	0	-0.0791	0	-0.07129	0	-0.0332	0	0.0791	0	-0.13574	0
-47.56	0.02051	0	-0.07422	0	-0.07129	0	-0.04004	0	0.07617	0	-0.14258	0
-47.46	0.04297	0	-0.06152	0	-0.06836	0	-0.03711	0	0.0791	0	-0.13477	0
-47.36	0.05469	0	-0.05469	0	-0.06836	0	-0.03027	0	0.06738	0	-0.12988	0
-47.26	0.04688	0	-0.0625	0	-0.06152	0	-0.02539	0	0.06738	0	-0.12598	0
-47.16	0.06152	0	-0.04785	0	-0.05469	0	-0.00879	0	0.07715	0	-0.11133	0
-47.06	0.06152	0	-0.04297	0	-0.04492	0	-0.00391	0	0.08203	0	-0.11133	0
-46.96	0.06836	0	-0.04297	0	-0.04492	0	0.00586	0	0.08887	0	-0.10645	0
-46.86	0.06641	0	-0.04297	0	-0.03516	0	0.00586	0	0.08398	0	-0.10449	0
-46.76	0.05957	0	-0.04297	0	-0.03027	0	-0.000976563	0	0.06738	0	-0.11133	0
-46.66	0.07422	0	-0.04004	0	-0.03223	0	0.00391	0	0.07227	0	-0.1084	0
-46.56	0.09375	0	-0.03516	0	-0.03027	0	-0.000976563	0	0.0791	0	-0.10352	0
-46.46	0.10059	0	-0.04492	0	-0.04199	0	0.00195	0	0.07715	0	-0.1084	0
-46.36	0.09082	0	-0.04785	0	-0.04199	0	0.00391	0	0.07227	0	-0.11816	0
-46.26	0.07617	0	-0.0498	0	-0.04004	0	0.00684	0	0.0625	0	-0.11328	0
-46.16	0.08594	0	-0.03027	0	-0.03516	0	0.0332	0	0.0791	0	-0.09863	0
-46.06	0.07617	0	-0.02344	0	-0.02539	0	0.04004	0	0.0791	0	-0.10156	0
-45.96	0.07617	0	-0.02539	0	-0.03711	0	0.03809	0	0.07422	0	-0.10352	0
-45.86	0.0791	0	-0.02246	0	-0.04395	0	0.03125	0	0.07031	0	-0.10547	0
-45.76	0.06152	0	-0.03516	0	-0.05371	0	0.03809	0	0.05273	0	-0.11035	0
-45.66	0.06348	0	-0.01367	0	-0.05664	0	0.03809	0	0.05469	0	-0.09668	0
-45.56	0.05371	0	-0.02637	0	-0.06641	0	0.03809	0	0.04492	0	-0.10352	0
-45.46	0.05176	0	-0.02539	0	-0.06348	0	0.04297	0	0.03613	0	-0.10352	0
-45.36	0.05176	0	-0.01367	0	-0.0498	0	0.05273	0	0.04785	0	-0.10156	0
-45.26	0.05664	0	-0.01367	0	-0.0498	0	0.06445	0	0.04785	0	-0.10156	0
-45.16	0.06152	0	-0.01367	0	-0.04688	0	0.0498	0	0.04785	0	-0.0918	0
-45.06	0.05859	0	-0.02344	0	-0.05176	0	0.04004	0	0.0332	0	-0.11133	0
-44.96	0.06152	0	-0.02344	0	-0.05176	0	0.04297	0	0.04004	0	-0.1084	0
-44.86	0.06641	0	-0.01855	0	-0.04688	0	0.04785	0	0.04004	0	-0.09863	0
-44.76	0.05469	0	-0.00195	0	-0.04004	0	0.05273	0	0.04004	0	-0.08887	0
-44.66	0.05957	0	-0.00195	0	-0.04004	0	0.05957	0	0.04004	0	-0.08398	0
-44.56	0.05176	0	-0.01367	0	-0.05176	0	0.04492	0	0.02832	0	-0.09863	0
-44.46	0.04492	0	-0.00586	0	-0.04395	0	0.05078	0	0.03613	0	-0.0957	0
-44.36	0.04004	0	-0.00586	0	-0.04395	0	0.05566	0	0.02637	0	-0.10059	0
-44.26	0.04297	0	-0.01074	0	-0.03418	0	0.05566	0	0.03125	0	-0.08887	0
-44.16	0.05664	0	0.00586	0	-0.03027	0	0.07422	0	0.03809	0	-0.08203	0
-44.06	0.04199	0	-0.00391	0	-0.04004	0	0.07422	0	0.02832	0	-0.0918	0
-43.96	0.03516	0	-0.00391	0	-0.03027	0	0.0791	0	0.02832	0	-0.0918	0
-43.86	0.03516	0	-0.00391	0	-0.02539	0	0.0791	0	0.02832	0	-0.0918	0
-43.76	0.03809	0	0.00879	0	-0.02051	0	0.08691	0	0.02148	0	-0.08398	0
-43.66	0.04297	0	0.00879	0	-0.01758	0	0.10156	0	0.02637	0	-0.07227	0
-43.56	0.0332	0	0.02051	0	-0.01074	0	0.10645	0	0.03613	0	-0.07227	0
-43.46	0.0332	0	0.00879	0	-0.01074	0	0.10645	0	0.03613	0	-0.07227	0
-43.36	0.0332	0	0.01563	0	-0.01074	0	0.10645	0	0.03613	0	-0.06934	0
-43.26	0.0332	0	0.01563	0	-0.01074	0	0.10645	0	0.02344	0	-0.06445	0
-43.16	0.03809	0	0.01855	0	-0.01074	0	0.11133	0	0.00977	0	-0.06445	0
-43.06	0.04492	0	0.02344	0	-0.00586	0	0.12793	0	0.01465	0	-0.06445	0
-42.96	0.05469	0	0.04297	0	-0.00293	0	0.1377	0	0.02441	0	-0.05469	0
-42.86	0.05469	0	0.04297	0	-0.00293	0	0.1377	0	0.01465	0	-0.05469	0
-42.76	0.05469	0	0.04297	0	-0.00293	0	0.1377	0	0.01465	0	-0.05469	0
-42.66	0.05469	0	0.05273	0	-0.00293	0	0.14746	0	0.01953	0	-0.05469	0
-42.56	0.05469	0	0.05273	0	0.00195	0	0.14746	0	0.0166	0	-0.05469	0
-42.46	0.05469	0	0.05273	0	0.00879	0	0.14746	0	0.01172	0	-0.05469	0
-42.36	0.04492	0	0.05273	0	0.00879	0	0.14746	0	0.00977	0	-0.05469	0
-42.26	0.0498	0	0.05273	0	0.00879	0	0.14746	0	0.00684	0	-0.06445	0
-42.16	0.05664	0	0.05273	0	0.00879	0	0.14746	0	0.00684	0	-0.06445	0
-42.06	0.05664	0	0.05273	0	0.01172	0	0.14746	0	0.00684	0	-0.06445	0
-41.96	0.05664	0	0.04297	0	0.00391	0	0.1377	0	-0.00293	0	-0.0791	0
-41.86	0.05957	0	0.04297	0	-0.000976563	0	0.1377	0	-0.0127	0	-0.07227	0
-41.76	0.06445	0	0.04297	0	0.00195	0	0.1377	0	-0.0127	0	-0.07227	0
-41.66	0.05469	0	0.0332	0	-0.00293	0	0.13965	0	-0.02246	0	-0.08203	0
-41.56	0.05469	0	0.0332	0	-0.00293	0	0.13965	0	-0.02246	0	-0.0918	0
-41.46	0.05469	0	0.0332	0	-0.00293	0	0.13477	0	-0.0127	0	-0.0918	0
-41.36	0.04492	0	0.0332	0	-0.0127	0	0.11816	0	-0.02246	0	-0.09863	0
-41.26	0.04492	0	0.0332	0	-0.0127	0	0.12793	0	-0.03223	0	-0.09375	0
-41.16	0.0498	0	0.03809	0	0.00391	0	0.13281	0	-0.02734	0	-0.08887	0
-41.06	0.04688	0	0.03516	0	-0.00195	0	0.13477	0	-0.03027	0	-0.10156	0
-40.96	0.04688	0	0.03223	0	-0.00684	0	0.1416	0	-0.03027	0	-0.10156	0
-40.86	0.03516	0	0.00586	0	-0.01855	0	0.12988	0	-0.03906	0	-0.1084	0
-40.76	0.02539	0	0.00586	0	-0.01855	0	0.12988	0	-0.03418	0	-0.10156	0
-40.66	0.02539	0	0.00586	0	-0.00879	0	0.12988	0	-0.03418	0	-0.11328	0
-40.56	0.02539	0	0.01563	0	-0.00879	0	0.12988	0	-0.0293	0	-0.11328	0
-40.46	0.03027	0	0.01563	0	-0.00879	0	0.12988	0	-0.02246	0	-0.11328	0
-40.36	0.03711	0	0.01563	0	-0.00879	0	0.13965	0	-0.02246	0	-0.11328	0
-40.26	0.03711	0	0.01563	0	-0.00879	0	0.13965	0	-0.02246	0	-0.11328	0
-40.16	0.03711	0	0.01563	0	-0.00879	0	0.13965	0	-0.02246	0	-0.11328	0
-40.06	0.03711	0	0.01074	0	-0.00879	0	0.13281	0	-0.02246	0	-0.11328	0
-39.96	0.02734	0	-0.00586	0	-0.01855	0	0.13281	0	-0.03223	0	-0.12305	0
-39.86	0.02734	0	-0.00586	0	-0.00879	0	0.13965	0	-0.03223	0	-0.12988	0
-39.76	0.02734	0	-0.00586	0	-0.02344	0	0.13965	0	-0.03223	0	-0.125	0
-39.66	0.02734	0	-0.00586	0	-0.03027	0	0.13965	0	-0.03223	0	-0.125	0
-39.56	0.02734	0	-0.00586	0	-0.03027	0	0.13965	0	-0.02246	0	-0.12988	0
-39.46	0.02734	0	-0.00586	0	-0.03027	0	0.13477	0	-0.03223	0	-0.12305	0
-39.36	0.02051	0	-0.00293	0	-0.02734	0	0.13086	0	-0.01953	0	-0.12012	0
-39.26	0.03223	0	-0.000976563	0	-0.02539	0	0.13281	0	-0.01758	0	-0.11816	0
-39.16	0.02246	0	-0.000976443	0	-0.03027	0	0.12793	0	-0.02734	0	-0.12305	0
-39.06	0.02344	0	0.00879	0	-0.01758	0	0.12598	0	-0.03125	0	-0.12012	0
-38.96	0.04492	0	0.00879	0	-0.0127	0	0.1377	0	-0.0166	0	-0.11523	0
-38.86	0.03516	0	-0.00293	0	-0.02734	0	0.11621	0	-0.02637	0	-0.11523	0
-38.76	0.03516	0	0.00391	0	-0.03418	0	0.11621	0	-0.02637	0	-0.11523	0
-38.66	0.02539	0	-0.000976563	0	-0.03711	0	0.11621	0	-0.02637	0	-0.12012	0
-38.56	0.02539	0	-0.00781	0	-0.03906	0	0.10645	0	-0.02637	0	-0.12695	0
-38.46	0.02539	0	-0.00781	0	-0.03711	0	0.10645	0	-0.02637	0	-0.11719	0
-38.36	0.01563	0	-0.00781	0	-0.04199	0	0.10645	0	-0.0293	0	-0.11719	0
-38.26	0.03516	0	0.00195	0	-0.03223	0	0.11621	0	-0.02441	0	-0.10742	0
-38.16	0.03516	0	0.00195	0	-0.03223	0	0.11621	0	-0.02441	0	-0.10742	0
-38.06	0.04004	0	0.00684	0	-0.02734	0	0.12109	0	-0.01953	0	-0.10254	0
-37.96	0.05664	0	0.02344	0	-0.02051	0	0.12793	0	-0.0127	0	-0.0957	0
-37.86	0.03711	0	0.01367	0	-0.03027	0	0.1084	0	-0.03223	0	-0.1084	0
-37.76	0.04688	0	0.00391	0	-0.03027	0	0.09863	0	-0.02246	0	-0.11328	0
-37.66	0.04688	0	0.00391	0	-0.03027	0	0.09863	0	-0.02246	0	-0.11328	0
-37.56	0.04688	0	0.00391	0	-0.03027	0	0.08887	0	-0.02246	0	-0.12012	0
-37.46	0.04688	0	0.00391	0	-0.03027	0	0.08887	0	-0.0127	0	-0.11523	0
-37.36	0.04687	0	0.01855	0	-0.02539	0	0.08398	0	-0.00781	0	-0.11328	0
-37.26	0.03711	0	0.01563	0	-0.02539	0	0.08105	0	-0.01074	0	-0.12109	0
-37.16	0.03711	0	0.0127	0	-0.02051	0	0.07129	0	-0.01074	0	-0.12109	0
-37.06	0.03711	0	0.00781	0	-0.01563	0	0.07129	0	-0.01074	0	-0.12109	0
-36.96	0.02734	0	-0.00684	0	-0.02832	0	0.05176	0	-0.01074	0	-0.13086	0
-36.86	0.03027	0	-0.02051	0	-0.02539	0	0.0459	0	-0.00781	0	-0.12793	0
-36.76	0.03516	0	-0.01563	0	-0.01074	0	0.05566	0	-0.01758	0	-0.12305	0
-36.66	0.03516	0	-0.01563	0	-0.01074	0	0.0459	0	-0.02441	0	-0.12305	0
-36.56	0.02246	0	-0.02539	0	-0.02051	0	0.03613	0	-0.03418	0	-0.13281	0
-36.46	0.01758	0	-0.03516	0	-0.02051	0	0.03613	0	-0.02441	0	-0.13281	0
-36.36	0.01758	0	-0.03809	0	-0.02051	0	0.02637	0	-0.02441	0	-0.12305	0
-36.26	0.00781	0	-0.0332	0	-0.02051	0	0.02637	0	-0.02441	0	-0.12305	0
-36.16	0.00781	0	-0.0332	0	-0.02051	0	0.0166	0	-0.02441	0	-0.12305	0
-36.06	0.00781	0	-0.0332	0	-0.02051	0	0.02148	0	-0.02441	0	-0.12305	0
-35.96	0.00781	0	-0.0332	0	-0.01074	0	0.02832	0	-0.02441	0	-0.12305	0
-35.86	0.00781	0	-0.0332	0	-0.01074	0	0.02832	0	-0.02441	0	-0.12305	0
-35.76	0.00293	0	-0.03809	0	-0.00586	0	0.0332	0	-0.01465	0	-0.12305	0
-35.66	0.00977	0	-0.03125	0	-0.00879	0	0.04004	0	-0.000976563	0	-0.12305	0
-35.56	0.00977	0	-0.02637	0	-0.00879	0	0.03027	0	-0.000976563	0	-0.12305	0
-35.46	-0.00488	0	-0.03809	0	-0.01367	0	0.04004	0	-0.00586	0	-0.12793	0
-35.36	0.000976741	0	-0.03516	0	-0.01074	0	0.04004	0	-0.00293	0	-0.125	0
-35.26	0.01074	0	-0.03027	0	-0.00586	0	0.0498	0	0.00195	0	-0.12012	0
-35.16	0.01758	0	-0.02344	0	0.00586	0	0.04492	0	0.00879	0	-0.11328	0
-35.06	0.01758	0	-0.02832	0	0.00293	0	0.05176	0	0.02051	0	-0.11328	0
-34.96	0.02734	0	-0.01172	0	0.00293	0	0.05176	0	0.02051	0	-0.10449	0
-34.86	0.03027	0	-0.01367	0	0.00586	0	0.05469	0	0.02344	0	-0.10352	0
-34.76	0.02539	0	-0.01074	0	0.000976563	0	0.0498	0	0.01855	0	-0.10352	0
-34.66	0.02539	0	-0.00879	0	0.000976563	0	0.04004	0	0.01855	0	-0.10352	0
-34.56	0.01563	0	-0.01563	0	0.00391	0	0.04004	0	0.01855	0	-0.10352	0
-34.46	0.01563	0	-0.01563	0	0.00879	0	0.04004	0	0.01855	0	-0.10352	0
-34.36	0.01074	0	-0.01074	0	0.01367	0	0.04492	0	0.02344	0	-0.10156	0
-34.26	0.02734	0	0.01074	0	0.02734	0	0.05664	0	0.04004	0	-0.08984	0
-34.16	0.03223	0	0.01758	0	0.02539	0	0.0498	0	0.04004	0	-0.08984	0
-34.06	0.0293	0	0.01758	0	0.03027	0	0.0498	0	0.04297	0	-0.08984	0
-33.96	0.0293	0	0.01758	0	0.03027	0	0.0498	0	0.0332	0	-0.08984	0
-33.86	0.03906	0	0.02734	0	0.04004	0	0.05957	0	0.03809	0	-0.08008	0
-33.76	0.02246	0	0.02246	0	0.03516	0	0.05469	0	0.03613	0	-0.08008	0
-33.66	0.02051	0	0.02051	0	0.0332	0	0.05273	0	0.04395	0	-0.08887	0
-33.56	0.02734	0	0.03223	0	0.04004	0	0.06934	0	0.05273	0	-0.08203	0
-33.46	0.0127	0	0.01074	0	0.03516	0	0.05469	0	0.03613	0	-0.09668	0
-33.36	0.01758	0	0.00391	0	0.02832	0	0.04297	0	0.03613	0	-0.09375	0
-33.26	0.02246	0	0.00879	0	0.0332	0	0.04102	0	0.04102	0	-0.09863	0
-33.16	0.0293	0	0.01563	0	0.04004	0	0.04785	0	0.04297	0	-0.08496	0
-33.06	0.01758	0	0.02734	0	0.04004	0	0.04785	0	0.03125	0	-0.08984	0
-32.96	0.01758	0	0.02734	0	0.04004	0	0.04492	0	0.03809	0	-0.08984	0
-32.86	0.01758	0	0.02246	0	0.04004	0	0.04004	0	0.03809	0	-0.08984	0
-32.76	0.00293	0	0.00586	0	0.03027	0	0.03027	0	0.02344	0	-0.08984	0
-32.66	-0.00391	0	0.00586	0	0.03516	0	0.03027	0	0.0166	0	-0.10449	0
-32.56	-0.000976563	0	0.00879	0	0.04492	0	0.0332	0	0.01953	0	-0.09863	0
-32.46	-0.00586	0	0.000976563	0	0.03027	0	0.02832	0	0.01465	0	-0.10352	0
-32.36	-0.00586	0	-0.00391	0	0.04004	0	0.02832	0	0.02441	0	-0.10352	0
-32.26	-0.00586	0	-0.00391	0	0.03027	0	0.02832	0	0.0293	0	-0.10352	0
-32.16	-0.01563	0	-0.00391	0	0.04297	0	0.02832	0	0.03125	0	-0.10352	0
-32.06	-0.01074	0	-0.00391	0	0.04785	0	0.02832	0	0.0293	0	-0.09375	0
-31.96	-0.01855	0	-0.00391	0	0.04785	0	0.02832	0	0.03613	0	-0.09375	0
-31.86	-0.02539	0	-0.00391	0	0.04492	0	0.02832	0	0.03613	0	-0.09375	0
-31.76	-0.03516	0	-0.01367	0	0.03027	0	0.01855	0	0.02148	0	-0.09375	0
-31.66	-0.03027	0	-0.00879	0	0.03516	0	0.02832	0	0.01953	0	-0.08887	0
-31.56	-0.02832	0	-0.00684	0	0.02734	0	0.01367	0	0.02148	0	-0.0918	0
-31.46	-0.03027	0	-0.01367	0	0.03027	0	0.01367	0	0.00977	0	-0.10547	0
-31.36	-0.01367	0	-0.00391	0	0.03027	0	0.01855	0	0.02637	0	-0.0957	0
-31.26	-0.01367	0	-0.000976563	0	0.03027	0	0.01367	0	0.02637	0	-0.08887	0
-31.16	-0.02344	0	0.00391	0	0.03027	0	0.00684	0	0.02637	0	-0.08105	0
-31.06	-0.02344	0	0.01367	0	0.03027	0	0.00684	0	0.02637	0	-0.0791	0
-30.96	-0.02344	0	0.01367	0	0.02539	0	0.00684	0	0.02637	0	-0.08105	0
-30.86	-0.01855	0	0.01855	0	0.02344	0	0.01172	0	0.03125	0	-0.07129	0
-30.76	-0.0166	0	0.01758	0	0.02539	0	0.01367	0	0.04297	0	-0.06934	0
-30.66	-0.01855	0	0.01367	0	0.02832	0	0.02148	0	0.0459	0	-0.0625	0
-30.56	-0.01855	0	0.03516	0	0.03711	0	0.02832	0	0.05957	0	-0.06055	0
-30.46	-0.01367	0	0.03516	0	0.03027	0	0.02832	0	0.05957	0	-0.06055	0
-30.36	-0.00391	0	0.04492	0	0.04004	0	0.03809	0	0.06934	0	-0.05078	0
-30.26	-0.00391	0	0.04199	0	0.03516	0	0.03809	0	0.06934	0	-0.04102	0
-30.16	-0.00391	0	0.03711	0	0.03711	0	0.03516	0	0.06934	0	-0.04102	0
-30.06	-0.0166	0	0.03711	0	0.03027	0	0.04297	0	0.06934	0	-0.04102	0
-29.96	-0.02148	0	0.04004	0	0.03027	0	0.04492	0	0.06934	0	-0.04102	0
-29.86	-0.01855	0	0.05469	0	0.03027	0	0.04004	0	0.06934	0	-0.03125	0
-29.76	-0.02637	0	0.05469	0	0.03027	0	0.04004	0	0.06934	0	-0.02832	0
-29.66	-0.03809	0	0.0498	0	0.02051	0	0.02539	0	0.05957	0	-0.0332	0
-29.56	-0.02344	0	0.05664	0	0.02051	0	0.01855	0	0.05469	0	-0.0332	0
-29.46	-0.02637	0	0.06641	0	0.02051	0	0.01855	0	0.05273	0	-0.0332	0
-29.36	-0.03809	0	0.06152	0	0.02051	0	0.01855	0	0.05957	0	-0.0332	0
-29.26	-0.03027	0	0.05762	0	0.0332	0	0.01855	0	0.0625	0	-0.04004	0
-29.16	-0.02832	0	0.07227	0	0.03809	0	0.01855	0	0.06738	0	-0.03516	0
-29.06	-0.0332	0	0.07227	0	0.03809	0	0.01855	0	0.06738	0	-0.02539	0
-28.96	-0.0332	0	0.07227	0	0.04785	0	0.01855	0	0.05762	0	-0.02539	0
-28.86	-0.0332	0	0.07227	0	0.03809	0	0.01367	0	0.05762	0	-0.01074	0
-28.76	-0.0332	0	0.07227	0	0.04492	0	0.01172	0	0.0625	0	-0.00879	0
-28.66	-0.0332	0	0.08203	0	0.0498	0	0.02832	0	0.06543	0	-0.00586	0
-28.56	-0.04004	0	0.07227	0	0.03027	0	0.01367	0	0.0459	0	-0.01855	0
-28.46	-0.03809	0	0.07227	0	0.0332	0	0.0166	0	0.0459	0	-0.02344	0
-28.36	-0.05273	0	0.05957	0	0.02832	0	0.00684	0	0.03613	0	-0.02051	0
-28.26	-0.05273	0	0.06445	0	0.03809	0	-0.00293	0	0.03613	0	-0.01563	0
-28.16	-0.0625	0	0.06445	0	0.03809	0	-0.00293	0	0.03613	0	-0.01563	0
-28.06	-0.05762	0	0.06934	0	0.04297	0	0.00195	0	0.04102	0	-0.01367	0
-27.96	-0.05078	0	0.07617	0	0.0498	0	0.00879	0	0.04785	0	-0.01172	0
-27.86	-0.05078	0	0.07617	0	0.04004	0	0.00879	0	0.04785	0	-0.01172	0
-27.76	-0.05078	0	0.07129	0	0.04004	0	-0.000976563	0	0.04297	0	-0.01172	0
-27.66	-0.04102	0	0.08398	0	0.06445	0	0.01367	0	0.04102	0	0.00586	0
-27.56	-0.05078	0	0.07813	0	0.05664	0	0.00586	0	0.03809	0	0.00293	0
-27.46	-0.04102	0	0.08398	0	0.05957	0	0.02344	0	0.04785	0	0.00586	0
-27.36	-0.05273	0	0.08398	0	0.05957	0	0.03027	0	0.04785	0	0.01074	0
-27.26	-0.04785	0	0.09375	0	0.05957	0	0.03516	0	0.04785	0	0.02734	0
-27.16	-0.0498	0	0.09863	0	0.05957	0	0.02832	0	0.04785	0	0.01758	0
-27.06	-0.04297	0	0.10547	0	0.05957	0	0.02832	0	0.04785	0	0.01758	0
-26.96	-0.0332	0	0.11035	0	0.0791	0	0.03809	0	0.05762	0	0.02734	0
-26.86	-0.04297	0	0.10352	0	0.0791	0	0.03809	0	0.05762	0	0.02734	0
-26.76	-0.04004	0	0.10352	0	0.06934	0	0.03809	0	0.05762	0	0.01758	0
-26.66	-0.04492	0	0.1084	0	0.07617	0	0.05273	0	0.05762	0	0.01758	0
-26.56	-0.04492	0	0.125	0	0.07129	0	0.0498	0	0.05762	0	0.01758	0
-26.46	-0.04492	0	0.125	0	0.07129	0	0.05957	0	0.05762	0	0.01758	0
-26.36	-0.04492	0	0.125	0	0.07129	0	0.0498	0	0.05762	0	0.00781	0
-26.26	-0.04004	0	0.125	0	0.07129	0	0.04492	0	0.04785	0	0.00781	0
-26.16	-0.0332	0	0.12988	0	0.08105	0	0.04785	0	0.05762	0	0.01758	0
-26.06	-0.04297	0	0.11328	0	0.06641	0	0.04297	0	0.03809	0	0.00781	0
-25.96	-0.04297	0	0.11328	0	0.06934	0	0.0498	0	0.03809	0	0.00781	0
-25.86	-0.04004	0	0.13477	0	0.0791	0	0.05957	0	0.05762	0	0.01758	0
-25.76	-0.03516	0	0.13477	0	0.08887	0	0.0625	0	0.04785	0	0.01758	0
-25.66	-0.03516	0	0.13477	0	0.08887	0	0.06738	0	0.05762	0	0.0127	0
-25.56	-0.03516	0	0.13477	0	0.08398	0	0.06738	0	0.05762	0	0.00586	0
-25.46	-0.04492	0	0.13477	0	0.07715	0	0.06738	0	0.05273	0	-0.00391	0
-25.36	-0.04492	0	0.13184	0	0.07715	0	0.06738	0	0.0459	0	-0.00391	0
-25.26	-0.02539	0	0.12012	0	0.0791	0	0.07227	0	0.05078	0	0.00586	0
-25.16	-0.02148	0	0.13867	0	0.08105	0	0.06934	0	0.05762	0	0.00293	0
-25.06	-0.02148	0	0.13867	0	0.09082	0	0.0791	0	0.05469	0	-0.00391	0
-24.96	-0.02148	0	0.13867	0	0.09082	0	0.07617	0	0.0498	0	-0.00391	0
-24.86	-0.02148	0	0.13867	0	0.09082	0	0.07129	0	0.0498	0	-0.00391	0
-24.76	-0.03125	0	0.13867	0	0.08594	0	0.06152	0	0.04004	0	-0.00391	0
-24.66	-0.01855	0	0.1416	0	0.08203	0	0.06445	0	0.03809	0	-0.000976563	0
-24.56	-0.00879	0	0.14648	0	0.08398	0	0.06934	0	0.03613	0	0.000976563	0
-24.46	-0.01465	0	0.14356	0	0.08594	0	0.06641	0	0.0332	0	-0.00684	0
-24.36	-0.01953	0	0.13867	0	0.08105	0	0.06152	0	0.02832	0	-0.01172	0
-24.26	-0.00977	0	0.13867	0	0.08105	0	0.05664	0	0.02539	0	-0.01172	0
-24.16	-0.0166	0	0.1416	0	0.0791	0	0.05762	0	0.02344	0	-0.00879	0
-24.06	-0.01172	0	0.1416	0	0.08691	0	0.06445	0	0.02832	0	-0.00391	0
-23.96	-0.01172	0	0.13477	0	0.08398	0	0.0625	0	0.02832	0	-0.00879	0
-23.86	-0.01172	0	0.12305	0	0.0791	0	0.06934	0	0.02832	0	-0.01855	0
-23.76	-0.00195	0	0.13281	0	0.08398	0	0.0791	0	0.02832	0	-0.00195	0
-23.66	-0.00195	0	0.12012	0	0.06738	0	0.06445	0	0.01367	0	-0.01172	0
-23.56	-0.00684	0	0.11523	0	0.07715	0	0.0625	0	0.00684	0	-0.01172	0
-23.46	0.00586	0	0.12988	0	0.08691	0	0.0791	0	0.01855	0	0.00293	0
-23.36	0.00977	0	0.12207	0	0.07422	0	0.0791	0	0.02051	0	0	0
-23.26	0.00977	0	0.11523	0	0.06934	0	0.0791	0	0.02051	0	-0.00488	0
-23.16	0.00781	0	0.10547	0	0.07227	0	0.07715	0	0.01855	0	-0.00879	0
-23.06	0.01563	0	0.10547	0	0.08398	0	0.0752	0	0.02148	0	-0.00684	0
-22.96	0.01563	0	0.10547	0	0.07422	0	0.0752	0	0.02344	0	-0.01172	0
-22.86	0.01563	0	0.10059	0	0.06445	0	0.08496	0	0.0166	0	-0.01172	0
-22.76	0.03027	0	0.10352	0	0.06445	0	0.0918	0	0.02637	0	-0.00195	0
-22.66	0.02832	0	0.10352	0	0.05469	0	0.08691	0	0.02637	0	-0.00684	0
-22.56	0.03516	0	0.10352	0	0.05762	0	0.09863	0	0.02344	0	-0.02539	0
-22.46	0.03027	0	0.09863	0	0.05762	0	0.09863	0	0.01367	0	-0.02539	0
-22.36	0.0332	0	0.10645	0	0.0625	0	0.09863	0	0.0166	0	-0.02344	0
-22.26	0.04688	0	0.11035	0	0.06641	0	0.10547	0	0.01367	0	-0.02148	0
-22.16	0.04199	0	0.10059	0	0.06641	0	0.10059	0	0.00391	0	-0.02637	0
-22.06	0.03516	0	0.08398	0	0.05176	0	0.10059	0	-0.00586	0	-0.0332	0
-21.96	0.02734	0	0.0791	0	0.03516	0	0.10059	0	-0.02051	0	-0.03809	0
-21.86	0.000976563	0	0.06934	0	0.01367	0	0.07422	0	-0.04395	0	-0.05469	0
-21.76	-0.00586	0	0.05469	0	0.01367	0	0.0791	0	-0.04688	0	-0.05957	0
-21.66	0.00586	0	0.06445	0	0.02344	0	0.09375	0	-0.04199	0	-0.05176	0
-21.56	-0.00684	0	0.05469	0	0.01563	0	0.08594	0	-0.05176	0	-0.05469	0
-21.46	-0.01367	0	0.05176	0	0.00586	0	0.0791	0	-0.05469	0	-0.05762	0
-21.36	-0.0166	0	0.03711	0	0.00586	0	0.08887	0	-0.0498	0	-0.0625	0
-21.26	-0.02148	0	0.04199	0	0.00879	0	0.08887	0	-0.04492	0	-0.0625	0
-21.16	-0.02637	0	0.03516	0	0.00586	0	0.08594	0	-0.05176	0	-0.0625	0
-21.06	-0.03027	0	0.02832	0	0.00391	0	0.0791	0	-0.03906	0	-0.05273	0
-20.96	-0.02539	0	0.03809	0	0.00391	0	0.08203	0	-0.03906	0	-0.05469	0
-20.86	-0.0332	0	0.03125	0	-0.00781	0	0.08203	0	-0.0459	0	-0.05469	0
-20.76	-0.0498	0	0.01855	0	-0.00781	0	0.07715	0	-0.03906	0	-0.05762	0
-20.66	-0.05469	0	0.01855	0	-0.00781	0	0.07715	0	-0.03906	0	-0.05762	0
-20.56	-0.05273	0	0.03516	0	-0.00586	0	0.07422	0	-0.03223	0	-0.05078	0
-20.46	-0.05762	0	0.02539	0	-0.00586	0	0.06934	0	-0.03223	0	-0.05566	0
-20.36	-0.05469	0	0.02051	0	-0.01074	0	0.0791	0	-0.02539	0	-0.0625	0
-20.26	-0.05762	0	0.01074	0	-0.01563	0	0.08594	0	-0.03516	0	-0.0625	0
-20.16	-0.05762	0	0.01563	0	-0.0127	0	0.08887	0	-0.03027	0	-0.05273	0
-20.06	-0.06445	0	0.01074	0	-0.01563	0	0.0957	0	-0.03027	0	-0.0459	0
-19.96	-0.05469	0	0.00391	0	-0.02246	0	0.08887	0	-0.02246	0	-0.04785	0
-19.86	-0.05469	0	0.00391	0	-0.0293	0	0.08691	0	-0.02441	0	-0.04297	0
-19.76	-0.05469	0	0.00391	0	-0.02246	0	0.08691	0	-0.0127	0	-0.03809	0
-19.66	-0.05273	0	0.000976563	0	-0.02051	0	0.08398	0	-0.01074	0	-0.03125	0
-19.56	-0.06934	0	-0.00879	0	-0.02539	0	0.0791	0	-0.00586	0	-0.02637	0
-19.46	-0.0791	0	-0.01563	0	-0.02246	0	0.0791	0	-0.0127	0	-0.0332	0
-19.36	-0.07227	0	-0.01074	0	-0.02539	0	0.07422	0	-0.0127	0	-0.0459	0
-19.26	-0.07715	0	-0.01758	0	-0.03516	0	0.06738	0	-0.00293	0	-0.05078	0
-19.16	-0.08691	0	-0.03027	0	-0.04199	0	0.06445	0	-0.00293	0	-0.05078	0
-19.06	-0.09668	0	-0.04004	0	-0.0498	0	0.05469	0	-0.00781	0	-0.05566	0
-18.96	-0.08691	0	-0.04004	0	-0.05176	0	0.05762	0	-0.00781	0	-0.05273	0
-18.86	-0.09668	0	-0.04492	0	-0.05469	0	0.05762	0	-0.0127	0	-0.05762	0
-18.76	-0.1084	0	-0.0498	0	-0.05469	0	0.05469	0	-0.02734	0	-0.06445	0
-18.66	-0.10059	0	-0.04199	0	-0.05664	0	0.05469	0	-0.02246	0	-0.07227	0
-18.56	-0.09668	0	-0.03809	0	-0.0498	0	0.05664	0	-0.03027	0	-0.06055	0
-18.46	-0.11621	0	-0.05762	0	-0.05469	0	0.04688	0	-0.03027	0	-0.08008	0
-18.36	-0.12305	0	-0.06152	0	-0.06152	0	0.04492	0	-0.02734	0	-0.07715	0
-18.26	-0.11816	0	-0.0498	0	-0.05176	0	0.06445	0	-0.0127	0	-0.06738	0
-18.16	-0.125	0	-0.05469	0	-0.05664	0	0.05762	0	-0.01758	0	-0.07422	0
-18.06	-0.13477	0	-0.06445	0	-0.07324	0	0.05273	0	-0.03418	0	-0.09863	0
-17.96	-0.12305	0	-0.05957	0	-0.06152	0	0.05078	0	-0.0293	0	-0.09863	0
-17.86	-0.12598	0	-0.04785	0	-0.06445	0	0.05469	0	-0.02539	0	-0.10156	0
-17.76	-0.12793	0	-0.05957	0	-0.06445	0	0.04492	0	-0.03027	0	-0.10156	0
-17.66	-0.13477	0	-0.06641	0	-0.07422	0	0.04785	0	-0.03027	0	-0.10156	0
-17.56	-0.13184	0	-0.06641	0	-0.08105	0	0.04785	0	-0.04199	0	-0.1084	0
-17.46	-0.12012	0	-0.06641	0	-0.07617	0	0.04785	0	-0.04395	0	-0.1084	0
-17.36	-0.125	0	-0.06641	0	-0.08301	0	0.04297	0	-0.04395	0	-0.11523	0
-17.26	-0.125	0	-0.06641	0	-0.08789	0	0.0459	0	-0.04395	0	-0.11523	0
-17.16	-0.125	0	-0.06152	0	-0.08984	0	0.04785	0	-0.03906	0	-0.11328	0
-17.06	-0.125	0	-0.04297	0	-0.08301	0	0.03516	0	-0.03223	0	-0.11133	0
-16.96	-0.125	0	-0.04297	0	-0.09277	0	0.03809	0	-0.02734	0	-0.10156	0
-16.86	-0.11816	0	-0.04297	0	-0.09277	0	0.02832	0	-0.02051	0	-0.10156	0
-16.76	-0.12305	0	-0.05957	0	-0.08594	0	0.02539	0	-0.02051	0	-0.0918	0
-16.66	-0.12305	0	-0.05469	0	-0.10547	0	0.02051	0	-0.02734	0	-0.0918	0
-16.56	-0.11523	0	-0.04492	0	-0.09961	0	0.0332	0	-0.00977	0	-0.08398	0
-16.46	-0.11719	0	-0.04492	0	-0.09766	0	0.02832	0	-0.00488	0	-0.08594	0
-16.36	-0.11523	0	-0.04004	0	-0.09766	0	0.04297	0	-0.00977	0	-0.08594	0
-16.26	-0.1084	0	-0.01855	0	-0.08594	0	0.04004	0	0.00195	0	-0.07617	0
-16.16	-0.10156	0	-0.01172	0	-0.06934	0	0.04004	0	0.00879	0	-0.06738	0
-16.06	-0.08691	0	0.00293	0	-0.0498	0	0.0498	0	0.01855	0	-0.06738	0
-15.96	-0.09082	0	-0.000976563	0	-0.04688	0	0.04785	0	0.01172	0	-0.06934	0
-15.86	-0.08887	0	0.000976563	0	-0.04199	0	0.0459	0	0.0166	0	-0.06934	0
-15.76	-0.09375	0	0.00586	0	-0.04199	0	0.04297	0	0.00488	0	-0.0791	0
-15.66	-0.08691	0	0.01758	0	-0.03516	0	0.0498	0	0.00391	0	-0.07227	0
-15.56	-0.09082	0	0.00586	0	-0.04883	0	0.04297	0	-0.00781	0	-0.08398	0
-15.46	-0.06934	0	0.03027	0	-0.02734	0	0.06445	0	0.00391	0	-0.06934	0
-15.36	-0.06934	0	0.03516	0	-0.02539	0	0.06934	0	0.00391	0	-0.06445	0
-15.26	-0.0791	0	0.03027	0	-0.03516	0	0.06934	0	-0.00293	0	-0.06445	0
-15.16	-0.0791	0	0.02539	0	-0.02539	0	0.06934	0	0.00195	0	-0.05957	0
-15.06	-0.0625	0	0.03711	0	-0.00879	0	0.07617	0	0.01855	0	-0.04297	0
-14.96	-0.0625	0	0.04688	0	-0.00879	0	0.06152	0	0.01855	0	-0.03125	0
-14.86	-0.06055	0	0.03711	0	-0.01855	0	0.05176	0	0.00879	0	-0.04102	0
-14.76	-0.06543	0	0.03223	0	-0.01855	0	0.05176	0	0.00586	0	-0.04395	0
-14.66	-0.06934	0	0.03809	0	-0.01562	0	0.0498	0	-0.00586	0	-0.0459	0
-14.56	-0.06445	0	0.04004	0	-0.01074	0	0.04785	0	-0.000976563	0	-0.04102	0
-14.46	-0.06445	0	0.03516	0	-0.01074	0	0.04785	0	-0.000976563	0	-0.0459	0
-14.36	-0.0498	0	0.03027	0	-0.00586	0	0.05273	0	0.00391	0	-0.04785	0
-14.26	-0.05566	0	0.03711	0	0.000976563	0	0.05664	0	0.000976563	0	-0.04102	0
-14.16	-0.07227	0	0.02539	0	-0.01074	0	0.04004	0	-0.01074	0	-0.05273	0
-14.06	-0.05957	0	0.02832	0	-0.00781	0	0.04297	0	-0.0127	0	-0.0498	0
-13.96	-0.05469	0	0.0332	0	0.00195	0	0.04785	0	-0.01465	0	-0.04492	0
-13.86	-0.05957	0	0.0332	0	-0.00293	0	0.04297	0	-0.01465	0	-0.03516	0
-13.76	-0.06152	0	0.03809	0	0.01367	0	0.04102	0	-0.00977	0	-0.03027	0
-13.66	-0.05469	0	0.04492	0	0.00879	0	0.03809	0	-0.00293	0	-0.02344	0
-13.56	-0.05469	0	0.04004	0	0.02051	0	0.04785	0	-0.0127	0	-0.02344	0
-13.46	-0.05469	0	0.0332	0	0.02051	0	0.04785	0	-0.0127	0	-0.02344	0
-13.36	-0.05469	0	0.0332	0	0.01563	0	0.04297	0	-0.0127	0	-0.01367	0
-13.26	-0.04004	0	0.03809	0	0.01367	0	0.04102	0	0.00684	0	-0.01172	0
-13.16	-0.0332	0	0.04492	0	0.02051	0	0.04785	0	0.02051	0	-0.00977	0
-13.06	-0.0332	0	0.04492	0	0.00879	0	0.04492	0	0.02051	0	-0.00977	0
-12.96	-0.0332	0	0.04785	0	0.02344	0	0.04297	0	0.01855	0	-0.00684	0
-12.86	-0.03027	0	0.05273	0	0.0166	0	0.04785	0	0.02148	0	0.00781	0
-12.76	-0.01855	0	0.05273	0	0.0166	0	0.04785	0	0.02832	0	0.00781	0
-12.66	-0.0332	0	0.0332	0	0.00684	0	0.02832	0	0.01367	0	-0.00684	0
-12.56	-0.0332	0	0.0332	0	0.00684	0	0.02832	0	0.01172	0	-0.01367	0
-12.46	-0.02832	0	0.0332	0	0.00684	0	0.02344	0	0.01855	0	-0.01367	0
-12.36	-0.03027	0	0.0332	0	0.00684	0	0.0166	0	0.01855	0	-0.00391	0
-12.26	-0.01855	0	0.03809	0	0.0166	0	0.01172	0	0.01367	0	0.000976563	0
-12.16	-0.0166	0	0.04492	0	0.03027	0	0.01855	0	0.03027	0	0.01758	0
-12.06	-0.01855	0	0.04492	0	0.04199	0	0.01855	0	0.0332	0	0.01758	0
-11.96	-0.0166	0	0.04492	0	0.03027	0	0.01367	0	0.03809	0	0.02734	0
-11.86	-0.0332	0	0.02539	0	0.02051	0	0.01074	0	0.03809	0	0.0127	0
-11.76	-0.01855	0	0.03516	0	0.02344	0	0.01563	0	0.03809	0	0.01563	0
-11.66	-0.01172	0	0.03516	0	0.02539	0	0.00879	0	0.04785	0	0.02539	0
-11.56	-0.01172	0	0.03516	0	0.02344	0	0.00879	0	0.04785	0	0.03027	0
-11.46	-0.01172	0	0.03516	0	0.02539	0	0.01367	0	0.05469	0	0.03711	0
-11.36	-0.0166	0	0.03027	0	0.01562	0	0.01563	0	0.04492	0	0.03223	0
-11.26	-0.02344	0	0.02344	0	0.01172	0	-0.00293	0	0.03809	0	0.02539	0
-11.16	-0.01367	0	0.02344	0	0.0166	0	-0.00293	0	0.0332	0	0.02051	0
-11.06	-0.01367	0	0.02344	0	0.01367	0	-0.00293	0	0.02637	0	0.01367	0
-10.96	-0.01367	0	0.01367	0	0.01855	0	-0.00293	0	0.02637	0	0.01367	0
-10.86	-0.01367	0	0.01367	0	0.01855	0	-0.00293	0	0.03125	0	0.00391	0
-10.76	-0.00391	0	0.01367	0	0.01367	0	-0.00293	0	0.02441	0	0.01855	0
-10.66	-0.000976563	0	0.01367	0	0.00684	0	-0.00293	0	0.02441	0	0.02539	0
-10.56	0.000976563	0	0.00391	0	0.00684	0	-0.00293	0	0.02441	0	0.02539	0
-10.46	-0.00391	0	-0.00586	0	-0.00293	0	-0.01758	0	0.01465	0	0.00586	0
-10.36	0.01074	0	-0.00586	0	-0.00781	0	-0.02441	0	0.01465	0	0.01563	0
-10.26	0.0127	0	-0.00586	0	-0.01465	0	-0.02441	0	0.02441	0	0.00586	0
-10.16	0.00488	0	-0.00879	0	-0.01758	0	-0.02734	0	0.02148	0	0.0127	0
-10.06	0.00293	0	-0.01074	0	-0.01953	0	-0.0293	0	0.01953	0	0.01074	0
-9.96001	-0.00195	0	-0.02539	0	-0.02441	0	-0.03418	0	0.01172	0	0.00586	0
-9.86	0.00781	0	-0.02051	0	-0.01562	0	-0.04395	0	0.00684	0	0.00586	0
-9.76001	0.01465	0	-0.01855	0	-0.01367	0	-0.03711	0	0.01367	0	0.01758	0
-9.66	0.01953	0	-0.02344	0	-0.01563	0	-0.03711	0	0.00879	0	0.01953	0
-9.56001	0.00977	0	-0.04297	0	-0.02051	0	-0.04004	0	-0.000976563	0	0.00977	0
-9.46001	0.01953	0	-0.0332	0	-0.00586	0	-0.03027	0	0.00879	0	0.01953	0
-9.36	0.01465	0	-0.04785	0	-0.01855	0	-0.04492	0	-0.00586	0	0.0166	0
-9.26001	0.01758	0	-0.06152	0	-0.03223	0	-0.05176	0	-0.00977	0	0.00977	0
-9.16	0.01758	0	-0.05664	0	-0.03223	0	-0.05176	0	-0.01758	0	0.00977	0
-9.06001	0.02734	0	-0.05176	0	-0.02246	0	-0.04199	0	-0.0127	0	0.01465	0
-8.96001	0.02246	0	-0.0498	0	-0.01758	0	-0.04688	0	-0.01465	0	0.00293	0
-8.86	0.01563	0	-0.05664	0	-0.02441	0	-0.05371	0	-0.0166	0	-0.00391	0
-8.76001	0.02539	0	-0.05664	0	-0.03418	0	-0.05371	0	-0.0166	0	0.000976563	0
-8.66	0.02539	0	-0.05664	0	-0.02734	0	-0.05371	0	-0.0166	0	0.00781	0
-8.56001	0.02539	0	-0.05371	0	-0.03223	0	-0.04102	0	-0.0166	0	0.00781	0
-8.46001	0.02246	0	-0.05176	0	-0.03516	0	-0.04883	0	-0.0293	0	0.00488	0
-8.36	0.01758	0	-0.06641	0	-0.04004	0	-0.04395	0	-0.02441	0	0	0
-8.26001	0.01758	0	-0.06641	0	-0.04004	0	-0.04395	0	-0.02441	0	-0.01172	0
-8.16	0.02734	0	-0.05664	0	-0.02051	0	-0.03418	0	-0.01465	0	-0.00195	0
-8.06001	0.02246	0	-0.05664	0	-0.02539	0	-0.03906	0	-0.01953	0	-0.00684	0
-7.96001	0.01563	0	-0.05664	0	-0.03711	0	-0.0459	0	-0.0293	0	-0.01367	0
-7.86	0.01563	0	-0.05176	0	-0.04395	0	-0.0459	0	-0.03125	0	-0.01367	0
-7.76001	0.01563	0	-0.04492	0	-0.03418	0	-0.0459	0	-0.0166	0	-0.02344	0
-7.66	0.01563	0	-0.04492	0	-0.0293	0	-0.04102	0	-0.0166	0	-0.01367	0
-7.56001	0.01563	0	-0.04492	0	-0.03223	0	-0.03418	0	-0.01953	0	-0.01074	0
-7.46001	0.02539	0	-0.04492	0	-0.02246	0	-0.03418	0	-0.02441	0	-0.00586	0
-7.36	0.02539	0	-0.04492	0	-0.02246	0	-0.03418	0	-0.03418	0	-0.00586	0
-7.26001	0.02539	0	-0.04492	0	-0.02246	0	-0.03418	0	-0.03418	0	-0.00586	0
-7.16	0.01563	0	-0.05176	0	-0.02246	0	-0.04395	0	-0.03418	0	-0.01563	0
-7.06001	0.01563	0	-0.04688	0	-0.02246	0	-0.04395	0	-0.03418	0	-0.01563	0
-6.96001	0.02539	0	-0.02734	0	-0.00781	0	-0.03418	0	-0.02441	0	-0.01563	0
-6.86	0.02832	0	-0.02734	0	-0.01465	0	-0.03418	0	-0.0293	0	-0.01563	0
-6.76001	0.0332	0	-0.02734	0	-0.00977	0	-0.0293	0	-0.02441	0	-0.00586	0
-6.66	0.03027	0	-0.03027	0	-0.000976264	0	-0.02539	0	-0.02734	0	-0.01855	0
-6.56001	0.03809	0	-0.02246	0	0	0	-0.00586	0	-0.03125	0	-0.00586	0
-6.46001	0.04004	0	-0.01074	0	0.00684	0	-0.01563	0	-0.0293	0	0.00293	0
-6.36	0.03516	0	-0.01563	0	0.00391	0	-0.00879	0	-0.03418	0	-0.00195	0
-6.26001	0.04004	0	-0.01563	0	0.00195	0	-0.00586	0	-0.03418	0	-0.00195	0
-6.16	0.04199	0	-0.01563	0	0.00879	0	-0.00391	0	-0.03418	0	0.000976563	0
-6.06001	0.03516	0	-0.01563	0	0.00879	0	-0.00586	0	-0.03418	0	0.00586	0
-5.96001	0.03516	0	-0.01563	0	0.00879	0	-0.000976563	0	-0.03418	0	0.00586	0
-5.86	0.04688	0	-0.00391	0	0.03027	0	0.01074	0	-0.02246	0	0.01758	0
-5.76001	0.05664	0	-0.00391	0	0.03027	0	0.01074	0	-0.02246	0	0.01758	0
-5.66	0.05957	0	0.00879	0	0.03809	0	0.01367	0	-0.01953	0	0.02051	0
-5.56001	0.06152	0	0.01367	0	0.03613	0	0.01855	0	-0.01465	0	0.02539	0
-5.46001	0.05664	0	0.02344	0	0.0459	0	0.02832	0	-0.00488	0	0.03516	0
-5.36001	0.05664	0	0.01367	0	0.03613	0	0.02832	0	-0.00488	0	0.02539	0
-5.26	0.06152	0	0.01856	0	0.04102	0	0.0332	0	0.00488	0	0.03027	0
-5.16	0.06836	0	0.02539	0	0.03809	0	0.02832	0	0.00879	0	0.03711	0
-5.06001	0.06348	0	0.02051	0	0.0332	0	0.02344	0	0.00684	0	0.03223	0
-4.96001	0.05664	0	0.00391	0	0.02637	0	0.0166	0	0.01465	0	0.02539	0
-4.86001	0.06348	0	0.01074	0	0.0332	0	0.01367	0	0.00879	0	0.03223	0
-4.76	0.05176	0	-0.00097619	0	0.03125	0	0.01172	0	0.00195	0	0.02051	0
-4.66	0.05664	0	0.01367	0	0.04102	0	0.0166	0	0.00977	0	0.03516	0
-4.56001	0.0498	0	0.01855	0	0.04785	0	0.02148	0	0.01465	0	0.03516	0
-4.46001	0.05176	0	0.03223	0	0.04492	0	0.02539	0	0.00195	0	0.02734	0
-4.36001	0.06641	0	0.03711	0	0.05273	0	0.03027	0	0.00684	0	0.03906	0
-4.26	0.05664	0	0.04688	0	0.04785	0	0.03027	0	0.00684	0	0.03906	0
-4.16	0.06934	0	0.06934	0	0.07031	0	0.05273	0	0.0293	0	0.06445	0
-4.06001	0.07422	0	0.07422	0	0.08008	0	0.05273	0	0.03906	0	0.06445	0
-3.96001	0.06445	0	0.07422	0	0.08691	0	0.0459	0	0.03613	0	0.0791	0
-3.86001	0.06934	0	0.06934	0	0.08203	0	0.04102	0	0.04102	0	0.09082	0
-3.76	0.07129	0	0.07129	0	0.09375	0	0.04785	0	0.04785	0	0.09277	0
-3.66	0.07422	0	0.08203	0	0.0918	0	0.05273	0	0.0625	0	0.10059	0
-3.56001	0.0957	0	0.09375	0	0.0918	0	0.05469	0	0.05762	0	0.10254	0
-3.46001	0.10742	0	0.09277	0	0.10547	0	0.0498	0	0.05469	0	0.10254	0
-3.36001	0.11914	0	0.09082	0	0.10059	0	0.0498	0	0.06445	0	0.11426	0
-3.26	0.11914	0	0.08594	0	0.09082	0	0.0498	0	0.07129	0	0.10742	0
-3.16	0.12891	0	0.0957	0	0.10059	0	0.06445	0	0.08398	0	0.11719	0
-3.06001	0.13184	0	0.10254	0	0.08887	0	0.06152	0	0.08887	0	0.11719	0
-2.96001	0.15137	0	0.09766	0	0.09375	0	0.06152	0	0.08398	0	0.12207	0
-2.86001	0.16309	0	0.09277	0	0.10547	0	0.06934	0	0.09863	0	0.13379	0
-2.76	0.1582	0	0.0957	0	0.0957	0	0.07422	0	0.09863	0	0.13379	0
-2.66	0.17969	0	0.11035	0	0.10352	0	0.08203	0	0.11133	0	0.1582	0
-2.56001	0.17481	0	0.11231	0	0.10352	0	0.09375	0	0.11621	0	0.15332	0
-2.46001	0.1875	0	0.10547	0	0.09863	0	0.09375	0	0.12793	0	0.16797	0
-2.36001	0.2041	0	0.10742	0	0.11035	0	0.10547	0	0.14648	0	0.18652	0
-2.26	0.1875	0	0.08789	0	0.09766	0	0.08594	0	0.125	0	0.17188	0
-2.16	0.1875	0	0.07324	0	0.08398	0	0.08594	0	0.125	0	0.18457	0
-2.06001	0.1875	0	0.06152	0	0.06934	0	0.07617	0	0.125	0	0.18457	0
-1.96001	0.19727	0	0.03711	0	0.05469	0	0.06152	0	0.14063	0	0.18457	0
-1.86001	0.20996	0	0.02832	0	0.02344	0	0.05273	0	0.16016	0	0.18262	0
-1.76	0.17773	0	0.0039	0	0.01074	0	0.00586	0	0.17187	0	0.16211	0
-1.66	0.16113	0	0.000976563	0	0.00879	0	-0.02051	0	0.18652	0	0.13672	0
-1.56001	0.18457	0	0.03223	0	0.0332	0	-0.02344	0	0.20996	0	0.12891	0
-1.46001	0.13965	0	0.00781	0	0.03809	0	-0.04199	0	0.15039	0	0.07129	0
-1.36001	0.10254	0	-0.00684	0	0.04492	0	-0.02246	0	0.13965	0	0.05469	0
-1.26	0.0459	0	-0.06055	0	0.05176	0	-0.05566	0	0.08887	0	0.03516	0
-1.16	0.05566	0	-0.08203	0	0.10547	0	-0.05566	0	0.07031	0	0.04688	0
-1.06001	0.09766	0	-0.03906	0	0.19238	0	0.00586	0	0.07422	0	0.05859	0
-0.96001	0.11133	0	-0.07324	0	0.17676	0	-0.00195	0	0.05664	0	0.02734	0
-0.86001	0.06445	0	-0.125	0	0.09473	0	-0.06836	0	-0.0498	0	-0.07031	0
-0.76	0.08595	0	-0.11522	0	0.08107	0	-0.15137	0	-0.09472	0	-0.125	0
-0.66	0.19238	0	-0.01172	0	0.10156	0	-0.11523	0	-0.05273	0	-0.1416	0
-0.56001	0.24902	0	-0.00391	0	0.03418	0	-0.21777	0	-0.02539	0	0.10547	0
-0.46001	0.25977	0	-0.1582	0	-0.00293	0	-0.28809	0	-0.09668	0	-0.0957	0
-0.36001	0.70313	0	0.30859	0	0.09277	0	0.12305	0	-0.10059	0	0.07617	0
-0.26	2.77043	0	0.47941	0	0.17765	0	-0.31641	0	0.94523	0	1.44922	0
-0.16	4.81348	0	0.22266	0	-0.27441	0	-0.38477	0	1.0791	0	2.4209	0
-0.06001	3.2002	0	-0.9043	0	-0.53418	0	1.43164	0	2.21387	0	2.68652	0
0.03999	3.34277	2.71	-0.04785	3.623	-0.27637	4.97	1.61328	6.465	2.66406	6.483	3.26953	5.636
0.13999	2.79199	2.71546	-0.08984	3.63296	-0.15137	4.98761	1.33398	6.4995	2.67871	6.55858	3.5752	5.81493
0.24	2.78913	2.72092	0.01276	3.64291	0.27155	5.00522	1.62402	6.53396	3.1026	6.63398	4.29102	5.99305
0.34	2.55078	2.72638	0.39453	3.65286	0.64063	5.0228	1.93359	6.56838	3.58789	6.70921	4.99512	6.17039
0.44	1.85742	2.73183	0.21777	3.66281	0.33008	5.04038	1.71191	6.60275	3.67773	6.78426	5.69141	6.3469
0.53999	1.66504	2.73729	0.26856	3.67275	0.47656	5.05794	1.76563	6.63708	3.88965	6.85913	6.1123	6.52262
0.63999	1.4668	2.74274	0.05176	3.68269	0.5625	5.07549	1.98535	6.67137	4.39063	6.93382	6.89551	6.69755
0.74	1.43753	2.74819	0.23343	3.69262	0.76761	5.09303	2.1123	6.70561	4.7637	7.00835	7.68848	6.87169
0.84	1.45996	2.75364	0.37305	3.70255	0.99805	5.11056	2.24219	6.73981	5.15918	7.08269	8.39844	7.04505
0.94	1.39746	2.75909	0.37207	3.71247	1.13965	5.12807	2.61328	6.77397	5.4209	7.15687	8.98047	7.21762
1.03999	1.46484	2.76453	0.52344	3.72239	1.32324	5.14557	2.96484	6.80808	5.79883	7.23086	9.60352	7.3894
1.13999	1.47754	2.76997	0.62793	3.7323	1.49707	5.16305	3.17969	6.84215	6.10449	7.30469	10.1396	7.56042
1.24	1.36329	2.77542	0.77638	3.74222	1.61915	5.18053	3.35156	6.87617	6.40528	7.37834	10.6045	7.73066
1.34	1.42285	2.78086	0.88672	3.75212	1.74414	5.19799	3.5791	6.91016	6.75391	7.45182	11.0703	7.90014
1.43999	1.375	2.7863	0.9502	3.76202	1.86426	5.21543	3.76953	6.9441	7.05078	7.52512	11.4961	8.06884
1.53999	1.32129	2.79173	1.00098	3.77192	1.92578	5.23287	3.89453	6.97799	7.28809	7.59826	11.9053	8.23679
1.63999	1.29004	2.79717	1.08008	3.78181	2.04102	5.25029	4.0918	7.01185	7.59766	7.67122	12.3506	8.40397
1.74	1.28711	2.8026	1.14942	3.7917	2.16016	5.2677	4.23438	7.04566	7.8584	7.74401	12.6973	8.5704
1.84	1.27246	2.80803	1.19336	3.80158	2.28125	5.2851	4.40039	7.07943	8.09961	7.81663	13.0371	8.73609
1.93999	1.26855	2.81346	1.2832	3.81146	2.38574	5.30248	4.58691	7.11315	8.37891	7.88908	13.4033	8.90102
2.03999	1.25586	2.81889	1.32715	3.82133	2.47559	5.31986	4.73242	7.14683	8.64063	7.96136	13.7119	9.06521
2.13999	1.26074	2.82432	1.35254	3.8312	2.56055	5.33722	4.89063	7.18047	8.86816	8.03347	14.0439	9.22865
2.24	1.28516	2.82974	1.40234	3.84107	2.65234	5.35456	5.03809	7.21407	9.09863	8.10542	14.3477	9.39135
2.34	1.29492	2.83517	1.46484	3.85093	2.7207	5.3719	5.16406	7.24762	9.29785	8.17719	14.625	9.55334
2.43999	1.30273	2.84059	1.50879	3.86079	2.83301	5.38922	5.3252	7.28113	9.52637	8.24879	14.9502	9.71458
2.53999	1.3457	2.84601	1.60059	3.87064	2.94336	5.40653	5.46777	7.3146	9.76367	8.32022	15.2334	9.87509
2.63999	1.37207	2.85143	1.64648	3.88049	3.02832	5.42382	5.60352	7.34803	9.97266	8.39149	15.5127	10.0349
2.74	1.38867	2.85684	1.70703	3.89033	3.14063	5.44111	5.72754	7.38141	10.1865	8.4626	15.7842	10.1939
2.84	1.40625	2.86226	1.75879	3.90017	3.21777	5.45838	5.8418	7.41476	10.373	8.53353	16.042	10.3523
2.93999	1.44043	2.86767	1.79492	3.91	3.29102	5.47564	5.97754	7.44806	10.582	8.6043	16.3066	10.5099
3.03999	1.46973	2.87308	1.8584	3.91983	3.37793	5.49288	6.11816	7.48131	10.7813	8.6749	16.5498	10.6668
3.13999	1.47949	2.87849	1.88965	3.92966	3.45117	5.51011	6.23242	7.51453	10.9443	8.74533	16.7969	10.8231
3.24	1.51074	2.8839	1.94238	3.93948	3.54297	5.52734	6.375	7.5477	11.1328	8.81561	17.0342	10.9786
3.34	1.55664	2.88931	1.99121	3.9493	3.6377	5.54454	6.51367	7.58083	11.3076	8.88571	17.2871	11.1334
3.43999	1.57324	2.89471	2.04004	3.95911	3.70117	5.56174	6.61035	7.61392	11.46	8.95565	17.5322	11.2875
3.53999	1.59277	2.90012	2.06641	3.96892	3.7832	5.57892	6.72266	7.64697	11.6162	9.02543	17.6992	11.4409
3.63999	1.61719	2.90552	2.09082	3.97872	3.87305	5.59609	6.8584	7.67997	11.7686	9.09504	17.8936	11.5936
3.74	1.64941	2.91092	2.12305	3.98852	3.94629	5.61325	6.95801	7.71293	11.9004	9.1645	18.0859	11.7456
3.84	1.6416	2.91632	2.13184	3.99831	3.99902	5.6304	7.06738	7.74586	11.9941	9.23378	18.2383	11.897
3.93999	1.63477	2.92171	2.15918	4.0081	4.06543	5.64753	7.18359	7.77874	12.1162	9.30291	18.4209	12.0476
4.03999	1.66113	2.92711	2.17871	4.01789	4.12109	5.66465	7.2832	7.81157	12.2305	9.37187	18.5713	12.1976
4.13999	1.68066	2.9325	2.23438	4.02767	4.21094	5.68176	7.41211	7.84437	12.3711	9.44067	18.7627	12.3469
4.24	1.69726	2.93789	2.26562	4.03745	4.27539	5.69885	7.51367	7.87712	12.499	9.50931	18.9053	12.4955
4.34	1.70703	2.94328	2.31445	4.04722	4.34375	5.71593	7.61523	7.90984	12.6201	9.57779	19.0361	12.6435
4.43999	1.72949	2.94867	2.35547	4.05699	4.41699	5.73301	7.72754	7.94251	12.752	9.64611	19.2188	12.7908
4.53999	1.74414	2.95406	2.37012	4.06675	4.49219	5.75006	7.82422	7.97514	12.8613	9.71426	19.3496	12.9374
4.63999	1.76074	2.95944	2.41406	4.07651	4.5625	5.76711	7.92871	8.00773	12.9971	9.78226	19.5059	13.0833
4.74	1.77344	2.96482	2.45313	4.08627	4.62598	5.78414	8.00195	8.04028	13.124	9.8501	19.6641	13.2286
4.84	1.79199	2.97021	2.48438	4.09602	4.68652	5.80116	8.1084	8.07278	13.2471	9.91778	19.8115	13.3733
4.93999	1.79199	2.97559	2.49902	4.10576	4.7207	5.81817	8.19629	8.10525	13.3535	9.9853	19.9063	13.5173
5.03999	1.80664	2.98096	2.53027	4.11551	4.78125	5.83517	8.29785	8.13767	13.4609	10.0527	20.0615	13.6606
5.13999	1.80957	2.98634	2.54785	4.12524	4.8252	5.85215	8.37598	8.17005	13.5605	10.1199	20.2412	13.8033
5.24	1.82617	2.99171	2.58301	4.13498	4.87793	5.86912	8.46484	8.20239	13.667	10.1869	20.4248	13.9453
5.34	1.83594	2.99709	2.62012	4.14471	4.91895	5.88608	8.54785	8.2347	13.7734	10.2538	20.5391	14.0867
5.43999	1.84082	3.00246	2.65918	4.15443	4.97754	5.90303	8.62988	8.26696	13.873	10.3205	20.6924	14.2275
5.53999	1.86035	3.00783	2.69531	4.16415	5.0332	5.91996	8.67871	8.29917	13.9775	10.3871	20.833	14.3676
5.63999	1.87988	3.0132	2.73242	4.17386	5.08496	5.93688	8.7666	8.33135	14.0527	10.4535	20.9453	14.5071
5.74	1.88965	3.01856	2.76855	4.18358	5.14551	5.95379	8.86621	8.36349	14.1523	10.5198	21.0615	14.646
5.84	1.90625	3.02393	2.80469	4.19328	5.20898	5.97069	8.96289	8.39559	14.2451	10.5859	21.1973	14.7842
5.93999	1.9209	3.02929	2.83105	4.20299	5.27832	5.98758	9.03516	8.42764	14.3584	10.6518	21.335	14.9219
6.03999	1.93262	3.03465	2.8623	4.21268	5.3291	6.00445	9.10547	8.45966	14.4629	10.7176	21.4395	15.0588
6.13999	1.95703	3.04001	2.90625	4.22238	5.36328	6.02131	9.16895	8.49163	14.5674	10.7833	21.5342	15.1952
6.24	1.96973	3.04537	2.94043	4.23207	5.40527	6.03816	9.24219	8.52356	14.6553	10.8488	21.6484	15.331
6.34	1.98926	3.05073	2.98633	4.24175	5.46582	6.05499	9.31055	8.55546	14.752	10.9141	21.7676	15.4661
6.43999	2.00586	3.05608	3.01563	4.25143	5.51172	6.07182	9.40137	8.58731	14.8584	10.9793	21.8643	15.6007
6.53999	2.0127	3.06143	3.05176	4.26111	5.55957	6.08863	9.46973	8.61912	14.9336	11.0443	21.9609	15.7346
6.63999	2.01953	3.06679	3.06641	4.27078	5.60547	6.10543	9.5498	8.65089	14.9961	11.1092	22.0459	15.8679
6.74	2.04199	3.07214	3.09863	4.28045	5.65918	6.12221	9.63574	8.68262	15.0967	11.1739	22.1484	16.0006
6.84	2.06641	3.07748	3.14648	4.29011	5.71094	6.13899	9.69336	8.71432	15.1885	11.2385	22.2607	16.1328
6.93999	2.07324	3.08283	3.15625	4.29977	5.74512	6.15575	9.72266	8.74597	15.2715	11.3029	22.3311	16.2643
7.03999	2.07617	3.08817	3.18555	4.30942	5.77832	6.1725	9.80957	8.77758	15.3779	11.3672	22.4209	16.3952
7.13999	2.09082	3.09352	3.20703	4.31907	5.81934	6.18924	9.875	8.80915	15.4629	11.4313	22.5225	16.5256
7.24	2.10547	3.09886	3.23633	4.32872	5.86328	6.20596	9.93164	8.84068	15.541	11.4953	22.6338	16.6553
7.34	2.1084	3.1042	3.25586	4.33836	5.90527	6.22268	9.99219	8.87217	15.6504	11.5591	22.7266	16.7845
7.43999	2.12695	3.10954	3.27539	4.348	5.94336	6.23938	10.043	8.90362	15.7324	11.6228	22.8232	16.9131
7.53999	2.14648	3.11487	3.30176	4.35763	5.98242	6.25607	10.1006	8.93503	15.8174	11.6863	22.9248	17.0411
7.63999	2.15137	3.12021	3.3291	4.36726	6.01953	6.27274	10.1279	8.96641	15.8906	11.7496	23.0176	17.1685
7.74	2.16797	3.12554	3.36816	4.37688	6.07715	6.28941	10.208	8.99774	15.9854	11.8129	23.1172	17.2953
7.84	2.16797	3.13087	3.37695	4.3865	6.10352	6.30606	10.2588	9.02903	16.0693	11.8759	23.1973	17.4216
7.93999	2.1875	3.1362	3.40332	4.39612	6.15723	6.3227	10.29	9.06028	16.1494	11.9389	23.3018	17.5473
8.03999	2.20508	3.14153	3.4209	4.40573	6.20313	6.33933	10.3516	9.09149	16.2178	12.0016	23.416	17.6724
8.13999	2.24609	3.14686	3.47656	4.41534	6.25391	6.35594	10.4307	9.12267	16.2979	12.0643	23.5146	17.797
8.24	2.26074	3.15218	3.48926	4.42494	6.29102	6.37255	10.4893	9.1538	16.3711	12.1268	23.5781	17.921
8.34	2.28027	3.1575	3.5332	4.43454	6.3418	6.38914	10.543	9.18489	16.4658	12.1891	23.6777	18.0445
8.43999	2.28711	3.16283	3.56934	4.44413	6.37988	6.40572	10.5723	9.21595	16.5234	12.2513	23.7432	18.1674
8.53999	2.28711	3.16815	3.59277	4.45372	6.41406	6.42229	10.6328	9.24696	16.6182	12.3133	23.8252	18.2897
8.63999	2.29004	3.17346	3.6084	4.4633	6.43945	6.43884	10.6768	9.27794	16.6621	12.3752	23.8916	18.4115
8.74	2.31933	3.17878	3.64746	4.47289	6.48535	6.45539	10.7422	9.30887	16.7354	12.437	23.9766	18.5327
8.84	2.32715	3.1841	3.66406	4.48246	6.51953	6.47192	10.7695	9.33977	16.7988	12.4986	24.043	18.6534
8.93999	2.34668	3.18941	3.68359	4.49203	6.56055	6.48844	10.8301	9.37063	16.8477	12.5601	24.1133	18.7735
9.03999	2.37305	3.19472	3.71094	4.5016	6.59961	6.50495	10.9102	9.40145	16.9375	12.6214	24.1787	18.8931
9.13999	2.38477	3.20003	3.7373	4.51117	6.64063	6.52144	10.9873	9.43223	16.9922	12.6825	24.2559	19.0122
9.24	2.4043	3.20534	3.76562	4.52073	6.66797	6.53793	11.043	9.46297	17.0605	12.7436	24.3359	19.1307
9.34	2.41602	3.21064	3.77344	4.53028	6.70117	6.5544	11.0723	9.49367	17.0967	12.8045	24.4111	19.2487
9.43999	2.42871	3.21595	3.79102	4.53983	6.73047	6.57086	11.1211	9.52433	17.165	12.8652	24.4795	19.3662
9.53999	2.42871	3.22125	3.80566	4.54938	6.76465	6.5873	11.1602	9.55496	17.2285	12.9258	24.5664	19.4831
9.63999	2.44824	3.22655	3.8418	4.55892	6.79395	6.60374	11.2256	9.58554	17.2598	12.9863	24.6367	19.5995
9.74	2.45019	3.23186	3.87012	4.56846	6.83203	6.62016	11.2832	9.61609	17.3203	13.0466	24.6973	19.7153
9.84	2.47949	3.23715	3.88477	4.57799	6.86621	6.63657	11.3271	9.6466	17.3857	13.1068	24.7773	19.8307
9.93999	2.49902	3.24245	3.90918	4.58752	6.91211	6.65297	11.3857	9.67707	17.4316	13.1668	24.8623	19.9455
10.04	2.50781	3.24774	3.9209	4.59704	6.92871	6.66936	11.4336	9.7075	17.4922	13.2267	24.9395	20.0598
10.14	2.52539	3.25304	3.96289	4.60656	6.9707	6.68574	11.4902	9.73789	17.5654	13.2865	25.0205	20.1736
10.24	2.5498	3.25833	3.99707	4.61608	7.02246	6.7021	11.541	9.76824	17.6289	13.3461	25.0859	20.2869
10.34	2.56152	3.26362	4.02344	4.62559	7.07031	6.71845	11.5918	9.79856	17.6914	13.4056	25.1563	20.3996
10.44	2.57129	3.26891	4.05176	4.6351	7.10645	6.73479	11.6543	9.82883	17.7637	13.4649	25.2168	20.5119
10.54	2.59375	3.2742	4.08105	4.6446	7.16211	6.75112	11.709	9.85907	17.835	13.5241	25.2783	20.6236
10.64	2.61816	3.27948	4.08887	4.6541	7.18945	6.76744	11.7715	9.88927	17.8857	13.5831	25.3486	20.7349
10.74	2.63477	3.28476	4.12793	4.6636	7.24805	6.78374	11.8252	9.91943	17.9639	13.6421	25.4551	20.8456
10.84	2.64941	3.29005	4.14746	4.67309	7.28418	6.80003	11.876	9.94955	18.0439	13.7008	25.5352	20.9559
10.94	2.66895	3.29533	4.15723	4.68258	7.31543	6.81631	11.915	9.97964	18.1016	13.7595	25.5957	21.0656
11.04	2.67578	3.30061	4.18555	4.69206	7.34961	6.83258	11.9609	10.0097	18.1719	13.818	25.6563	21.1749
11.14	2.68848	3.30588	4.20801	4.70153	7.39258	6.84884	12.0166	10.0397	18.2207	13.8764	25.7461	21.2836
11.24	2.71484	3.31116	4.22461	4.71101	7.42383	6.86508	12.0625	10.0697	18.2666	13.9346	25.7988	21.3919
11.34	2.7168	3.31643	4.24609	4.72048	7.45801	6.88132	12.1035	10.0996	18.332	13.9927	25.8691	21.4996
11.44	2.74414	3.3217	4.25879	4.72994	7.49902	6.89754	12.1494	10.1295	18.373	14.0506	25.9199	21.6069
11.54	2.75781	3.32697	4.27051	4.7394	7.52832	6.91375	12.1885	10.1593	18.4121	14.1085	25.9805	21.7137
11.64	2.77246	3.33224	4.32129	4.74886	7.56738	6.92994	12.2539	10.1892	18.4873	14.1662	26.0508	21.82
11.74	2.78223	3.33751	4.33105	4.75831	7.59668	6.94613	12.291	10.2189	18.5557	14.2237	26.0898	21.9259
11.84	2.80176	3.34278	4.35547	4.76776	7.63281	6.9623	12.3584	10.2487	18.6162	14.2811	26.1406	22.0312
11.94	2.80859	3.34804	4.38477	4.7772	7.6543	6.97847	12.4043	10.2784	18.6621	14.3384	26.1914	22.1361
12.04	2.82617	3.3533	4.4209	4.78664	7.69043	6.99462	12.458	10.3081	18.7275	14.3956	26.2598	22.2405
12.14	2.84766	3.35856	4.4375	4.79608	7.71973	7.01075	12.4941	10.3377	18.7861	14.4526	26.3203	22.3445
12.24	2.87207	3.36382	4.45996	4.80551	7.75195	7.02688	12.5381	10.3673	18.8564	14.5094	26.3711	22.4479
12.34	2.87695	3.36908	4.47754	4.81494	7.78906	7.043	12.5674	10.3968	18.915	14.5662	26.4521	22.551
12.44	2.88184	3.37433	4.50879	4.82436	7.81543	7.0591	12.5986	10.4264	18.9414	14.6228	26.5176	22.6535
12.54	2.8916	3.37959	4.5332	4.83378	7.85645	7.07519	12.6377	10.4558	19.0049	14.6793	26.5977	22.7556
12.64	2.91113	3.38484	4.55762	4.84319	7.89063	7.09127	12.6914	10.4853	19.0527	14.7356	26.666	22.8572
12.74	2.9209	3.39009	4.58105	4.8526	7.91699	7.10734	12.7275	10.5147	19.0967	14.7918	26.7627	22.9583
12.84	2.93262	3.39534	4.5957	4.86201	7.94629	7.1234	12.7832	10.544	19.1523	14.8479	26.8184	23.059
12.94	2.94336	3.40059	4.62305	4.87141	7.98047	7.13944	12.8418	10.5734	19.2188	14.9039	26.8799	23.1593
13.04	2.95996	3.40583	4.6543	4.8808	7.99707	7.15547	12.8828	10.6027	19.2734	14.9597	26.9473	23.2591
13.14	2.98926	3.41108	4.67871	4.8902	8.03125	7.17149	12.9346	10.6319	19.3301	15.0154	26.998	23.3584
13.24	3.02051	3.41632	4.71973	4.89959	8.08691	7.18751	12.9971	10.6611	19.4023	15.071	27.0713	23.4573
13.34	3.04199	3.42156	4.74609	4.90897	8.11816	7.2035	13.0576	10.6903	19.4463	15.1264	27.1387	23.5557
13.44	3.04688	3.4268	4.74902	4.91835	8.14258	7.21949	13.0938	10.7195	19.4775	15.1817	27.165	23.6537
13.54	3.0498	3.43204	4.77832	4.92773	8.16504	7.23546	13.1182	10.7486	19.5244	15.2368	27.2266	23.7513
13.64	3.06934	3.43727	4.80762	4.9371	8.19434	7.25143	13.1553	10.7777	19.5605	15.2919	27.2705	23.8484
13.74	3.08887	3.44251	4.82715	4.94647	8.2334	7.26738	13.2061	10.8067	19.6113	15.3468	27.3359	23.9451
13.84	3.0957	3.44774	4.83887	4.95583	8.25488	7.28332	13.2354	10.8357	19.6553	15.4016	27.3525	24.0413
13.94	3.10547	3.45297	4.86523	4.96519	8.2832	7.29925	13.2783	10.8646	19.708	15.4562	27.4346	24.1371
14.04	3.12305	3.4582	4.88281	4.97454	8.3125	7.31516	13.3105	10.8936	19.7354	15.5107	27.4717	24.2325
14.14	3.14941	3.46343	4.90723	4.98389	8.35156	7.33107	13.3467	10.9225	19.7939	15.5651	27.5498	24.3275
14.24	3.16113	3.46866	4.93848	4.99324	8.38477	7.34696	13.3896	10.9513	19.8486	15.6194	27.6123	24.422
14.34	3.1709	3.47388	4.97168	5.00258	8.39941	7.36284	13.4043	10.9801	19.8975	15.6736	27.6582	24.5161
14.44	3.18262	3.47911	4.99121	5.01192	8.42188	7.37871	13.4365	11.0089	19.9336	15.7276	27.7256	24.6097
14.54	3.20215	3.48433	5.00586	5.02125	8.46094	7.39457	13.4844	11.0376	19.9922	15.7815	27.8008	24.703
14.64	3.21191	3.48955	5.01563	5.03058	8.48926	7.41042	13.5264	11.0663	20.043	15.8352	27.8545	24.7958
14.74	3.2168	3.49476	5.02539	5.03991	8.49707	7.42625	13.5674	11.095	20.0889	15.8889	27.8984	24.8882
14.84	3.22852	3.49998	5.04004	5.04923	8.53125	7.44208	13.6084	11.1236	20.1348	15.9424	27.9473	24.9802
14.94	3.24121	3.5052	5.07129	5.05855	8.5625	7.45789	13.6396	11.1522	20.1816	15.9957	28.0127	25.0717
15.04	3.24902	3.51041	5.08105	5.06786	8.58008	7.47369	13.6572	11.1808	20.2324	16.049	28.0469	25.1629
15.14	3.2627	3.51562	5.09766	5.07717	8.61523	7.48948	13.7051	11.2093	20.2686	16.1021	28.0977	25.2536
15.24	3.28223	3.52083	5.12207	5.08647	8.64941	7.50526	13.7363	11.2378	20.3271	16.1551	28.1602	25.3439
15.34	3.29883	3.52604	5.14648	5.09577	8.67383	7.52103	13.7656	11.2663	20.3779	16.208	28.2061	25.4339
15.44	3.31152	3.53125	5.15918	5.10507	8.69336	7.53678	13.7832	11.2947	20.4268	16.2608	28.248	25.5234
15.54	3.31641	3.53645	5.17383	5.11436	8.70801	7.55252	13.8027	11.3231	20.4727	16.3134	28.2988	25.6125
15.64	3.33105	3.54166	5.19043	5.12365	8.7373	7.56825	13.834	11.3514	20.5117	16.3659	28.3496	25.7012
15.74	3.3457	3.54686	5.21484	5.13293	8.7666	7.58398	13.8584	11.3797	20.5479	16.4183	28.374	25.7895
15.84	3.36523	3.55206	5.23633	5.14221	8.80273	7.59968	13.8877	11.408	20.5938	16.4706	28.4131	25.8774
15.94	3.37012	3.55726	5.25098	5.15149	8.8291	7.61538	13.9121	11.4362	20.6279	16.5227	28.459	25.9649
16.04	3.38184	3.56245	5.26074	5.16076	8.85352	7.63107	13.9365	11.4644	20.6689	16.5748	28.4912	26.0521
16.14	3.39648	3.56765	5.27539	5.17002	8.88477	7.64674	13.9629	11.4926	20.7129	16.6267	28.5225	26.1388
16.24	3.39941	3.57284	5.28808	5.17929	8.90234	7.66241	14.002	11.5207	20.752	16.6784	28.5645	26.2251
16.34	3.41113	3.57804	5.29785	5.18854	8.90527	7.67806	14.0313	11.5488	20.7783	16.7301	28.6104	26.3111
16.44	3.41797	3.58323	5.31445	5.1978	8.92871	7.6937	14.0596	11.5768	20.8096	16.7816	28.6533	26.3966
16.54	3.42578	3.58842	5.33105	5.20705	8.94824	7.70933	14.0889	11.6049	20.8564	16.833	28.6992	26.4818
16.64	3.44727	3.5936	5.35254	5.21629	8.97266	7.72494	14.1348	11.6328	20.9023	16.8843	28.7402	26.5666
16.74	3.45215	3.59879	5.35547	5.22554	8.99902	7.74055	14.166	11.6608	20.9336	16.9355	28.7793	26.651
16.84	3.45996	3.60397	5.36523	5.23477	9.00684	7.75615	14.1836	11.6887	20.9609	16.9866	28.8086	26.735
16.94	3.47461	3.60916	5.375	5.24401	9.03125	7.77173	14.208	11.7166	20.999	17.0375	28.8457	26.8186
17.04	3.47754	3.61434	5.39258	5.25324	9.05371	7.7873	14.2305	11.7444	21.0215	17.0883	28.873	26.9019
17.14	3.48438	3.61952	5.4043	5.26246	9.06055	7.80286	14.252	11.7722	21.041	17.139	28.9258	26.9848
17.24	3.50293	3.62469	5.41894	5.27168	9.08691	7.81841	14.2852	11.8	21.0918	17.1896	28.9785	27.0673
17.34	3.51758	3.62987	5.43848	5.2809	9.11328	7.83395	14.3174	11.8278	21.1279	17.24	29.0225	27.1494
17.44	3.53027	3.63504	5.45313	5.29011	9.1377	7.84948	14.3516	11.8555	21.1826	17.2904	29.0566	27.2312
17.54	3.5498	3.64022	5.46973	5.29932	9.16211	7.86499	14.3779	11.8831	21.2207	17.3406	29.1104	27.3126
17.64	3.54688	3.64539	5.47168	5.30852	9.17188	7.8805	14.3945	11.9108	21.249	17.3907	29.1553	27.3936
17.74	3.57129	3.65056	5.50098	5.31772	9.20801	7.89599	14.4385	11.9383	21.293	17.4407	29.1924	27.4743
17.84	3.57617	3.65573	5.51074	5.32692	9.21973	7.91147	14.4775	11.9659	21.3242	17.4906	29.2285	27.5546
17.94	3.57129	3.66089	5.52246	5.33611	9.23926	7.92694	14.5088	11.9934	21.3584	17.5403	29.2695	27.6345
18.04	3.58789	3.66606	5.54199	5.3453	9.25391	7.9424	14.54	12.0209	21.3975	17.5899	29.3086	27.7141
18.14	3.59082	3.67122	5.55957	5.35448	9.27637	7.95785	14.5674	12.0484	21.4219	17.6395	29.3594	27.7933
18.24	3.60059	3.67638	5.56934	5.36366	9.29785	7.97328	14.5986	12.0758	21.4434	17.6889	29.3916	27.8722
18.34	3.62012	3.68154	5.5791	5.37284	9.31738	7.98871	14.6162	12.1032	21.4922	17.7381	29.4473	27.9507
18.44	3.6416	3.6867	5.59863	5.38201	9.34668	8.00412	14.6543	12.1306	21.5234	17.7873	29.4961	28.0289
18.54	3.64844	3.69186	5.62305	5.39118	9.37598	8.01953	14.6982	12.1579	21.5723	17.8364	29.542	28.1067
18.64	3.64648	3.69701	5.63672	5.40034	9.38281	8.03492	14.7178	12.1852	21.6016	17.8853	29.5635	28.1841
18.74	3.65918	3.70217	5.64941	5.4095	9.40723	8.0503	14.75	12.2124	21.6309	17.9341	29.5859	28.2612
18.84	3.67578	3.70732	5.66602	5.41865	9.43359	8.06567	14.79	12.2396	21.6572	17.9828	29.6338	28.3379
18.94	3.68066	3.71247	5.6709	5.4278	9.44824	8.08103	14.8096	12.2668	21.6816	18.0314	29.6729	28.4143
19.04	3.71191	3.71762	5.7002	5.43695	9.4873	8.09637	14.8486	12.2939	21.7373	18.0799	29.7217	28.4904
19.14	3.72168	3.72277	5.71484	5.44609	9.49707	8.11171	14.873	12.3211	21.7734	18.1283	29.7598	28.5661
19.24	3.72656	3.72791	5.72949	5.45523	9.53125	8.12703	14.9072	12.3481	21.8027	18.1765	29.7988	28.6415
19.34	3.73633	3.73306	5.74414	5.46437	9.55957	8.14235	14.9434	12.3752	21.8389	18.2247	29.8232	28.7165
19.44	3.74805	3.7382	5.75879	5.4735	9.57715	8.15765	14.9775	12.4022	21.876	18.2727	29.8574	28.7912
19.54	3.75098	3.74334	5.76855	5.48262	9.6084	8.17294	15.002	12.4292	21.9316	18.3206	29.8994	28.8656
19.64	3.74609	3.74848	5.78027	5.49174	9.61816	8.18822	15.0244	12.4561	21.9512	18.3684	29.9258	28.9396
19.74	3.75781	3.75362	5.78711	5.50086	9.64746	8.20349	15.0576	12.483	21.9893	18.4161	29.9668	29.0133
19.84	3.75977	3.75875	5.80176	5.50997	9.68164	8.21874	15.0889	12.5099	22.0088	18.4637	30	29.0866
19.94	3.77246	3.76389	5.82617	5.51908	9.70801	8.23399	15.1152	12.5367	22.0547	18.5112	30.0488	29.1596
20.04	3.79199	3.76902	5.85254	5.52819	9.72754	8.24923	15.1348	12.5635	22.0869	18.5585	30.1143	29.2323
20.14	3.78516	3.77415	5.85547	5.53729	9.7373	8.26445	15.1357	12.5903	22.1064	18.6058	30.165	29.3047
20.24	3.7832	3.77928	5.8584	5.54639	9.75488	8.27966	15.1621	12.617	22.1309	18.6529	30.1973	29.3767
20.34	3.78809	3.78441	5.88281	5.55548	9.77441	8.29486	15.1895	12.6437	22.1768	18.6999	30.2607	29.4484
20.44	3.80469	3.78954	5.90234	5.56457	9.81348	8.31006	15.2285	12.6704	22.2207	18.7468	30.3193	29.5198
20.54	3.83105	3.79466	5.92871	5.57365	9.85156	8.32523	15.2813	12.697	22.2617	18.7936	30.3867	29.5909
20.64	3.83594	3.79978	5.94824	5.58273	9.86914	8.3404	15.3174	12.7236	22.291	18.8403	30.4424	29.6616
20.74	3.85059	3.80491	5.95996	5.59181	9.89746	8.35556	15.3369	12.7502	22.3271	18.8869	30.4932	29.732
20.84	3.87012	3.81003	5.98145	5.60088	9.93359	8.37071	15.3633	12.7767	22.376	18.9334	30.542	29.8021
20.94	3.87695	3.81514	5.98145	5.60995	9.94336	8.38584	15.373	12.8032	22.3975	18.9798	30.585	29.8719
21.04	3.87695	3.82026	5.97949	5.61902	9.95605	8.40097	15.3857	12.8297	22.4219	19.026	30.6074	29.9414
21.14	3.87988	3.82538	6.00195	5.62808	9.98535	8.41608	15.4297	12.8561	22.4609	19.0722	30.668	30.0106
21.24	3.9043	3.83049	6.02832	5.63713	10.0098	8.43118	15.4629	12.8825	22.4951	19.1182	30.7168	30.0794
21.34	3.91406	3.8356	6.05273	5.64619	10.0557	8.44628	15.4824	12.9089	22.5313	19.1641	30.7578	30.1479
21.44	3.91406	3.84071	6.06934	5.65523	10.0625	8.46136	15.4971	12.9352	22.5605	19.21	30.7871	30.2162
21.54	3.92383	3.84582	6.08398	5.66428	10.084	8.47643	15.5264	12.9615	22.6016	19.2557	30.8184	30.2841
21.64	3.91113	3.85093	6.0957	5.67332	10.0938	8.49148	15.5498	12.9878	22.625	19.3013	30.835	30.3517
21.74	3.92383	3.85604	6.10352	5.68235	10.1211	8.50653	15.5723	13.014	22.667	19.3468	30.8838	30.419
21.84	3.93262	3.86114	6.11523	5.69139	10.1523	8.52157	15.6035	13.0402	22.7012	19.3922	30.9053	30.486
21.94	3.9375	3.86624	6.12988	5.70041	10.1689	8.53659	15.6396	13.0664	22.7324	19.4375	30.9297	30.5527
22.04	3.94434	3.87134	6.13477	5.70944	10.1855	8.55161	15.6641	13.0925	22.7471	19.4826	30.9541	30.6191
22.14	3.94629	3.87644	6.15137	5.71846	10.1934	8.56661	15.6953	13.1186	22.79	19.5277	30.9883	30.6852
22.24	3.94238	3.88154	6.16406	5.72747	10.2109	8.58161	15.7178	13.1447	22.8125	19.5727	31.0127	30.751
22.34	3.95703	3.88664	6.19043	5.73648	10.2471	8.59659	15.7422	13.1707	22.8545	19.6176	31.0518	30.8165
22.44	3.9668	3.89173	6.21484	5.74549	10.2637	8.61156	15.7617	13.1967	22.8828	19.6623	31.1104	30.8817
22.54	3.97168	3.89683	6.22949	5.7545	10.2783	8.62652	15.7959	13.2227	22.917	19.707	31.166	30.9466
22.64	3.98828	3.90192	6.24902	5.76349	10.3027	8.64147	15.8271	13.2486	22.9531	19.7515	31.1953	31.0112
22.74	3.97656	3.90701	6.25879	5.77249	10.3008	8.65641	15.832	13.2745	22.9775	19.796	31.2217	31.0756
22.84	3.98926	3.9121	6.27832	5.78148	10.3281	8.67133	15.8564	13.3004	22.9922	19.8403	31.2539	31.1396
22.94	4.01563	3.91718	6.29785	5.79047	10.3643	8.68625	15.9102	13.3262	23.0361	19.8845	31.29	31.2034
23.04	4.00879	3.92227	6.30762	5.79945	10.3857	8.70115	15.9316	13.352	23.0752	19.9287	31.3262	31.2668
23.14	4.02051	3.92735	6.34082	5.80843	10.4023	8.71605	15.9531	13.3778	23.1064	19.9727	31.3525	31.33
23.24	4.04004	3.93243	6.36523	5.81741	10.4336	8.73093	15.9873	13.4035	23.1475	20.0166	31.3887	31.3929
23.34	4.04688	3.93751	6.38184	5.82638	10.4482	8.74581	16.0254	13.4292	23.1836	20.0605	31.4326	31.4555
23.44	4.04199	3.94259	6.39648	5.83534	10.4678	8.76067	16.0449	13.4549	23.2178	20.1042	31.4561	31.5178
23.54	4.03516	3.94767	6.39941	5.84431	10.4824	8.77552	16.0674	13.4805	23.2451	20.1478	31.4785	31.5798
23.64	4.04688	3.95275	6.41602	5.85327	10.4971	8.79036	16.0889	13.5061	23.293	20.1913	31.5049	31.6416
23.74	4.07129	3.95782	6.44043	5.86222	10.5352	8.80519	16.126	13.5317	23.3389	20.2347	31.5605	31.7031
23.84	4.07813	3.96289	6.45508	5.87117	10.5498	8.82001	16.1572	13.5572	23.3662	20.278	31.583	31.7643
23.94	4.07324	3.96796	6.4668	5.88012	10.5645	8.83482	16.1738	13.5827	23.3799	20.3212	31.6143	31.8252
24.04	4.09082	3.97303	6.47949	5.88906	10.5869	8.84961	16.2178	13.6082	23.4121	20.3644	31.6563	31.8859
24.14	4.10059	3.9781	6.49219	5.898	10.6162	8.8644	16.252	13.6337	23.4512	20.4074	31.6855	31.9462
24.24	4.11523	3.98317	6.51855	5.90693	10.6357	8.87918	16.2861	13.6591	23.4854	20.4503	31.707	32.0063
24.34	4.12012	3.98823	6.54297	5.91587	10.6553	8.89394	16.3174	13.6844	23.5098	20.4931	31.7363	32.0662
24.44	4.14941	3.99329	6.55762	5.92479	10.6846	8.9087	16.3418	13.7098	23.541	20.5358	31.7607	32.1257
24.54	4.15137	3.99836	6.56934	5.93371	10.6885	8.92344	16.3564	13.7351	23.5527	20.5784	31.7861	32.185
24.64	4.16309	4.00342	6.59766	5.94263	10.7129	8.93817	16.3945	13.7604	23.6016	20.6209	31.8252	32.2441
24.74	4.16113	4.00847	6.60059	5.95155	10.7256	8.95289	16.417	13.7856	23.6211	20.6633	31.8594	32.3028
24.84	4.1709	4.01353	6.625	5.96046	10.7549	8.9676	16.4561	13.8109	23.6523	20.7056	31.8916	32.3613
24.94	4.18262	4.01859	6.65137	5.96937	10.7686	8.98231	16.4824	13.8361	23.6787	20.7478	31.9326	32.4195
25.04	4.19238	4.02364	6.66602	5.97827	10.7783	8.99699	16.5068	13.8612	23.7031	20.7899	31.9785	32.4775
25.14	4.2041	4.02869	6.6875	5.98717	10.7979	9.01167	16.5234	13.8863	23.7275	20.8319	32.0127	32.5352
25.24	4.20996	4.03374	6.69531	5.99606	10.8223	9.02634	16.5479	13.9114	23.7568	20.8738	32.0469	32.5926
25.34	4.22461	4.03879	6.71484	6.00495	10.8301	9.041	16.5723	13.9365	23.7881	20.9157	32.0928	32.6498
25.44	4.22949	4.04384	6.72266	6.01384	10.8398	9.05565	16.6016	13.9615	23.8301	20.9574	32.1299	32.7068
25.54	4.24609	4.04888	6.74902	6.02272	10.873	9.07028	16.6299	13.9865	23.8633	20.999	32.1924	32.7634
25.64	4.25879	4.05393	6.75879	6.0316	10.8857	9.08491	16.6475	14.0115	23.8857	21.0405	32.2148	32.8198
25.74	4.26074	4.05897	6.77539	6.04047	10.8975	9.09952	16.6738	14.0364	23.9189	21.0819	32.2773	32.876
25.84	4.25586	4.06401	6.77344	6.04934	10.8955	9.11413	16.6738	14.0613	23.9238	21.1232	32.3086	32.9319
25.94	4.26074	4.06905	6.79004	6.05821	10.917	9.12872	16.6963	14.0862	23.9629	21.1645	32.3594	32.9876
26.04	4.28418	4.07409	6.80957	6.06707	10.9434	9.14331	16.7324	14.111	23.999	21.2056	32.4033	33.043
26.14	4.28711	4.07913	6.82422	6.07593	10.9482	9.15788	16.749	14.1358	24.0186	21.2466	32.4375	33.0981
26.24	4.28711	4.08416	6.83887	6.08479	10.9512	9.17244	16.752	14.1606	24.0479	21.2876	32.4619	33.153
26.34	4.29688	4.0892	6.84863	6.09364	10.9609	9.18699	16.7744	14.1853	24.0703	21.3284	32.4912	33.2077
26.44	4.29688	4.09423	6.87012	6.10248	10.9727	9.20153	16.7979	14.21	24.0938	21.3692	32.5244	33.2621
26.54	4.32129	4.09926	6.8916	6.11133	10.9971	9.21606	16.834	14.2347	24.1299	21.4098	32.5586	33.3162
26.64	4.33789	4.10429	6.90625	6.12016	11.0088	9.23058	16.8506	14.2594	24.1621	21.4504	32.5947	33.3702
26.74	4.34082	4.10931	6.89941	6.129	11.0068	9.24509	16.8613	14.284	24.1816	21.4908	32.6172	33.4238
26.84	4.34766	4.11434	6.9209	6.13783	11.0303	9.25959	16.8945	14.3086	24.21	21.5312	32.6387	33.4773
26.94	4.36719	4.11936	6.9375	6.14666	11.04	9.27408	16.9141	14.3331	24.2324	21.5715	32.6729	33.5304
27.04	4.375	4.12438	6.94531	6.15548	11.0479	9.28855	16.9365	14.3577	24.2617	21.6116	32.6953	33.5834
27.14	4.38672	4.12941	6.97461	6.1643	11.0674	9.30302	16.9707	14.3822	24.2881	21.6517	32.7148	33.6361
27.24	4.38379	4.13442	6.98144	6.17311	11.0791	9.31748	17.0039	14.4066	24.3027	21.6917	32.7354	33.6886
27.34	4.37891	4.13944	6.98926	6.18192	11.0938	9.33192	17.0068	14.431	24.3223	21.7316	32.7578	33.7408
27.44	4.41113	4.14446	7.01367	6.19073	11.1182	9.34636	17.043	14.4554	24.3633	21.7714	32.8018	33.7928
27.54	4.40625	4.14947	7.01563	6.19953	11.123	9.36078	17.0527	14.4798	24.3682	21.8111	32.8311	33.8446
27.64	4.40625	4.15449	7.02344	6.20833	11.1455	9.37519	17.0752	14.5042	24.3809	21.8507	32.8555	33.8961
27.74	4.42871	4.1595	7.05273	6.21713	11.1748	9.3896	17.1045	14.5285	24.4199	21.8902	32.8994	33.9474
27.84	4.44531	4.16451	7.0791	6.22592	11.1885	9.40399	17.1279	14.5527	24.4482	21.9297	32.9326	33.9985
27.94	4.45703	4.16952	7.09082	6.23471	11.1982	9.41837	17.1475	14.577	24.4727	21.969	32.9473	34.0493
28.04	4.47168	4.17452	7.10547	6.24349	11.2324	9.43274	17.167	14.6012	24.5068	22.0082	32.9688	34.0999
28.14	4.47363	4.17953	7.125	6.25227	11.2539	9.44711	17.1885	14.6254	24.5283	22.0474	32.9932	34.1503
28.24	4.47949	4.18453	7.12793	6.26104	11.2666	9.46146	17.2012	14.6495	24.5508	22.0864	33.0156	34.2004
28.34	4.48145	4.18953	7.13477	6.26982	11.2832	9.4758	17.2129	14.6737	24.5791	22.1254	33.0439	34.2504
28.44	4.48828	4.19453	7.13965	6.27858	11.2979	9.49013	17.2393	14.6978	24.5938	22.1643	33.0781	34.3001
28.54	4.48828	4.19953	7.14453	6.28735	11.3125	9.50445	17.2539	14.7218	24.6152	22.2031	33.1143	34.3495
28.64	4.49805	4.20453	7.15234	6.2961	11.3223	9.51876	17.2715	14.7459	24.626	22.2418	33.1367	34.3988
28.74	4.50586	4.20953	7.16895	6.30486	11.332	9.53306	17.291	14.7699	24.6553	22.2804	33.1729	34.4478
28.84	4.51367	4.21452	7.18652	6.31361	11.3545	9.54734	17.3154	14.7938	24.6895	22.3189	33.1953	34.4966
28.94	4.51855	4.21951	7.18652	6.32236	11.374	9.56162	17.3369	14.8178	24.6963	22.3573	33.2246	34.5452
29.04	4.53223	4.2245	7.20801	6.3311	11.3877	9.57589	17.3584	14.8417	24.7207	22.3956	33.2578	34.5936
29.14	4.5498	4.22949	7.23242	6.33984	11.4072	9.59015	17.3809	14.8656	24.7549	22.4339	33.2988	34.6417
29.24	4.56445	4.23448	7.23437	6.34858	11.4219	9.60439	17.4121	14.8894	24.7764	22.472	33.3301	34.6896
29.34	4.56445	4.23947	7.25195	6.35731	11.4346	9.61863	17.4346	14.9132	24.8057	22.5101	33.3506	34.7374
29.44	4.57422	4.24445	7.26367	6.36604	11.4482	9.63286	17.4609	14.937	24.834	22.5481	33.374	34.7849
29.54	4.5791	4.24944	7.26172	6.37476	11.4482	9.64707	17.4756	14.9608	24.8467	22.5859	33.4004	34.8321
29.64	4.58594	4.25442	7.27344	6.38348	11.4678	9.66128	17.4971	14.9845	24.8828	22.6237	33.4297	34.8792
29.74	4.59766	4.2594	7.29004	6.3922	11.4824	9.67547	17.5234	15.0082	24.9072	22.6614	33.4541	34.9261
29.84	4.61719	4.26438	7.30762	6.40091	11.5146	9.68966	17.5557	15.0319	24.9346	22.6991	33.4785	34.9727
29.94	4.62988	4.26935	7.30762	6.40962	11.5244	9.70383	17.5869	15.0555	24.9609	22.7366	33.5107	35.0191
30.04	4.64648	4.27433	7.31934	6.41832	11.541	9.71799	17.6133	15.0791	24.9922	22.774	33.5488	35.0654
30.14	4.64844	4.2793	7.31445	6.42702	11.5576	9.73215	17.6182	15.1027	25.0137	22.8114	33.5605	35.1114
30.24	4.6709	4.28428	7.34082	6.43572	11.5889	9.74629	17.6445	15.1262	25.0479	22.8486	33.6025	35.1572
30.34	4.68066	4.28925	7.34082	6.44441	11.5986	9.76042	17.6641	15.1498	25.0723	22.8858	33.6436	35.2028
30.44	4.68359	4.29422	7.33887	6.4531	11.6094	9.77455	17.6865	15.1732	25.1064	22.9229	33.6758	35.2482
30.54	4.6875	4.29919	7.33594	6.46179	11.6182	9.78866	17.6934	15.1967	25.1152	22.9599	33.7041	35.2934
30.64	4.70215	4.30415	7.35059	6.47047	11.623	9.80276	17.7148	15.2201	25.1377	22.9968	33.7383	35.3384
30.74	4.71191	4.30912	7.3623	6.47914	11.6426	9.81685	17.7344	15.2435	25.1621	23.0337	33.7627	35.3832
30.84	4.7002	4.31408	7.36035	6.48782	11.6455	9.83093	17.7373	15.2669	25.1719	23.0704	33.7871	35.4277
30.94	4.7168	4.31904	7.37305	6.49649	11.6621	9.84501	17.7666	15.2902	25.1914	23.1071	33.8213	35.4721
31.04	4.72461	4.324	7.39258	6.50515	11.6768	9.85907	17.7861	15.3136	25.2227	23.1436	33.8594	35.5163
31.14	4.74121	4.32896	7.40918	6.51381	11.6982	9.87312	17.8105	15.3368	25.2422	23.1801	33.8887	35.5603
31.24	4.73633	4.33392	7.41601	6.52247	11.7061	9.88716	17.8291	15.3601	25.2715	23.2165	33.9063	35.6041
31.34	4.74609	4.33887	7.41602	6.53112	11.7178	9.90119	17.834	15.3833	25.2881	23.2528	33.9443	35.6476
31.44	4.75391	4.34383	7.41895	6.53977	11.7373	9.91521	17.8467	15.4065	25.3105	23.2891	33.9668	35.691
31.54	4.76074	4.34878	7.41895	6.54842	11.7373	9.92922	17.873	15.4297	25.3301	23.3252	33.9854	35.7342
31.64	4.76074	4.35373	7.43359	6.55706	11.7588	9.94322	17.8877	15.4528	25.3633	23.3613	34	35.7772
31.74	4.77051	4.35868	7.4502	6.5657	11.7754	9.95721	17.917	15.4759	25.3975	23.3973	34.0391	35.82
31.84	4.78711	4.36363	7.46484	6.57433	11.7979	9.97119	17.9365	15.499	25.4238	23.4331	34.0703	35.8626
31.94	4.78711	4.36858	7.47656	6.58296	11.8096	9.98516	17.958	15.522	25.4482	23.469	34.0947	35.905
32.04	4.7998	4.37352	7.48438	6.59159	11.8174	9.99911	17.9756	15.545	25.4756	23.5047	34.1123	35.9473
32.14	4.7998	4.37846	7.48242	6.60021	11.8369	10.0131	17.9824	15.568	25.4824	23.5403	34.127	35.9893
32.24	4.81641	4.38341	7.50195	6.60883	11.8613	10.027	18.0068	15.591	25.502	23.5759	34.166	36.0311
32.34	4.82813	4.38835	7.51855	6.61745	11.8799	10.0409	18.0234	15.6139	25.5283	23.6113	34.1943	36.0728
32.44	4.84277	4.39328	7.54004	6.62606	11.8975	10.0548	18.0479	15.6368	25.5576	23.6467	34.2285	36.1143
32.54	4.85254	4.39822	7.54004	6.63466	11.9141	10.0688	18.0596	15.6597	25.5889	23.682	34.2529	36.1555
32.64	4.86719	4.40316	7.54492	6.64327	11.9258	10.0827	18.0742	15.6825	25.5986	23.7173	34.2744	36.1966
32.74	4.87207	4.40809	7.54492	6.65187	11.9404	10.0965	18.0791	15.7053	25.6055	23.7524	34.2891	36.2375
32.84	4.88672	4.41302	7.57129	6.66046	11.9648	10.1104	18.1035	15.7281	25.6396	23.7875	34.3232	36.2783
32.94	4.88184	4.41795	7.56445	6.66905	11.9629	10.1243	18.1016	15.7509	25.6475	23.8224	34.3232	36.3188
33.04	4.875	4.42288	7.56738	6.67764	11.9697	10.1381	18.1211	15.7736	25.6572	23.8573	34.3428	36.3592
33.14	4.88672	4.42781	7.57715	6.68622	11.9746	10.152	18.1309	15.7963	25.667	23.8921	34.3574	36.3993
33.24	4.88965	4.43274	7.58691	6.6948	11.9824	10.1658	18.1523	15.819	25.6895	23.9269	34.3887	36.4393
33.34	4.90625	4.43766	7.59863	6.70338	11.9893	10.1797	18.1641	15.8416	25.708	23.9615	34.415	36.4791
33.44	4.9209	4.44259	7.61523	6.71195	11.9941	10.1935	18.1885	15.8642	25.7227	23.9961	34.4443	36.5188
33.54	4.9209	4.44751	7.59863	6.72052	11.9971	10.2073	18.208	15.8868	25.7275	24.0306	34.4688	36.5582
33.64	4.93457	4.45243	7.6084	6.72908	12.0205	10.2211	18.2246	15.9094	25.749	24.065	34.4805	36.5975
33.74	4.93262	4.45735	7.625	6.73764	12.0303	10.2349	18.2461	15.9319	25.7783	24.0993	34.498	36.6366
33.84	4.94727	4.46226	7.63672	6.7462	12.0449	10.2486	18.2559	15.9544	25.7979	24.1335	34.5244	36.6755
33.94	4.95996	4.46718	7.64258	6.75475	12.0576	10.2624	18.2686	15.9769	25.8125	24.1677	34.5469	36.7143
34.04	4.97461	4.47209	7.6543	6.7633	12.0791	10.2762	18.293	15.9993	25.8486	24.2018	34.5732	36.7528
34.14	4.97168	4.47701	7.65918	6.77185	12.0869	10.2899	18.3174	16.0217	25.8584	24.2358	34.583	36.7912
34.24	4.97656	4.48192	7.67383	6.78039	12.1035	10.3036	18.3389	16.0441	25.8828	24.2697	34.5977	36.8294
34.34	4.97656	4.48683	7.68848	6.78893	12.123	10.3174	18.3633	16.0664	25.8975	24.3036	34.6221	36.8675
34.44	4.96973	4.49174	7.68848	6.79746	12.1113	10.3311	18.3711	16.0888	25.8975	24.3373	34.6367	36.9054
34.54	4.98633	4.49664	7.70801	6.80599	12.1357	10.3448	18.3789	16.1111	25.9219	24.371	34.666	36.9431
34.64	4.97656	4.50155	7.71484	6.81451	12.1543	10.3585	18.4121	16.1333	25.9482	24.4046	34.6797	36.9806
34.74	4.97656	4.50645	7.73144	6.82304	12.1738	10.3722	18.4219	16.1556	25.958	24.4381	34.6963	37.018
34.84	4.98633	4.51135	7.74414	6.83155	12.1816	10.3859	18.4395	16.1778	25.9707	24.4716	34.7139	37.0552
34.94	4.98828	4.51625	7.75781	6.84007	12.1885	10.3995	18.46	16.2	25.9873	24.505	34.7334	37.0922
35.04	4.97559	4.52115	7.7627	6.84858	12.1953	10.4132	18.458	16.2221	26.0039	24.5382	34.7451	37.1291
35.14	4.97852	4.52605	7.78223	6.85709	12.2119	10.4268	18.4795	16.2443	26.0254	24.5715	34.7842	37.1658
35.24	4.97851	4.53095	7.79687	6.86559	12.2266	10.4405	18.4971	16.2664	26.0381	24.6046	34.8105	37.2023
35.34	4.97168	4.53584	7.79199	6.87409	12.2246	10.4541	18.5234	16.2884	26.0547	24.6377	34.8252	37.2387
35.44	4.97656	4.54073	7.80957	6.88258	12.2324	10.4677	18.5313	16.3105	26.0576	24.6706	34.833	37.2749
35.54	4.97363	4.54562	7.80664	6.89107	12.249	10.4813	18.5459	16.3325	26.0674	24.7035	34.8545	37.3109
35.64	4.97852	4.55051	7.82617	6.89956	12.2686	10.4949	18.5771	16.3545	26.1035	24.7364	34.8984	37.3468
35.74	4.97851	4.5554	7.85058	6.90805	12.2803	10.5085	18.5918	16.3764	26.1182	24.7691	34.9229	37.3825
35.84	4.98828	4.56029	7.85742	6.91653	12.2803	10.5221	18.6182	16.3984	26.1279	24.8018	34.9443	37.418
35.94	4.98828	4.56517	7.86719	6.925	12.2949	10.5356	18.6396	16.4203	26.1543	24.8344	34.9688	37.4534
36.04	4.99805	4.57006	7.87695	6.93347	12.3047	10.5492	18.6543	16.4422	26.1787	24.8669	34.9883	37.4887
36.14	4.99805	4.57494	7.87988	6.94194	12.3242	10.5628	18.6641	16.464	26.1885	24.8993	35.0029	37.5237
36.24	4.99316	4.57982	7.88672	6.95041	12.3213	10.5763	18.6738	16.4858	26.2002	24.9317	35.0195	37.5587
36.34	5.00098	4.5847	7.89453	6.95887	12.334	10.5898	18.6963	16.5076	26.2227	24.964	35.0391	37.5934
36.44	4.99805	4.58958	7.91113	6.96733	12.3457	10.6033	18.71	16.5294	26.2393	24.9962	35.0654	37.628
36.54	5.00781	4.59445	7.91797	6.97578	12.3438	10.6168	18.7148	16.5511	26.249	25.0284	35.085	37.6625
36.64	5.02051	4.59933	7.93066	6.98423	12.3682	10.6303	18.7471	16.5728	26.2861	25.0604	35.1191	37.6967
36.74	5.03516	4.6042	7.92578	6.99267	12.3711	10.6438	18.7588	16.5945	26.3174	25.0924	35.1436	37.7309
36.84	5.03711	4.60907	7.93066	7.00112	12.3779	10.6573	18.7666	16.6162	26.334	25.1243	35.1631	37.7648
36.94	5.04883	4.61394	7.95215	7.00955	12.4072	10.6708	18.8076	16.6378	26.3604	25.1562	35.1895	37.7987
37.04	5.06641	4.61881	7.95996	7.01799	12.4414	10.6842	18.834	16.6594	26.3828	25.1879	35.2236	37.8323
37.14	5.06152	4.62368	7.96484	7.02642	12.4434	10.6977	18.8467	16.681	26.4072	25.2196	35.2529	37.8659
37.24	5.06152	4.62854	7.97266	7.03484	12.4551	10.7111	18.8779	16.7025	26.4219	25.2512	35.2695	37.8992
37.34	5.07617	4.63341	7.98242	7.04327	12.46	10.7246	18.8896	16.7241	26.4385	25.2828	35.2939	37.9325
37.44	5.08594	4.63827	8.00586	7.05169	12.4795	10.738	18.9023	16.7455	26.458	25.3142	35.3135	37.9655
37.54	5.09277	4.64313	8.02051	7.0601	12.4795	10.7514	18.9189	16.767	26.4697	25.3456	35.3252	37.9984
37.64	5.08105	4.64799	8.02148	7.06851	12.4775	10.7648	18.9248	16.7884	26.4873	25.3769	35.3281	38.0312
37.74	5.07422	4.65285	8.03613	7.07692	12.4824	10.7782	18.9463	16.8099	26.4971	25.4082	35.3311	38.0638
37.84	5.08398	4.6577	8.05762	7.08532	12.5137	10.7916	18.9658	16.8312	26.5215	25.4394	35.3555	38.0963
37.94	5.0957	4.66256	8.05762	7.09372	12.5283	10.8049	18.9902	16.8526	26.5459	25.4705	35.3818	38.1286
38.04	5.09082	4.66741	8.07422	7.10212	12.5332	10.8183	19.0068	16.8739	26.5625	25.5015	35.4111	38.1608
38.14	5.09277	4.67226	8.07422	7.11051	12.5283	10.8316	19.0186	16.8952	26.5723	25.5324	35.4209	38.1928
38.24	5.08301	4.67712	8.07422	7.1189	12.5381	10.845	19.0215	16.9165	26.5889	25.5633	35.4307	38.2247
38.34	5.07324	4.68196	8.0791	7.12729	12.5381	10.8583	19.043	16.9378	26.5986	25.5941	35.4521	38.2565
38.44	5.07813	4.68681	8.09863	7.13567	12.5479	10.8716	19.0645	16.959	26.6182	25.6249	35.4766	38.2881
38.54	5.0752	4.69166	8.10547	7.14404	12.5576	10.8849	19.084	16.9802	26.625	25.6555	35.4883	38.3196
38.64	5.06348	4.6965	8.1084	7.15242	12.5605	10.8983	19.0869	17.0013	26.6309	25.6861	35.501	38.3509
38.74	5.07519	4.70134	8.125	7.16079	12.584	10.9115	19.1035	17.0225	26.6572	25.7166	35.5225	38.382
38.84	5.06836	4.70619	8.11816	7.16915	12.582	10.9248	19.125	17.0436	26.6719	25.7471	35.5322	38.4131
38.94	5.07324	4.71103	8.13477	7.17752	12.6035	10.9381	19.1445	17.0647	26.6885	25.7775	35.5586	38.444
39.04	5.07813	4.71586	8.12988	7.18588	12.6104	10.9514	19.1494	17.0857	26.71	25.8078	35.5752	38.4747
39.14	5.09473	4.7207	8.15918	7.19423	12.625	10.9646	19.1621	17.1068	26.7295	25.838	35.6045	38.5054
39.24	5.08789	4.72554	8.15625	7.20258	12.6367	10.9779	19.1689	17.1278	26.749	25.8682	35.6143	38.5358
39.34	5.09766	4.73037	8.1709	7.21093	12.6445	10.9911	19.1836	17.1488	26.7686	25.8983	35.6455	38.5662
39.44	5.10449	4.7352	8.17578	7.21927	12.6611	11.0043	19.2002	17.1697	26.7734	25.9283	35.6553	38.5964
39.54	5.11035	4.74003	8.18359	7.22761	12.6709	11.0175	19.2178	17.1906	26.793	25.9582	35.6875	38.6265
39.64	5.12012	4.74486	8.2002	7.23595	12.6689	11.0308	19.2275	17.2115	26.8145	25.9881	35.7139	38.6564
39.74	5.12012	4.74969	8.20996	7.24428	12.6787	11.0439	19.2402	17.2324	26.8271	26.0179	35.7334	38.6862
39.84	5.13477	4.75452	8.21484	7.25261	12.6982	11.0571	19.2617	17.2533	26.8467	26.0477	35.7725	38.7159
39.94	5.1416	4.75934	8.21973	7.26093	12.708	11.0703	19.2832	17.2741	26.8535	26.0774	35.7939	38.7454
40.04	5.14648	4.76416	8.23633	7.26925	12.7227	11.0835	19.3027	17.2949	26.8711	26.107	35.833	38.7748
40.14	5.12988	4.76899	8.22949	7.27757	12.7393	11.0966	19.3223	17.3156	26.8945	26.1365	35.8545	38.804
40.24	5.12012	4.77381	8.22461	7.28589	12.7393	11.1098	19.332	17.3364	26.9023	26.166	35.8691	38.8332
40.34	5.13184	4.77863	8.24609	7.29419	12.749	11.1229	19.3613	17.3571	26.9287	26.1953	35.8965	38.8622
40.44	5.13184	4.78344	8.2373	7.3025	12.7588	11.1361	19.3682	17.3778	26.9385	26.2247	35.9248	38.891
40.54	5.13672	4.78826	8.25879	7.3108	12.7637	11.1492	19.3945	17.3984	26.9629	26.2539	35.959	38.9198
40.64	5.14355	4.79307	8.25586	7.3191	12.7617	11.1623	19.4043	17.4191	26.9678	26.2831	35.9736	38.9484
40.74	5.14648	4.79789	8.26855	7.3274	12.7881	11.1754	19.4209	17.4397	26.9844	26.3122	36.0127	38.9769
40.84	5.16895	4.8027	8.29102	7.33569	12.7959	11.1885	19.4482	17.4603	27	26.3413	36.0449	39.0052
40.94	5.17773	4.80751	8.30273	7.34397	12.8193	11.2016	19.4648	17.4808	27.0332	26.3703	36.0781	39.0334
41.04	5.17578	4.81231	8.30762	7.35226	12.8154	11.2146	19.4658	17.5014	27.0508	26.3992	36.1055	39.0615
41.14	5.18262	4.81712	8.32617	7.36054	12.8291	11.2277	19.4824	17.5219	27.0723	26.428	36.1309	39.0895
41.24	5.18262	4.82193	8.33594	7.36881	12.8389	11.2407	19.5137	17.5424	27.0869	26.4568	36.1553	39.1173
41.34	5.18066	4.82673	8.3418	7.37709	12.8447	11.2538	19.5234	17.5628	27.1016	26.4855	36.1777	39.1451
41.44	5.19727	4.83153	8.35156	7.38536	12.873	11.2668	19.543	17.5832	27.1328	26.5142	36.1826	39.1727
41.54	5.20215	4.83633	8.36816	7.39362	12.8926	11.2799	19.5625	17.6036	27.1572	26.5427	36.2119	39.2001
41.64	5.19531	4.84113	8.36816	7.40188	12.8994	11.2929	19.5723	17.624	27.167	26.5713	36.2412	39.2275
41.74	5.20996	4.84593	8.375	7.41014	12.9189	11.3059	19.5918	17.6444	27.1865	26.5997	36.2725	39.2547
41.84	5.2002	4.85073	8.37793	7.41839	12.9219	11.3189	19.6113	17.6647	27.2031	26.6281	36.292	39.2818
41.94	5.19922	4.85552	8.3877	7.42664	12.9414	11.3319	19.6211	17.685	27.2109	26.6564	36.3115	39.3087
42.04	5.20215	4.86032	8.41211	7.43489	12.9629	11.3448	19.6455	17.7053	27.2393	26.6846	36.335	39.3356
42.14	5.2041	4.86511	8.41602	7.44313	12.9844	11.3578	19.6592	17.7255	27.2461	26.7128	36.3467	39.3623
42.24	5.19629	4.8699	8.42578	7.45137	12.999	11.3708	19.6689	17.7457	27.2656	26.7409	36.3613	39.3889
42.34	5.19629	4.87469	8.4502	7.45961	13.0107	11.3837	19.6836	17.7659	27.2803	26.769	36.3711	39.4154
42.44	5.20215	4.87947	8.46973	7.46784	13.0283	11.3966	19.7031	17.7861	27.3076	26.7969	36.3936	39.4418
42.54	5.21387	4.88426	8.48145	7.47607	13.0449	11.4096	19.7148	17.8062	27.3223	26.8249	36.4219	39.468
42.64	5.21875	4.88904	8.49609	7.48429	13.0566	11.4225	19.7295	17.8264	27.3389	26.8527	36.4297	39.4942
42.74	5.22363	4.89383	8.5127	7.49251	13.0664	11.4354	19.749	17.8465	27.3652	26.8805	36.4492	39.5202
42.84	5.22852	4.89861	8.51758	7.50073	13.0811	11.4483	19.7705	17.8665	27.3799	26.9082	36.4707	39.5461
42.94	5.23145	4.90339	8.51855	7.50894	13.084	11.4612	19.7637	17.8866	27.3975	26.9359	36.4814	39.5719
43.04	5.22656	4.90817	8.52832	7.51715	13.0889	11.4741	19.7832	17.9066	27.4043	26.9634	36.5029	39.5975
43.14	5.23828	4.91294	8.5498	7.52535	13.1133	11.487	19.7979	17.9266	27.4189	26.991	36.5342	39.6231
43.24	5.24121	4.91772	8.56445	7.53356	13.1279	11.4998	19.8271	17.9465	27.4434	27.0184	36.5488	39.6485
43.34	5.24121	4.92249	8.56641	7.54175	13.1523	11.5127	19.8389	17.9665	27.4678	27.0458	36.5635	39.6738
43.44	5.25879	4.92727	8.56934	7.54995	13.1621	11.5255	19.8662	17.9864	27.502	27.0731	36.5879	39.699
43.54	5.26563	4.93204	8.57617	7.55814	13.1787	11.5384	19.8828	18.0063	27.5186	27.1004	36.5996	39.7241
43.64	5.27539	4.93681	8.57129	7.56633	13.1816	11.5512	19.8926	18.0262	27.5283	27.1276	36.6074	39.7491
43.74	5.27539	4.94158	8.58398	7.57451	13.1914	11.564	19.9053	18.046	27.5576	27.1548	36.627	39.774
43.84	5.27539	4.94634	8.59082	7.58269	13.2129	11.5768	19.9219	18.0658	27.582	27.1818	36.6533	39.7987
43.94	5.28711	4.95111	8.60254	7.59087	13.2295	11.5896	19.9336	18.0856	27.5938	27.2088	36.6699	39.8234
44.04	5.30078	4.95587	8.60547	7.59904	13.2344	11.6024	19.9434	18.1054	27.6035	27.2358	36.6895	39.8479
44.14	5.29883	4.96063	8.62012	7.60721	13.2441	11.6152	19.9531	18.1251	27.6152	27.2627	36.7061	39.8723
44.24	5.29687	4.96539	8.61816	7.61537	13.249	11.628	19.9678	18.1448	27.6357	27.2895	36.7285	39.8966
44.34	5.30664	4.97015	8.62305	7.62353	13.252	11.6407	19.9775	18.1645	27.667	27.3163	36.748	39.9208
44.44	5.30371	4.97491	8.62793	7.63169	13.2734	11.6535	19.9902	18.1842	27.6787	27.3429	36.7529	39.9449
44.54	5.31152	4.97967	8.62988	7.63985	13.2852	11.6662	20.0068	18.2038	27.7031	27.3696	36.7871	39.9689
44.64	5.31641	4.98442	8.63965	7.648	13.2998	11.6789	20.0186	18.2234	27.7178	27.3961	36.8018	39.9927
44.74	5.33594	4.98918	8.6543	7.65614	13.3125	11.6917	20.0313	18.243	27.7471	27.4227	36.833	40.0165
44.84	5.33594	4.99393	8.65918	7.66429	13.334	11.7044	20.043	18.2626	27.7617	27.4491	36.8672	40.0402
44.94	5.34082	4.99868	8.67871	7.67242	13.3584	11.7171	20.0625	18.2821	27.7813	27.4755	36.8984	40.0637
45.04	5.34277	5.00343	8.7002	7.68056	13.3682	11.7298	20.0752	18.3017	27.7998	27.5018	36.9131	40.0871
45.14	5.33789	5.00817	8.7002	7.68869	13.3682	11.7425	20.0918	18.3211	27.8193	27.5281	36.9229	40.1105
45.24	5.35254	5.01292	8.70996	7.69682	13.375	11.7551	20.1064	18.3406	27.8369	27.5543	36.9473	40.1337
45.34	5.36719	5.01766	8.71484	7.70495	13.3896	11.7678	20.1182	18.3601	27.8486	27.5804	36.9639	40.1568
45.44	5.37695	5.02241	8.72949	7.71307	13.3994	11.7805	20.1357	18.3795	27.8682	27.6065	36.9932	40.1799
45.54	5.38672	5.02715	8.73926	7.72118	13.4092	11.7931	20.1475	18.3989	27.8877	27.6325	36.9932	40.2028
45.64	5.38672	5.03189	8.74902	7.7293	13.417	11.8058	20.167	18.4182	27.8955	27.6584	37.0059	40.2256
45.74	5.39941	5.03663	8.75391	7.73741	13.4219	11.8184	20.1836	18.4376	27.9287	27.6843	37.0273	40.2483
45.84	5.42383	5.04136	8.77832	7.74551	13.4463	11.831	20.2129	18.4569	27.9512	27.7102	37.0518	40.2709
45.94	5.42383	5.0461	8.78809	7.75362	13.4463	11.8436	20.2178	18.4762	27.9678	27.7359	37.0615	40.2934
46.04	5.42383	5.05083	8.7998	7.76172	13.4531	11.8562	20.2305	18.4955	27.9824	27.7616	37.083	40.3158
46.14	5.43066	5.05557	8.79492	7.76981	13.4697	11.8688	20.249	18.5147	27.9971	27.7873	37.0947	40.3381
46.24	5.41699	5.0603	8.79102	7.7779	13.4727	11.8814	20.2568	18.5339	28.0098	27.8129	37.1074	40.3603
46.34	5.43262	5.06503	8.80469	7.78599	13.4893	11.894	20.2783	18.5531	28.0264	27.8384	37.124	40.3824
46.44	5.42773	5.06976	8.80957	7.79408	13.4893	11.9066	20.2783	18.5723	28.0459	27.8639	37.1436	40.4044
46.54	5.41797	5.07448	8.80664	7.80216	13.4863	11.9191	20.2783	18.5914	28.0479	27.8893	37.1455	40.4263
46.64	5.43262	5.07921	8.80664	7.81023	13.5039	11.9317	20.2881	18.6106	28.0723	27.9147	37.1602	40.4481
46.74	5.43359	5.08393	8.8125	7.81831	13.5186	11.9442	20.3057	18.6297	28.0918	27.9399	37.1758	40.4698
46.84	5.45215	5.08865	8.81445	7.82638	13.5332	11.9567	20.3125	18.6487	28.123	27.9652	37.1943	40.4914
46.94	5.4668	5.09337	8.8291	7.83444	13.5596	11.9693	20.3389	18.6678	28.1475	27.9903	37.2139	40.513
47.04	5.4668	5.09809	8.83887	7.84251	13.5625	11.9818	20.3467	18.6868	28.1602	28.0155	37.2266	40.5344
47.14	5.47656	5.10281	8.84082	7.85057	13.5742	11.9943	20.3633	18.7058	28.1641	28.0405	37.2334	40.5557
47.24	5.47656	5.10753	8.8418	7.85862	13.5723	12.0068	20.3613	18.7248	28.1836	28.0655	37.2363	40.5769
47.34	5.47461	5.11224	8.85352	7.86667	13.584	12.0193	20.3711	18.7437	28.1914	28.0904	37.2607	40.598
47.44	5.48438	5.11696	8.8584	7.87472	13.5791	12.0317	20.3906	18.7627	28.2031	28.1153	37.2705	40.6191
47.54	5.49121	5.12167	8.87793	7.88277	13.5986	12.0442	20.4072	18.7816	28.2178	28.1401	37.2998	40.64
47.64	5.49609	5.12638	8.88477	7.89081	13.5986	12.0567	20.4121	18.8005	28.2227	28.1649	37.3086	40.6608
47.74	5.49609	5.13109	8.88476	7.89884	13.6084	12.0691	20.4141	18.8193	28.2422	28.1896	37.3135	40.6816
47.84	5.50391	5.1358	8.87305	7.90688	13.6064	12.0816	20.4199	18.8382	28.2568	28.2143	37.3311	40.7022
47.94	5.5127	5.1405	8.87988	7.91491	13.6152	12.094	20.4385	18.857	28.2881	28.2388	37.3496	40.7228
48.04	5.52734	5.14521	8.89941	7.92293	13.623	12.1064	20.4648	18.8758	28.3076	28.2634	37.3623	40.7433
48.14	5.53223	5.14991	8.89648	7.93096	13.6348	12.1188	20.4795	18.8945	28.3193	28.2878	37.3818	40.7636
48.24	5.54199	5.15461	8.90918	7.93898	13.6572	12.1312	20.4941	18.9133	28.3438	28.3123	37.415	40.7839
48.34	5.55371	5.15931	8.92578	7.94699	13.6689	12.1436	20.5039	18.932	28.3584	28.3366	37.4346	40.8041
48.44	5.56641	5.16401	8.94043	7.955	13.6885	12.156	20.5303	18.9507	28.3809	28.3609	37.4639	40.8242
48.54	5.57129	5.16871	8.93555	7.96301	13.6982	12.1684	20.5303	18.9693	28.3975	28.3852	37.4736	40.8442
48.64	5.59766	5.17341	8.94043	7.97102	13.71	12.1807	20.543	18.988	28.4219	28.4094	37.5146	40.8641
48.74	5.59277	5.1781	8.9375	7.97902	13.71	12.1931	20.5625	19.0066	28.4385	28.4335	37.5342	40.8839
48.84	5.5957	5.18279	8.93555	7.98702	13.7031	12.2055	20.5674	19.0252	28.4463	28.4576	37.5537	40.9037
48.94	5.60547	5.18748	8.93555	7.99501	13.7178	12.2178	20.582	19.0438	28.4658	28.4816	37.5684	40.9233
49.04	5.60547	5.19217	8.93848	8.003	13.7275	12.2301	20.5986	19.0623	28.4658	28.5055	37.5811	40.9429
49.14	5.62207	5.19686	8.94824	8.01099	13.7275	12.2424	20.5986	19.0808	28.4775	28.5294	37.5898	40.9624
49.24	5.63672	5.20155	8.96484	8.01897	13.7461	12.2548	20.6084	19.0993	28.502	28.5533	37.5996	40.9817
49.34	5.63184	5.20624	8.9668	8.02695	13.749	12.2671	20.623	19.1178	28.5186	28.5771	37.6123	41.001
49.44	5.64648	5.21092	8.97656	8.03493	13.7588	12.2794	20.6377	19.1363	28.543	28.6008	37.6416	41.0202
49.54	5.65625	5.2156	8.97656	8.0429	13.7686	12.2916	20.6377	19.1547	28.5547	28.6245	37.6729	41.0394
49.64	5.66797	5.22028	8.97656	8.05087	13.79	12.3039	20.6641	19.1731	28.5693	28.6481	37.6914	41.0584
49.74	5.67285	5.22497	8.99609	8.05883	13.7949	12.3162	20.6816	19.1915	28.5869	28.6717	37.7158	41.0774
49.84	5.6875	5.22964	9.01074	8.0668	13.7998	12.3285	20.708	19.2099	28.5967	28.6952	37.7305	41.0962
49.94	5.69238	5.23432	9.01367	8.07475	13.8047	12.3407	20.7129	19.2282	28.6113	28.7187	37.748	41.115
50.04	5.70215	5.239	9.03809	8.08271	13.8291	12.3529	20.7422	19.2465	28.6426	28.7421	37.7627	41.1337
50.14	5.70703	5.24367	9.04492	8.09066	13.8291	12.3652	20.749	19.2648	28.6543	28.7654	37.7793	41.1523
50.24	5.70703	5.24834	9.03516	8.09861	13.8389	12.3774	20.7539	19.2831	28.6592	28.7887	37.7793	41.1708
50.34	5.71484	5.25301	9.04102	8.10655	13.8467	12.3896	20.7666	19.3013	28.6719	28.812	37.7969	41.1893
50.44	5.72656	5.25768	9.06934	8.11449	13.8779	12.4018	20.7998	19.3196	28.6934	28.8351	37.8232	41.2076
50.54	5.73633	5.26235	9.06641	8.12243	13.8779	12.414	20.8047	19.3378	28.6982	28.8583	37.8398	41.2259
50.64	5.73438	5.26702	9.07715	8.13036	13.8828	12.4262	20.8125	19.3559	28.7061	28.8814	37.8408	41.2441
50.74	5.73145	5.27168	9.07715	8.13829	13.8779	12.4384	20.8193	19.3741	28.7158	28.9044	37.8604	41.2622
50.84	5.74414	5.27635	9.09668	8.14621	13.8994	12.4506	20.8291	19.3922	28.7344	28.9273	37.8789	41.2802
50.94	5.74414	5.28101	9.1084	8.15414	13.8945	12.4627	20.832	19.4103	28.7373	28.9503	37.8838	41.2982
51.04	5.76563	5.28567	9.125	8.16206	13.9092	12.4749	20.8486	19.4284	28.7568	28.9731	37.9033	41.316
51.14	5.76563	5.29033	9.11816	8.16997	13.9189	12.487	20.8633	19.4465	28.7637	28.9959	37.9131	41.3338
51.24	5.76563	5.29499	9.13281	8.17788	13.9336	12.4992	20.875	19.4645	28.7734	29.0187	37.915	41.3515
51.34	5.78711	5.29965	9.15918	8.18579	13.9453	12.5113	20.8896	19.4825	28.7979	29.0414	37.9326	41.3692
51.44	5.78711	5.3043	9.16602	8.1937	13.9482	12.5234	20.8896	19.5005	28.8076	29.064	37.9521	41.3867
51.54	5.80859	5.30896	9.18066	8.2016	13.9697	12.5355	20.9063	19.5185	28.8291	29.0866	37.9639	41.4042
51.64	5.81348	5.31361	9.17578	8.20949	13.9648	12.5476	20.9189	19.5364	28.832	29.1092	37.959	41.4216
51.74	5.82617	5.31826	9.19043	8.21739	13.9697	12.5597	20.9316	19.5544	28.8486	29.1317	37.9756	41.4389
51.84	5.84277	5.32291	9.20703	8.22528	13.9766	12.5718	20.9502	19.5723	28.8652	29.1541	38.002	41.4561
51.94	5.83789	5.32756	9.21484	8.23316	13.9844	12.5839	20.9551	19.5902	28.873	29.1765	38.0098	41.4733
52.04	5.84277	5.3322	9.24609	8.24105	14.0088	12.5959	20.9824	19.608	28.9023	29.1988	38.0342	41.4903
52.14	5.84277	5.33685	9.24609	8.24893	14.0088	12.608	20.9922	19.6258	28.9141	29.2211	38.041	41.5073
52.24	5.85742	5.34149	9.25586	8.2568	14.0273	12.62	21.0215	19.6437	28.9385	29.2433	38.0635	41.5243
52.34	5.87012	5.34613	9.26367	8.26468	14.0332	12.6321	21.041	19.6614	28.9609	29.2655	38.0859	41.5411
52.44	5.88184	5.35077	9.28027	8.27254	14.04	12.6441	21.0527	19.6792	28.9746	29.2876	38.1045	41.5579
52.54	5.88184	5.35541	9.29688	8.28041	14.0596	12.6561	21.0693	19.697	28.9893	29.3097	38.1211	41.5746
52.64	5.90137	5.36005	9.30957	8.28827	14.082	12.6681	21.0967	19.7147	29.0088	29.3317	38.1289	41.5912
52.74	5.90625	5.36469	9.31445	8.29613	14.0938	12.6801	21.1113	19.7324	29.0166	29.3537	38.1436	41.6077
52.84	5.9209	5.36932	9.32422	8.30399	14.1016	12.6921	21.1279	19.75	29.0361	29.3756	38.1582	41.6242
52.94	5.9209	5.37396	9.3291	8.31184	14.123	12.7041	21.1426	19.7677	29.0479	29.3974	38.168	41.6406
53.04	5.94434	5.37859	9.33594	8.31968	14.1465	12.7161	21.1621	19.7853	29.0674	29.4192	38.1943	41.6569
53.14	5.94727	5.38322	9.3457	8.32753	14.1494	12.7281	21.1787	19.8029	29.0869	29.441	38.2236	41.6731
53.24	5.95215	5.38785	9.35058	8.33537	14.1592	12.74	21.1836	19.8205	29.0957	29.4627	38.2334	41.6893
53.34	5.94727	5.39248	9.36035	8.34321	14.166	12.752	21.1885	19.8381	29.1035	29.4844	38.2451	41.7054
53.44	5.9541	5.3971	9.37695	8.35104	14.1689	12.7639	21.208	19.8556	29.1299	29.506	38.2744	41.7214
53.54	5.94531	5.40173	9.37988	8.35887	14.1719	12.7758	21.2109	19.8732	29.1348	29.5275	38.2725	41.7374
53.64	5.95508	5.40635	9.39453	8.3667	14.1768	12.7878	21.2275	19.8907	29.1572	29.549	38.292	41.7533
53.74	5.96191	5.41097	9.40918	8.37452	14.1953	12.7997	21.2422	19.9081	29.167	29.5705	38.3135	41.7691
53.84	5.97168	5.41559	9.42578	8.38234	14.2178	12.8116	21.2617	19.9256	29.1963	29.5919	38.3428	41.7848
53.94	5.96191	5.42021	9.42578	8.39016	14.2275	12.8235	21.2783	19.943	29.2012	29.6133	38.3525	41.8005
54.04	5.97168	5.42483	9.43066	8.39797	14.2441	12.8354	21.2832	19.9604	29.2129	29.6346	38.3672	41.8161
54.14	5.97656	5.42945	9.45117	8.40578	14.249	12.8473	21.3027	19.9778	29.2207	29.6558	38.3867	41.8316
54.24	5.97168	5.43406	9.46289	8.41358	14.2539	12.8591	21.3193	19.9952	29.2324	29.677	38.418	41.8471
54.34	5.96973	5.43868	9.45801	8.42138	14.2568	12.871	21.3271	20.0125	29.2324	29.6982	38.416	41.8625
54.44	5.97656	5.44329	9.46484	8.42918	14.2656	12.8828	21.3389	20.0298	29.2441	29.7193	38.4473	41.8778
54.54	5.98633	5.4479	9.47949	8.43698	14.2754	12.8947	21.3535	20.0471	29.2617	29.7404	38.4736	41.893
54.64	5.99609	5.45251	9.49609	8.44477	14.2803	12.9065	21.373	20.0644	29.2783	29.7614	38.4785	41.9082
54.74	5.99316	5.45712	9.49609	8.45256	14.2998	12.9184	21.3828	20.0817	29.2852	29.7823	38.4932	41.9233
54.84	5.98828	5.46172	9.50098	8.46034	14.3115	12.9302	21.4043	20.0989	29.3096	29.8032	38.498	41.9384
54.94	5.97656	5.46633	9.48633	8.46812	14.3096	12.942	21.3994	20.1161	29.3164	29.8241	38.5127	41.9534
55.04	5.97656	5.47093	9.48633	8.4759	14.3242	12.9538	21.4092	20.1333	29.3193	29.8449	38.5322	41.9683
55.14	5.98145	5.47553	9.49609	8.48367	14.3369	12.9656	21.4219	20.1505	29.3369	29.8657	38.5518	41.9831
55.24	5.99609	5.48013	9.50586	8.49144	14.3555	12.9774	21.4414	20.1676	29.3486	29.8864	38.5615	41.9979
55.34	5.99609	5.48473	9.50879	8.49921	14.3604	12.9892	21.4609	20.1847	29.3682	29.907	38.5811	42.0126
55.44	6.00293	5.48933	9.52051	8.50697	14.3799	13.0009	21.4775	20.2018	29.3877	29.9277	38.6006	42.0272
55.54	5.99316	5.49393	9.51563	8.51473	14.3848	13.0127	21.4824	20.2189	29.3975	29.9482	38.6123	42.0418
55.64	6.00098	5.49852	9.52051	8.52249	14.3994	13.0244	21.5088	20.236	29.4189	29.9687	38.6318	42.0563
55.74	6.02246	5.50311	9.53516	8.53024	14.4189	13.0362	21.5283	20.253	29.4434	29.9892	38.6514	42.0707
55.84	6.02246	5.50771	9.54492	8.53799	14.4336	13.0479	21.54	20.27	29.4678	30.0096	38.668	42.0851
55.94	6.02734	5.5123	9.55957	8.54574	14.4482	13.0596	21.5498	20.287	29.4873	30.03	38.6846	42.0994
56.04	6.02441	5.51689	9.56152	8.55348	14.4551	13.0714	21.5596	20.304	29.499	30.0503	38.6943	42.1137
56.14	6.02734	5.52147	9.56934	8.56122	14.4551	13.0831	21.5693	20.321	29.5186	30.0706	38.7236	42.1279
56.24	6.04687	5.52606	9.58594	8.56895	14.4697	13.0948	21.5986	20.3379	29.5332	30.0908	38.7334	42.142
56.34	6.04395	5.53064	9.57617	8.57669	14.4795	13.1065	21.6035	20.3548	29.5479	30.111	38.7451	42.156
56.44	6.04883	5.53523	9.58398	8.58442	14.4912	13.1182	21.6152	20.3717	29.5527	30.1312	38.7598	42.17
56.54	6.05078	5.53981	9.60254	8.59214	14.5029	13.1298	21.6367	20.3886	29.5762	30.1513	38.7813	42.184
56.64	6.03711	5.54439	9.60059	8.59986	14.5088	13.1415	21.6299	20.4054	29.5791	30.1713	38.7793	42.1978
56.74	6.05957	5.54897	9.61035	8.60758	14.5313	13.1532	21.6523	20.4222	29.6113	30.1913	38.7969	42.2116
56.84	6.06836	5.55355	9.61719	8.61529	14.54	13.1648	21.6641	20.439	29.623	30.2113	38.8086	42.2254
56.94	6.05176	5.55812	9.62012	8.62301	14.5352	13.1764	21.6572	20.4558	29.6211	30.2312	38.8115	42.239
57.04	6.05664	5.5627	9.63965	8.63071	14.5498	13.1881	21.667	20.4726	29.6357	30.251	38.8281	42.2527
57.14	6.06348	5.56727	9.65918	8.63842	14.5693	13.1997	21.6768	20.4893	29.6689	30.2708	38.8447	42.2662
57.24	6.06934	5.57184	9.65723	8.64612	14.5771	13.2113	21.6963	20.506	29.6719	30.2906	38.8477	42.2797
57.34	6.08105	5.57641	9.6543	8.65381	14.584	13.2229	21.7148	20.5227	29.6787	30.3103	38.8594	42.2931
57.44	6.07617	5.58098	9.6543	8.66151	14.5889	13.2345	21.7129	20.5394	29.6816	30.33	38.8672	42.3065
57.54	6.07813	5.58555	9.6543	8.6692	14.6006	13.2461	21.7344	20.556	29.7002	30.3496	38.8887	42.3198
57.64	6.07422	5.59012	9.6543	8.67689	14.6084	13.2577	21.7178	20.5727	29.7061	30.3692	38.8818	42.3331
57.74	6.08594	5.59468	9.66602	8.68457	14.6152	13.2693	21.7393	20.5893	29.7275	30.3887	38.8955	42.3463
57.84	6.10449	5.59925	9.67871	8.69225	14.625	13.2808	21.749	20.6059	29.7471	30.4082	38.9248	42.3594
57.94	6.09766	5.60381	9.68848	8.69993	14.6279	13.2924	21.7568	20.6224	29.7568	30.4276	38.9277	42.3725
58.04	6.11426	5.60837	9.70996	8.7076	14.6348	13.3039	21.79	20.639	29.7783	30.447	38.9443	42.3855
58.14	6.10449	5.61293	9.70508	8.71527	14.6348	13.3155	21.79	20.6555	29.79	30.4664	38.9541	42.3985
58.24	6.11719	5.61749	9.71484	8.72293	14.6543	13.327	21.8096	20.672	29.8066	30.4857	38.9756	42.4113
58.34	6.12207	5.62204	9.71973	8.7306	14.6689	13.3385	21.8291	20.6885	29.8193	30.5049	38.9854	42.4242
58.44	6.11523	5.6266	9.72949	8.73826	14.6787	13.35	21.832	20.705	29.8271	30.5241	38.9932	42.437
58.54	6.125	5.63115	9.74414	8.74591	14.6836	13.3616	21.8516	20.7214	29.8369	30.5433	39.0059	42.4497
58.64	6.13477	5.6357	9.74414	8.75356	14.6953	13.3731	21.8633	20.7378	29.8564	30.5624	39.0342	42.4624
58.74	6.13477	5.64025	9.74902	8.76121	14.6953	13.3845	21.8682	20.7542	29.8662	30.5815	39.0342	42.475
58.84	6.15625	5.6448	9.76563	8.76886	14.7051	13.396	21.8779	20.7706	29.8975	30.6005	39.0537	42.4875
58.94	6.1582	5.64935	9.76074	8.7765	14.71	13.4075	21.8877	20.787	29.9219	30.6195	39.0635	42.5
59.04	6.17285	5.6539	9.77539	8.78414	14.7275	13.419	21.8975	20.8033	29.9434	30.6385	39.0859	42.5125
59.14	6.16602	5.65844	9.78027	8.79177	14.7373	13.4304	21.9092	20.8196	29.9463	30.6574	39.1094	42.5248
59.24	6.18262	5.66299	9.79199	8.79941	14.7559	13.4419	21.9209	20.8359	29.9678	30.6762	39.124	42.5372
59.34	6.18066	5.66753	9.7998	8.80703	14.7588	13.4533	21.9238	20.8522	29.9775	30.695	39.1367	42.5494
59.44	6.19922	5.67207	9.81152	8.81466	14.7725	13.4647	21.9453	20.8685	29.9961	30.7138	39.1484	42.5616
59.54	6.1875	5.67661	9.81445	8.82228	14.7734	13.4762	21.9482	20.8847	30.0039	30.7325	39.1582	42.5738
59.64	6.2041	5.68115	9.83594	8.8299	14.7871	13.4876	21.9668	20.9009	30.0205	30.7512	39.1699	42.5859
59.74	6.20215	5.68568	9.8457	8.83751	14.7852	13.499	21.9697	20.9171	30.0234	30.7699	39.1826	42.598
59.84	6.21191	5.69022	9.85059	8.84512	14.7949	13.5104	21.9746	20.9333	30.041	30.7884	39.207	42.61
59.94	6.21191	5.69475	9.86523	8.85273	14.7949	13.5218	21.9795	20.9494	30.0625	30.807	39.2334	42.6219
60.04	6.20215	5.69929	9.84375	8.86033	14.8027	13.5331	21.9746	20.9656	30.0674	30.8255	39.2305	42.6338
60.14	6.21387	5.70382	9.84863	8.86793	14.8125	13.5445	21.9795	20.9817	30.0674	30.844	39.2451	42.6456
60.24	6.22363	5.70835	9.86523	8.87553	14.8291	13.5559	21.999	20.9978	30.0859	30.8624	39.2549	42.6574
60.34	6.22852	5.71287	9.875	8.88313	14.8408	13.5672	22.0166	21.0138	30.1035	30.8807	39.2891	42.6691
60.44	6.23633	5.7174	9.875	8.89072	14.8555	13.5786	22.0381	21.0299	30.1133	30.8991	39.3037	42.6808
60.54	6.24609	5.72193	9.875	8.8983	14.8652	13.5899	22.0449	21.0459	30.1279	30.9174	39.3154	42.6924
60.64	6.25293	5.72645	9.88477	8.90589	14.8896	13.6013	22.0498	21.0619	30.1445	30.9356	39.3301	42.704
60.74	6.25586	5.73097	9.88965	8.91347	14.8867	13.6126	22.0498	21.0779	30.1475	30.9538	39.3281	42.7155
60.84	6.26074	5.73549	9.90625	8.92104	14.8965	13.6239	22.0547	21.0939	30.1621	30.972	39.3447	42.727
60.94	6.26562	5.74001	9.91601	8.92862	14.9014	13.6352	22.0645	21.1098	30.167	30.9901	39.3447	42.7384
61.04	6.25391	5.74453	9.91406	8.93619	14.8945	13.6465	22.0625	21.1258	30.165	31.0082	39.3408	42.7498
61.14	6.26074	5.74905	9.92383	8.94375	14.9092	13.6578	22.0771	21.1417	30.1885	31.0262	39.3623	42.7611
61.24	6.25586	5.75356	9.92383	8.95132	14.9141	13.6691	22.0771	21.1576	30.1953	31.0442	39.3623	42.7723
61.34	6.27539	5.75808	9.93359	8.95888	14.9238	13.6803	22.0889	21.1734	30.208	31.0621	39.3721	42.7835
61.44	6.28027	5.76259	9.94336	8.96643	14.9336	13.6916	22.0986	21.1893	30.2275	31.08	39.3818	42.7947
61.54	6.28027	5.7671	9.95312	8.97399	14.9434	13.7029	22.1113	21.2051	30.2441	31.0979	39.3916	42.8058
61.64	6.27539	5.77161	9.95508	8.98154	14.9336	13.7141	22.1279	21.2209	30.2471	31.1157	39.4063	42.8169
61.74	6.2959	5.77612	9.9668	8.98908	14.9502	13.7254	22.1367	21.2367	30.2637	31.1335	39.4365	42.8279
61.84	6.2959	5.78063	9.97656	8.99662	14.9668	13.7366	22.1396	21.2525	30.2734	31.1512	39.4561	42.8388
61.94	6.29394	5.78513	9.97168	9.00416	14.9619	13.7478	22.1348	21.2682	30.2754	31.1689	39.4609	42.8497
62.04	6.29688	5.78964	9.97461	9.0117	14.9668	13.759	22.1475	21.284	30.2852	31.1866	39.4736	42.8606
62.14	6.31348	5.79414	9.98438	9.01923	14.9697	13.7702	22.1572	21.2997	30.2949	31.2042	39.4863	42.8714
62.24	6.31641	5.79864	10.0039	9.02676	14.9893	13.7814	22.1689	21.3154	30.3076	31.2218	39.5127	42.8822
62.34	6.31641	5.80314	10.0039	9.03429	14.9961	13.7926	22.1689	21.331	30.3174	31.2393	39.5225	42.8929
62.44	6.32324	5.80764	10.0137	9.04181	15.0059	13.8038	22.1787	21.3467	30.3389	31.2568	39.5322	42.9035
62.54	6.31836	5.81214	10.0107	9.04933	15.0107	13.815	22.1934	21.3623	30.3535	31.2743	39.5469	42.9141
62.64	6.30664	5.81663	10.0039	9.05684	15.0039	13.8262	22.1865	21.3779	30.3516	31.2917	39.5449	42.9247
62.74	6.32617	5.82113	10.0234	9.06436	15.0166	13.8373	22.1934	21.3935	30.3682	31.309	39.5518	42.9352
62.84	6.33301	5.82562	10.0254	9.07187	15.0303	13.8485	22.2031	21.4091	30.3896	31.3264	39.5654	42.9457
62.94	6.32812	5.83011	10.04	9.07937	15.0322	13.8596	22.2129	21.4246	30.3994	31.3436	39.5703	42.9561
63.04	6.32324	5.8346	10.0352	9.08687	15.0371	13.8707	22.2178	21.4401	30.4043	31.3609	39.585	42.9665
63.14	6.32813	5.83909	10.0596	9.09437	15.0498	13.8819	22.2324	21.4557	30.4189	31.3781	39.6074	42.9768
63.24	6.32324	5.84358	10.0645	9.10187	15.0527	13.893	22.2373	21.4711	30.4268	31.3953	39.6201	42.9871
63.34	6.32617	5.84806	10.0693	9.10936	15.0625	13.9041	22.2637	21.4866	30.4463	31.4124	39.6318	42.9974
63.44	6.32812	5.85255	10.0615	9.11685	15.0596	13.9152	22.2656	21.5021	30.4502	31.4295	39.6387	43.0076
63.54	6.30664	5.85703	10.0547	9.12433	15.0527	13.9263	22.2734	21.5175	30.4434	31.4465	39.6318	43.0177
63.64	6.31641	5.86151	10.0703	9.13182	15.0703	13.9374	22.293	21.5329	30.4492	31.4635	39.6543	43.0278
63.74	6.32617	5.866	10.0937	9.13929	15.1055	13.9485	22.3096	21.5483	30.4727	31.4805	39.6709	43.0379
63.84	6.33594	5.87047	10.0938	9.14677	15.0957	13.9595	22.3096	21.5637	30.4775	31.4974	39.6807	43.0479
63.94	6.3457	5.87495	10.1035	9.15424	15.1055	13.9706	22.3193	21.579	30.4941	31.5143	39.6924	43.0578
64.04	6.35254	5.87943	10.1201	9.16171	15.1172	13.9817	22.3281	21.5944	30.5107	31.5311	39.7012	43.0678
64.14	6.34766	5.8839	10.125	9.16917	15.127	13.9927	22.3164	21.6097	30.5156	31.5479	39.7041	43.0776
64.24	6.33105	5.88838	10.1367	9.17664	15.127	14.0037	22.3125	21.625	30.5137	31.5647	39.7119	43.0875
64.34	6.3457	5.89285	10.1436	9.18409	15.1396	14.0148	22.3389	21.6403	30.5332	31.5814	39.7285	43.0972
64.44	6.35254	5.89732	10.1416	9.19155	15.1445	14.0258	22.3311	21.6555	30.5234	31.5981	39.748	43.107
64.54	6.37012	5.90179	10.1592	9.199	15.1689	14.0368	22.3535	21.6707	30.543	31.6148	39.7656	43.1167
64.64	6.37891	5.90626	10.1709	9.20645	15.1807	14.0478	22.3682	21.686	30.5742	31.6314	39.792	43.1263
64.74	6.37695	5.91072	10.1807	9.21389	15.1758	14.0588	22.375	21.7012	30.5742	31.6479	39.8135	43.1359
64.84	6.37207	5.91519	10.1875	9.22134	15.1904	14.0698	22.373	21.7163	30.5742	31.6645	39.835	43.1455
64.94	6.37207	5.91965	10.1973	9.22877	15.1924	14.0808	22.3848	21.7315	30.584	31.681	39.8496	43.155
65.04	6.37207	5.92412	10.2051	9.23621	15.208	14.0917	22.4023	21.7466	30.5938	31.6974	39.8623	43.1645
65.14	6.37695	5.92858	10.2051	9.24364	15.2129	14.1027	22.4121	21.7618	30.6064	31.7138	39.8623	43.174
65.24	6.38672	5.93304	10.2168	9.25107	15.2246	14.1137	22.4287	21.7769	30.623	31.7302	39.8838	43.1833
65.34	6.39648	5.93749	10.2295	9.25849	15.2373	14.1246	22.4463	21.792	30.6406	31.7466	39.9063	43.1927
65.44	6.40332	5.94195	10.249	9.26591	15.2441	14.1356	22.458	21.807	30.6543	31.7629	39.9131	43.202
65.54	6.40625	5.94641	10.2559	9.27333	15.249	14.1465	22.4678	21.8221	30.667	31.7791	39.9229	43.2113
65.64	6.4082	5.95086	10.2725	9.28075	15.2627	14.1574	22.4795	21.8371	30.6787	31.7953	39.9297	43.2205
65.74	6.39648	5.95531	10.2686	9.28816	15.2559	14.1683	22.4795	21.8521	30.6768	31.8115	39.9346	43.2297
65.84	6.41602	5.95976	10.2949	9.29557	15.2705	14.1792	22.4893	21.8671	30.6982	31.8277	39.9395	43.2388
65.94	6.4209	5.96422	10.2969	9.30297	15.2686	14.1902	22.4795	21.8821	30.708	31.8438	39.9424	43.2479
66.04	6.43848	5.96866	10.3242	9.31037	15.2852	14.201	22.4971	21.897	30.7324	31.8599	39.9697	43.257
66.14	6.4375	5.97311	10.3359	9.31777	15.2803	14.2119	22.5039	21.9119	30.7314	31.8759	39.9785	43.266
66.24	6.44238	5.97756	10.3457	9.32517	15.2852	14.2228	22.5088	21.9268	30.7393	31.8919	39.9951	43.275
66.34	6.4375	5.982	10.3555	9.33256	15.2949	14.2337	22.5137	21.9417	30.749	31.9078	40.0146	43.2839
66.44	6.45215	5.98644	10.3633	9.33995	15.3027	14.2445	22.5313	21.9566	30.7637	31.9238	40.0322	43.2928
66.54	6.44531	5.99089	10.3682	9.34733	15.3076	14.2554	22.5479	21.9715	30.7764	31.9396	40.0469	43.3017
66.64	6.46191	5.99533	10.3848	9.35471	15.3359	14.2662	22.5576	21.9863	30.791	31.9555	40.0635	43.3105
66.74	6.4668	5.99977	10.3945	9.36209	15.3457	14.2771	22.5674	22.0011	30.8057	31.9713	40.0879	43.3193
66.84	6.47363	6.0042	10.3945	9.36946	15.3457	14.2879	22.5771	22.0159	30.8145	31.9871	40.1025	43.328
66.94	6.47363	6.00864	10.4072	9.37684	15.3555	14.2987	22.5869	22.0307	30.8242	32.0028	40.1221	43.3367
67.04	6.47656	6.01307	10.4141	9.3842	15.3555	14.3095	22.6016	22.0455	30.8389	32.0185	40.1367	43.3454
67.14	6.48828	6.01751	10.4307	9.39157	15.3701	14.3204	22.6152	22.0602	30.8672	32.0342	40.1572	43.354
67.24	6.49512	6.02194	10.4473	9.39893	15.3818	14.3312	22.6201	22.0749	30.8701	32.0498	40.1768	43.3626
67.34	6.48633	6.02637	10.4453	9.40629	15.3779	14.3419	22.6328	22.0896	30.873	32.0654	40.1875	43.3711
67.44	6.50098	6.0308	10.4551	9.41364	15.3945	14.3527	22.6475	22.1043	30.8877	32.0809	40.2119	43.3796
67.54	6.51074	6.03523	10.4668	9.421	15.4092	14.3635	22.6738	22.119	30.9111	32.0965	40.2266	43.3881
67.64	6.5127	6.03965	10.4746	9.42834	15.4141	14.3743	22.6807	22.1336	30.916	32.1119	40.2432	43.3965
67.74	6.51562	6.04408	10.4795	9.43569	15.4092	14.385	22.6904	22.1483	30.9238	32.1274	40.2578	43.4049
67.84	6.52246	6.0485	10.4746	9.44303	15.4043	14.3958	22.6904	22.1629	30.9238	32.1428	40.2627	43.4133
67.94	6.53711	6.05292	10.4844	9.45037	15.4141	14.4065	22.7002	22.1775	30.9336	32.1581	40.2822	43.4216
68.04	6.5498	6.05735	10.499	9.4577	15.4268	14.4173	22.7275	22.1921	30.9561	32.1735	40.3066	43.4298
68.14	6.55176	6.06176	10.501	9.46503	15.4258	14.428	22.7344	22.2066	30.9629	32.1888	40.3184	43.4381
68.24	6.56641	6.06618	10.5205	9.47236	15.4453	14.4387	22.7588	22.2211	30.9844	32.204	40.333	43.4463
68.34	6.57617	6.0706	10.5156	9.47969	15.4355	14.4494	22.7734	22.2357	30.9863	32.2193	40.3428	43.4545
68.44	6.59277	6.07502	10.5469	9.48701	15.457	14.4601	22.8027	22.2502	31.0186	32.2345	40.3721	43.4626
68.54	6.58105	6.07943	10.5371	9.49433	15.4521	14.4708	22.7998	22.2646	31.0186	32.2496	40.3789	43.4707
68.64	6.58887	6.08384	10.54	9.50164	15.4629	14.4815	22.8125	22.2791	31.0313	32.2647	40.3965	43.4787
68.74	6.6123	6.08825	10.5713	9.50896	15.4814	14.4922	22.8389	22.2936	31.0547	32.2798	40.4229	43.4867
68.84	6.61035	6.09266	10.5732	9.51626	15.4766	14.5029	22.8389	22.308	31.0576	32.2949	40.4229	43.4947
68.94	6.61719	6.09707	10.5713	9.52357	15.4814	14.5135	22.8486	22.3224	31.0723	32.3099	40.4395	43.5027
69.04	6.62012	6.10148	10.5791	9.53087	15.4893	14.5242	22.8682	22.3368	31.0771	32.3249	40.457	43.5106
69.14	6.64355	6.10589	10.5957	9.53817	15.5039	14.5348	22.8779	22.3512	31.0986	32.3398	40.4717	43.5185
69.24	6.64648	6.11029	10.6152	9.54547	15.5156	14.5455	22.8877	22.3655	31.1152	32.3547	40.4912	43.5263
69.34	6.6416	6.11469	10.6152	9.55276	15.5156	14.5561	22.8975	22.3799	31.1182	32.3696	40.501	43.5341
69.44	6.6582	6.11909	10.624	9.56005	15.5273	14.5668	22.9092	22.3942	31.1348	32.3844	40.5244	43.5419
69.54	6.66504	6.1235	10.624	9.56733	15.5371	14.5774	22.9238	22.4085	31.1494	32.3992	40.5342	43.5496
69.64	6.66309	6.12789	10.6221	9.57462	15.5518	14.588	22.9238	22.4228	31.1641	32.414	40.5537	43.5573
69.74	6.66601	6.13229	10.625	9.58189	15.5498	14.5986	22.9268	22.437	31.1719	32.4287	40.5732	43.565
69.84	6.66602	6.13669	10.6221	9.58917	15.543	14.6092	22.9385	22.4513	31.1768	32.4434	40.583	43.5726
69.94	6.67285	6.14108	10.6221	9.59644	15.5518	14.6198	22.9424	22.4655	31.1924	32.4581	40.6016	43.5802
70.04	6.67285	6.14548	10.625	9.60371	15.5547	14.6304	22.9404	22.4797	31.1982	32.4727	40.6143	43.5877
70.14	6.68066	6.14987	10.6367	9.61098	15.5742	14.6409	22.96	22.4939	31.2178	32.4873	40.6338	43.5953
70.24	6.70215	6.15426	10.6465	9.61824	15.584	14.6515	22.9727	22.5081	31.2344	32.5019	40.6533	43.6028
70.34	6.70215	6.15865	10.6563	9.6255	15.6035	14.662	22.9941	22.5222	31.2539	32.5164	40.665	43.6102
70.44	6.70703	6.16304	10.6631	9.63276	15.6104	14.6726	23.0088	22.5364	31.2666	32.5309	40.6748	43.6176
70.54	6.7168	6.16742	10.666	9.64001	15.6152	14.6831	23.0186	22.5505	31.2861	32.5454	40.6943	43.625
70.64	6.73145	6.17181	10.6709	9.64726	15.627	14.6937	23.043	22.5646	31.2979	32.5598	40.6992	43.6324
70.74	6.73633	6.17619	10.6758	9.65451	15.6279	14.7042	23.0508	22.5787	31.3174	32.5742	40.707	43.6397
70.84	6.74609	6.18058	10.6855	9.66175	15.6416	14.7147	23.0771	22.5927	31.3389	32.5885	40.7236	43.647
70.94	6.74316	6.18496	10.668	9.66899	15.6367	14.7252	23.0859	22.6068	31.3428	32.6029	40.7305	43.6543
71.04	6.74316	6.18934	10.666	9.67623	15.6514	14.7357	23.1006	22.6208	31.3457	32.6171	40.7354	43.6615
71.14	6.75098	6.19372	10.6787	9.68346	15.6592	14.7462	23.1084	22.6348	31.3584	32.6314	40.7578	43.6687
71.24	6.77441	6.19809	10.6924	9.69069	15.6846	14.7567	23.1299	22.6488	31.3848	32.6456	40.7813	43.6758
71.34	6.77246	6.20247	10.6973	9.69791	15.6826	14.7672	23.1445	22.6628	31.3828	32.6598	40.7939	43.683
71.44	6.76758	6.20684	10.707	9.70514	15.6855	14.7777	23.1494	22.6768	31.3945	32.674	40.8154	43.6901
71.54	6.77734	6.21122	10.7168	9.71236	15.7051	14.7881	23.1689	22.6907	31.4043	32.6881	40.8154	43.6971
71.64	6.79199	6.21559	10.7266	9.71958	15.7148	14.7986	23.1787	22.7046	31.4141	32.7022	40.8252	43.7042
71.74	6.79688	6.21996	10.7266	9.72679	15.7246	14.8091	23.1982	22.7185	31.4287	32.7162	40.8447	43.7112
71.84	6.81348	6.22433	10.7461	9.734	15.7461	14.8195	23.2178	22.7324	31.4678	32.7303	40.8643	43.7181
71.94	6.80371	6.2287	10.7461	9.74121	15.7656	14.8299	23.2197	22.7463	31.4727	32.7443	40.8643	43.7251
72.04	6.80176	6.23306	10.7539	9.74841	15.7832	14.8404	23.2373	22.7601	31.4854	32.7582	40.8818	43.732
72.14	6.79492	6.23743	10.7539	9.75561	15.7832	14.8508	23.2471	22.774	31.4941	32.7721	40.8936	43.7388
72.24	6.81152	6.24179	10.7676	9.76281	15.7949	14.8612	23.2559	22.7878	31.5059	32.786	40.915	43.7457
72.34	6.82617	6.24615	10.7773	9.77	15.8115	14.8716	23.2686	22.8016	31.5234	32.7999	40.9248	43.7525
72.44	6.83301	6.25051	10.7822	9.7772	15.8145	14.882	23.2783	22.8154	31.5449	32.8137	40.9443	43.7593
72.54	6.83301	6.25487	10.7773	9.78438	15.8242	14.8924	23.2871	22.8292	31.5498	32.8275	40.9443	43.766
72.64	6.83301	6.25923	10.7754	9.79157	15.8311	14.9028	23.29	22.8429	31.5664	32.8413	40.9658	43.7728
72.74	6.84082	6.26359	10.7803	9.79875	15.8408	14.9131	23.3047	22.8566	31.5742	32.855	40.9707	43.7794
72.84	6.83399	6.26794	10.79	9.80593	15.834	14.9235	23.2949	22.8703	31.5723	32.8687	40.9736	43.7861
72.94	6.84082	6.2723	10.8018	9.8131	15.8457	14.9339	23.3047	22.884	31.5869	32.8824	40.9834	43.7927
73.04	6.83594	6.27665	10.79	9.82027	15.8506	14.9442	23.3174	22.8977	31.5918	32.896	40.998	43.7993
73.14	6.84766	6.281	10.7949	9.82744	15.8604	14.9546	23.3242	22.9114	31.6133	32.9096	41.0029	43.8059
73.24	6.86426	6.28535	10.8047	9.83461	15.8633	14.9649	23.334	22.925	31.6182	32.9232	41.0244	43.8124
73.34	6.85742	6.2897	10.8018	9.84177	15.8604	14.9752	23.332	22.9387	31.6377	32.9367	41.0244	43.819
73.44	6.85547	6.29405	10.7881	9.84893	15.8682	14.9855	23.3369	22.9523	31.6455	32.9502	41.0371	43.8254
73.54	6.8623	6.29839	10.8047	9.85608	15.8965	14.9959	23.3584	22.9659	31.667	32.9637	41.0537	43.8319
73.64	6.87891	6.30274	10.8213	9.86324	15.9082	15.0062	23.3799	22.9794	31.6953	32.9772	41.0654	43.8383
73.74	6.88379	6.30708	10.8213	9.87039	15.9063	15.0165	23.3779	22.993	31.6865	32.9906	41.0752	43.8447
73.84	6.88379	6.31142	10.8242	9.87753	15.916	15.0268	23.3975	23.0065	31.7031	33.004	41.085	43.8511
73.94	6.89648	6.31576	10.834	9.88467	15.9307	15.037	23.4072	23.0201	31.7178	33.0173	41.0947	43.8574
74.04	6.90137	6.3201	10.8457	9.89181	15.9336	15.0473	23.4189	23.0336	31.7344	33.0306	41.1045	43.8637
74.14	6.90625	6.32444	10.8457	9.89895	15.9307	15.0576	23.4287	23.0471	31.7246	33.0439	41.1172	43.87
74.24	6.91602	6.32878	10.8584	9.90608	15.9502	15.0679	23.4365	23.0605	31.752	33.0572	41.1348	43.8762
74.34	6.91113	6.33311	10.8652	9.91321	15.9619	15.0781	23.4453	23.074	31.7637	33.0704	41.1465	43.8825
74.44	6.92578	6.33745	10.875	9.92034	15.9668	15.0884	23.4502	23.0874	31.7734	33.0836	41.1631	43.8887
74.54	6.93555	6.34178	10.8877	9.92746	15.9717	15.0986	23.4648	23.1008	31.7783	33.0967	41.1826	43.8948
74.64	6.94336	6.34611	10.9023	9.93458	15.9824	15.1088	23.4678	23.1142	31.7959	33.1099	41.1904	43.901
74.74	6.94336	6.35044	10.9072	9.9417	15.9873	15.119	23.4805	23.1276	31.8057	33.123	41.2031	43.9071
74.84	6.95703	6.35477	10.9209	9.94881	16.0107	15.1293	23.5039	23.141	31.8193	33.136	41.2334	43.9132
74.94	6.94531	6.3591	10.9141	9.95592	16.0039	15.1395	23.5088	23.1543	31.8174	33.1491	41.2383	43.9192
75.04	6.9541	6.36342	10.916	9.96303	16.0137	15.1497	23.5186	23.1677	31.8291	33.1621	41.2451	43.9252
75.14	6.94922	6.36775	10.9131	9.97014	16.0234	15.1599	23.5137	23.181	31.8359	33.1751	41.248	43.9312
75.24	6.96387	6.37207	10.9111	9.97724	16.0303	15.1701	23.5234	23.1943	31.8437	33.188	41.2676	43.9372
75.34	6.95215	6.37639	10.9043	9.98433	16.0234	15.1802	23.5137	23.2076	31.8369	33.2009	41.2607	43.9432
75.44	6.95215	6.38071	10.9043	9.99143	16.0332	15.1904	23.5215	23.2209	31.8438	33.2138	41.2725	43.9491
75.54	6.94922	6.38503	10.8867	9.99852	16.04	15.2006	23.5205	23.2341	31.8438	33.2267	41.2695	43.955
75.64	6.96191	6.38935	10.8896	10.0056	16.0449	15.2107	23.5352	23.2473	31.8613	33.2395	41.2773	43.9608
75.74	6.9834	6.39366	10.9062	10.0127	16.0547	15.2209	23.5352	23.2606	31.873	33.2523	41.2969	43.9667
75.84	6.97656	6.39798	10.9033	10.0198	16.0664	15.231	23.5371	23.2738	31.8848	33.2651	41.3135	43.9725
75.94	6.98144	6.40229	10.9063	10.0269	16.0859	15.2412	23.54	23.287	31.9023	33.2778	41.3232	43.9783
76.04	6.98145	6.40661	10.9063	10.0339	16.0908	15.2513	23.5547	23.3001	31.9189	33.2905	41.3379	43.9841
76.14	6.99609	6.41092	10.9092	10.041	16.1035	15.2614	23.5693	23.3133	31.9316	33.3032	41.3525	43.9898
76.24	7.00781	6.41523	10.918	10.0481	16.0986	15.2715	23.5742	23.3264	31.9531	33.3158	41.3711	43.9955
76.34	6.99121	6.41953	10.9043	10.0551	16.1016	15.2816	23.5771	23.3395	31.9561	33.3285	41.3672	44.0012
76.44	6.98145	6.42384	10.9043	10.0622	16.1035	15.2917	23.584	23.3526	31.9629	33.341	41.3721	44.0068
76.54	6.98437	6.42815	10.9111	10.0693	16.1328	15.3018	23.5986	23.3657	31.9775	33.3536	41.3818	44.0125
76.64	6.99902	6.43245	10.9072	10.0763	16.1328	15.3119	23.6084	23.3788	31.9902	33.3661	41.3848	44.0181
76.74	7.00781	6.43675	10.9092	10.0834	16.1348	15.322	23.6133	23.3918	32.0039	33.3786	41.3867	44.0237
76.84	7.00781	6.44105	10.9189	10.0904	16.1377	15.332	23.6182	23.4049	32.0234	33.3911	41.3965	44.0292
76.94	7.00488	6.44536	10.9209	10.0975	16.1514	15.3421	23.627	23.4179	32.0303	33.4035	41.415	44.0348
77.04	7.01758	6.44965	10.9111	10.1045	16.1543	15.3522	23.6299	23.4309	32.0381	33.416	41.4248	44.0403
77.14	7.0127	6.45395	10.9014	10.1115	16.1543	15.3622	23.6348	23.4439	32.0381	33.4283	41.4346	44.0457
77.24	7.02734	6.45825	10.9092	10.1186	16.1709	15.3722	23.6445	23.4568	32.0576	33.4407	41.4443	44.0512
77.34	7.03418	6.46254	10.9209	10.1256	16.1855	15.3823	23.6445	23.4698	32.0771	33.453	41.4541	44.0566
77.44	7.03711	6.46684	10.9209	10.1327	16.2021	15.3923	23.6592	23.4827	32.0938	33.4653	41.4785	44.062
77.54	7.03711	6.47113	10.9209	10.1397	16.21	15.4023	23.6709	23.4956	32.1035	33.4776	41.4883	44.0674
77.64	7.04004	6.47542	10.9287	10.1467	16.2246	15.4123	23.6816	23.5086	32.1182	33.4898	41.4961	44.0728
77.74	7.05176	6.47971	10.9404	10.1537	16.2266	15.4223	23.7031	23.5214	32.1299	33.502	41.5176	44.0781
77.84	7.06348	6.484	10.9492	10.1607	16.2314	15.4323	23.7021	23.5343	32.1348	33.5142	41.5098	44.0834
77.94	7.06348	6.48828	10.9326	10.1678	16.2363	15.4423	23.6953	23.5472	32.1475	33.5264	41.5225	44.0887
78.04	7.06152	6.49257	10.9307	10.1748	16.2363	15.4523	23.7031	23.56	32.1641	33.5385	41.5322	44.094
78.14	7.05664	6.49685	10.9355	10.1818	16.2217	15.4623	23.708	23.5728	32.1689	33.5506	41.5459	44.0992
78.24	7.07812	6.50114	10.9424	10.1888	16.2363	15.4722	23.7197	23.5856	32.1836	33.5626	41.5557	44.1044
78.34	7.08008	6.50542	10.9453	10.1958	16.2461	15.4822	23.7334	23.5984	32.1904	33.5747	41.5605	44.1096
78.44	7.07324	6.5097	10.9473	10.2028	16.2363	15.4922	23.7363	23.6112	32.1982	33.5867	41.5732	44.1148
78.54	7.08105	6.51398	10.9453	10.2098	16.2363	15.5021	23.7441	23.6239	32.2031	33.5987	41.5811	44.1199
78.64	7.08398	6.51826	10.9648	10.2168	16.2441	15.512	23.7617	23.6367	32.2207	33.6106	41.5938	44.1251
78.74	7.08789	6.52253	10.9717	10.2238	16.2607	15.522	23.7852	23.6494	32.2344	33.6226	41.6191	44.1302
78.84	7.08106	6.52681	10.9648	10.2308	16.2686	15.5319	23.7783	23.6621	32.2324	33.6345	41.6074	44.1352
78.94	7.10254	6.53108	10.9814	10.2377	16.2871	15.5418	23.7949	23.6748	32.251	33.6463	41.6289	44.1403
79.04	7.10058	6.53535	10.9814	10.2447	16.2803	15.5517	23.8047	23.6875	32.2568	33.6582	41.6318	44.1453
79.14	7.10059	6.53962	10.9717	10.2517	16.2725	15.5616	23.8047	23.7001	32.2568	33.67	41.6318	44.1503
79.24	7.09082	6.54389	10.9746	10.2587	16.2822	15.5715	23.8047	23.7128	32.2734	33.6818	41.6465	44.1553
79.34	7.10547	6.54816	10.9795	10.2656	16.2852	15.5814	23.8193	23.7254	32.2881	33.6935	41.6631	44.1603
79.44	7.10254	6.55243	10.9746	10.2726	16.29	15.5913	23.8291	23.738	32.2949	33.7053	41.666	44.1652
79.54	7.10254	6.55669	10.9844	10.2796	16.3027	15.6012	23.8389	23.7506	32.3066	33.717	41.6924	44.1701
79.64	7.09277	6.56096	10.9844	10.2865	16.3018	15.611	23.8438	23.7632	32.2998	33.7286	41.6924	44.175
79.74	7.09082	6.56522	10.9863	10.2935	16.3066	15.6209	23.8535	23.7758	32.3096	33.7403	41.6973	44.1799
79.84	7.11035	6.56948	10.9893	10.3004	16.3145	15.6307	23.8682	23.7883	32.3223	33.7519	41.7051	44.1848
79.94	7.11914	6.57374	10.9912	10.3074	16.3311	15.6406	23.8848	23.8009	32.3408	33.7635	41.7168	44.1896
80.04	7.12402	6.578	11.001	10.3144	16.3408	15.6504	23.8994	23.8134	32.3457	33.7751	41.7314	44.1944
80.14	7.12891	6.58226	11.001	10.3213	16.3408	15.6602	23.9141	23.8259	32.3506	33.7866	41.7412	44.1992
80.24	7.12988	6.58652	11.0088	10.3282	16.3555	15.6701	23.9316	23.8384	32.3613	33.7981	41.7559	44.2039
80.34	7.15137	6.59077	11.0156	10.3352	16.3721	15.6799	23.9482	23.8508	32.3828	33.8096	41.7744	44.2087
80.44	7.15137	6.59503	11.0176	10.3421	16.3701	15.6897	23.9619	23.8633	32.3779	33.8211	41.7842	44.2134
80.54	7.16602	6.59928	11.0137	10.349	16.3779	15.6995	23.9678	23.8757	32.3857	33.8325	41.8037	44.2181
80.64	7.17285	6.60353	11.0234	10.356	16.3779	15.7093	23.9795	23.8881	32.3926	33.8439	41.8135	44.2228
80.74	7.17285	6.60778	11.0273	10.3629	16.3916	15.7191	23.9746	23.9005	32.4014	33.8553	41.8232	44.2274
80.84	7.17285	6.61203	11.04	10.3698	16.4014	15.7288	23.9893	23.9129	32.4063	33.8666	41.833	44.2321
80.94	7.1748	6.61627	11.0391	10.3768	16.3984	15.7386	24.0029	23.9253	32.416	33.878	41.8398	44.2367
81.04	7.16504	6.62052	11.0303	10.3837	16.3867	15.7484	24.001	23.9377	32.4043	33.8893	41.8496	44.2413
81.14	7.16992	6.62476	11.0566	10.3906	16.4111	15.7581	24.0156	23.95	32.4141	33.9005	41.8711	44.2459
81.24	7.15625	6.62901	11.0449	10.3975	16.4014	15.7679	24.0137	23.9623	32.4141	33.9118	41.8643	44.2504
81.34	7.16602	6.63325	11.0498	10.4044	16.3994	15.7776	24.0137	23.9746	32.4238	33.923	41.8818	44.2549
81.44	7.16602	6.63749	11.0547	10.4113	16.4014	15.7874	24.0283	23.9869	32.4385	33.9342	41.8916	44.2595
81.54	7.17285	6.64173	11.0713	10.4182	16.4111	15.7971	24.0381	23.9992	32.4531	33.9454	41.9014	44.2639
81.64	7.17383	6.64597	11.0625	10.4251	16.4023	15.8068	24.043	24.0115	32.4512	33.9565	41.9014	44.2684
81.74	7.18066	6.6502	11.0742	10.432	16.4141	15.8165	24.0596	24.0237	32.4678	33.9676	41.918	44.2729
81.84	7.17578	6.65444	11.0742	10.4389	16.4111	15.8262	24.0693	24.036	32.4648	33.9787	41.9248	44.2773
81.94	7.18262	6.65867	11.0957	10.4458	16.4229	15.8359	24.0889	24.0482	32.4863	33.9898	41.9248	44.2817
82.04	7.19238	6.66291	11.1104	10.4527	16.4258	15.8456	24.1084	24.0604	32.499	34.0008	41.9346	44.2861
82.14	7.19727	6.66714	11.1221	10.4596	16.4453	15.8553	24.1152	24.0726	32.5039	34.0118	41.9443	44.2905
82.24	7.2041	6.67137	11.127	10.4664	16.4502	15.865	24.1328	24.0847	32.5137	34.0228	41.9668	44.2948
82.34	7.19727	6.67559	11.1338	10.4733	16.4531	15.8747	24.1445	24.0969	32.5137	34.0337	41.9717	44.2992
82.44	7.19726	6.67982	11.1318	10.4802	16.458	15.8843	24.1543	24.109	32.5186	34.0447	41.9814	44.3035
82.54	7.18555	6.68405	11.125	10.4871	16.46	15.894	24.1475	24.1212	32.5117	34.0556	41.9717	44.3078
82.64	7.20215	6.68827	11.1416	10.4939	16.4717	15.9037	24.1689	24.1333	32.5283	34.0665	42.0049	44.312
82.74	7.19531	6.6925	11.1494	10.5008	16.4648	15.9133	24.1621	24.1454	32.5381	34.0773	42.0098	44.3163
82.84	7.20215	6.69672	11.168	10.5077	16.4697	15.9229	24.1855	24.1574	32.5547	34.0882	42.0146	44.3205
82.94	7.20703	6.70094	11.168	10.5145	16.4717	15.9326	24.2002	24.1695	32.5664	34.099	42.0244	44.3247
83.04	7.21192	6.70516	11.168	10.5214	16.4766	15.9422	24.1973	24.1816	32.5859	34.1097	42.0391	44.3289
83.14	7.22168	6.70938	11.1875	10.5282	16.498	15.9518	24.2197	24.1936	32.6055	34.1205	42.0557	44.3331
83.24	7.20703	6.71359	11.1826	10.5351	16.5029	15.9614	24.2148	24.2056	32.6025	34.1312	42.0635	44.3373
83.34	7.20508	6.71781	11.1855	10.5419	16.501	15.971	24.2295	24.2176	32.6152	34.1419	42.0732	44.3414
83.44	7.21191	6.72202	11.1953	10.5488	16.501	15.9806	24.2393	24.2296	32.6182	34.1526	42.0879	44.3455
83.54	7.21484	6.72624	11.2051	10.5556	16.5107	15.9902	24.249	24.2416	32.6475	34.1633	42.1045	44.3496
83.64	7.21484	6.73045	11.2119	10.5624	16.5039	15.9998	24.2559	24.2535	32.6641	34.1739	42.1074	44.3537
83.74	7.22168	6.73466	11.2148	10.5693	16.5127	16.0094	24.2588	24.2655	32.6738	34.1845	42.1318	44.3578
83.84	7.23633	6.73887	11.2227	10.5761	16.5205	16.0189	24.2666	24.2774	32.6816	34.1951	42.1445	44.3618
83.94	7.24512	6.74307	11.2363	10.5829	16.5254	16.0285	24.2881	24.2893	32.6836	34.2056	42.1631	44.3659
84.04	7.24805	6.74728	11.2559	10.5898	16.5498	16.0381	24.3027	24.3012	32.6982	34.2162	42.1777	44.3699
84.14	7.24805	6.75149	11.2559	10.5966	16.543	16.0476	24.2979	24.3131	32.7031	34.2267	42.1826	44.3739
84.24	7.25781	6.75569	11.2754	10.6034	16.5615	16.0571	24.3193	24.325	32.7031	34.2371	42.1924	44.3779
84.34	7.26563	6.75989	11.2783	10.6102	16.5742	16.0667	24.332	24.3368	32.7207	34.2476	42.2148	44.3818
84.44	7.27734	6.76409	11.292	10.617	16.5938	16.0762	24.3604	24.3486	32.7441	34.258	42.2363	44.3858
84.54	7.28711	6.76829	11.3047	10.6238	16.6104	16.0857	24.3701	24.3605	32.7588	34.2684	42.2676	44.3897
84.64	7.30176	6.77249	11.3096	10.6306	16.6152	16.0952	24.375	24.3723	32.7754	34.2788	42.2744	44.3936
84.74	7.30176	6.77669	11.3242	10.6375	16.6367	16.1047	24.3848	24.3841	32.7881	34.2892	42.2871	44.3975
84.84	7.30371	6.78088	11.3281	10.6443	16.6533	16.1142	24.3867	24.3958	32.7998	34.2995	42.3008	44.4013
84.94	7.31152	6.78508	11.3408	10.651	16.666	16.1237	24.3916	24.4076	32.8096	34.3098	42.3232	44.4052
85.04	7.33594	6.78927	11.3555	10.6578	16.6953	16.1332	24.4063	24.4193	32.8291	34.3201	42.335	44.409
85.14	7.33789	6.79346	11.3623	10.6646	16.707	16.1427	24.4111	24.4311	32.8438	34.3304	42.3496	44.4128
85.24	7.33301	6.79765	11.3643	10.6714	16.7168	16.1522	24.4189	24.4428	32.8535	34.3406	42.3574	44.4166
85.34	7.33301	6.80184	11.3721	10.6782	16.7314	16.1616	24.4287	24.4545	32.8633	34.3508	42.3672	44.4204
85.44	7.35742	6.80603	11.3916	10.685	16.7607	16.1711	24.4482	24.4662	32.9043	34.361	42.4033	44.4242
85.54	7.35547	6.81022	11.3896	10.6918	16.7686	16.1805	24.458	24.4779	32.9072	34.3712	42.3965	44.4279
85.64	7.3623	6.8144	11.4111	10.6985	16.7852	16.19	24.4697	24.4895	32.9209	34.3813	42.4131	44.4317
85.74	7.37012	6.81859	11.4189	10.7053	16.793	16.1994	24.4707	24.5012	32.9414	34.3914	42.4277	44.4354
85.84	7.375	6.82277	11.4238	10.7121	16.793	16.2088	24.4854	24.5128	32.9512	34.4015	42.4326	44.4391
85.94	7.39355	6.82695	11.4307	10.7189	16.8115	16.2183	24.4941	24.5244	32.9775	34.4116	42.4443	44.4427
86.04	7.39355	6.83113	11.4355	10.7256	16.8115	16.2277	24.5137	24.536	32.9941	34.4216	42.4541	44.4464
86.14	7.39648	6.83531	11.4521	10.7324	16.8262	16.2371	24.5254	24.5476	33.0039	34.4317	42.4639	44.4501
86.24	7.40332	6.83949	11.4541	10.7391	16.8379	16.2465	24.5322	24.5592	33.0137	34.4417	42.4824	44.4537
86.34	7.41797	6.84367	11.4668	10.7459	16.8457	16.2559	24.5449	24.5707	33.0381	34.4516	42.498	44.4573
86.44	7.43555	6.84784	11.4893	10.7526	16.8604	16.2653	24.5625	24.5822	33.0625	34.4616	42.5254	44.4609
86.54	7.43555	6.85202	11.4795	10.7594	16.8604	16.2747	24.5625	24.5938	33.0625	34.4715	42.542	44.4645
86.64	7.4668	6.85619	11.4961	10.7661	16.8848	16.284	24.5791	24.6053	33.0889	34.4814	42.5635	44.4681
86.74	7.47461	6.86036	11.5088	10.7729	16.8926	16.2934	24.5889	24.6168	33.1113	34.4913	42.5762	44.4716
86.84	7.47656	6.86453	11.5303	10.7796	16.9092	16.3028	24.5957	24.6283	33.1299	34.5012	42.5928	44.4751
86.94	7.50098	6.8687	11.5449	10.7864	16.9355	16.3121	24.6084	24.6397	33.1445	34.511	42.6152	44.4787
87.04	7.5127	6.87286	11.5518	10.7931	16.9502	16.3215	24.623	24.6512	33.166	34.5208	42.6416	44.4822
87.14	7.52539	6.87703	11.5518	10.7998	16.96	16.3308	24.6279	24.6626	33.1758	34.5306	42.6563	44.4856
87.24	7.53223	6.88119	11.5615	10.8065	16.9619	16.3401	24.6416	24.674	33.1855	34.5404	42.6699	44.4891
87.34	7.54004	6.88536	11.5596	10.8133	16.9717	16.3495	24.6445	24.6854	33.1836	34.5501	42.6729	44.4926
87.44	7.55176	6.88952	11.5596	10.82	16.9814	16.3588	24.6563	24.6968	33.2031	34.5598	42.6826	44.496
87.54	7.56641	6.89368	11.5645	10.8267	16.9912	16.3681	24.6592	24.7082	33.2129	34.5695	42.6924	44.4994
87.64	7.56836	6.89784	11.5693	10.8334	16.9814	16.3774	24.6592	24.7196	33.2178	34.5792	42.6973	44.5028
87.74	7.57617	6.902	11.5889	10.8401	17.0059	16.3867	24.6836	24.7309	33.2373	34.5889	42.7188	44.5062
87.84	7.5957	6.90616	11.5938	10.8468	17.0107	16.396	24.6885	24.7423	33.2559	34.5985	42.7256	44.5096
87.94	7.60254	6.91031	11.6006	10.8536	17.0137	16.4053	24.6953	24.7536	33.2656	34.6081	42.7354	44.513
88.04	7.61426	6.91447	11.627	10.8603	17.042	16.4146	24.7168	24.7649	33.29	34.6177	42.7568	44.5163
88.14	7.59961	6.91862	11.6094	10.867	17.0273	16.4238	24.7051	24.7762	33.29	34.6273	42.7549	44.5196
88.24	7.60254	6.92277	11.6055	10.8737	17.0303	16.4331	24.7178	24.7875	33.293	34.6368	42.7725	44.523
88.34	7.60547	6.92692	11.6104	10.8803	17.0469	16.4424	24.7295	24.7987	33.2979	34.6463	42.7822	44.5263
88.44	7.62207	6.93107	11.6152	10.887	17.0518	16.4516	24.7373	24.81	33.3145	34.6558	42.792	44.5296
88.54	7.62207	6.93522	11.6299	10.8937	17.0498	16.4609	24.749	24.8212	33.3193	34.6653	42.8037	44.5328
88.64	7.62207	6.93936	11.6279	10.9004	17.0596	16.4701	24.7539	24.8325	33.3223	34.6747	42.8135	44.5361
88.74	7.62012	6.94351	11.623	10.9071	17.0547	16.4793	24.7588	24.8437	33.3418	34.6842	42.8281	44.5393
88.84	7.63184	6.94765	11.6201	10.9138	17.0547	16.4885	24.7607	24.8549	33.3438	34.6936	42.835	44.5426
88.94	7.63672	6.9518	11.6367	10.9205	17.0596	16.4978	24.7773	24.866	33.3682	34.703	42.8477	44.5458
89.04	7.63867	6.95594	11.6387	10.9271	17.0664	16.507	24.7725	24.8772	33.3799	34.7123	42.8574	44.549
89.14	7.65332	6.96008	11.6436	10.9338	17.0781	16.5162	24.79	24.8883	33.3848	34.7217	42.8818	44.5522
89.24	7.65332	6.96422	11.6416	10.9405	17.0811	16.5254	24.7998	24.8995	33.3994	34.731	42.8887	44.5553
89.34	7.66309	6.96835	11.6494	10.9471	17.084	16.5346	24.8027	24.9106	33.4023	34.7403	42.8916	44.5585
89.44	7.65039	6.97249	11.6416	10.9538	17.0879	16.5438	24.7998	24.9217	33.3994	34.7496	42.9033	44.5616
89.54	7.64648	6.97663	11.6416	10.9604	17.0938	16.5529	24.8027	24.9328	33.4092	34.7588	42.9131	44.5647
89.64	7.6709	6.98076	11.6465	10.9671	17.1152	16.5621	24.8076	24.9439	33.4209	34.768	42.9277	44.5679
89.74	7.67969	6.98489	11.6514	10.9738	17.127	16.5713	24.8193	24.955	33.4453	34.7772	42.9395	44.571
89.84	7.6875	6.98902	11.6563	10.9804	17.127	16.5804	24.8145	24.966	33.4551	34.7864	42.9473	44.574
89.94	7.69238	6.99315	11.6582	10.987	17.1221	16.5896	24.8262	24.977	33.4648	34.7956	42.959	44.5771
90.04	7.69727	6.99728	11.6611	10.9937	17.1152	16.5987	24.8311	24.9881	33.4697	34.8048	42.9619	44.5802
90.14	7.70215	7.00141	11.6631	11.0003	17.1201	16.6079	24.8359	24.9991	33.4746	34.8139	42.9736	44.5832
90.24	7.69238	7.00553	11.6563	11.007	17.1201	16.617	24.8291	25.0101	33.4775	34.823	42.9736	44.5862
90.34	7.70703	7.00966	11.6758	11.0136	17.125	16.6261	24.8438	25.0211	33.4873	34.8321	42.9883	44.5893
90.44	7.7002	7.01378	11.6689	11.0202	17.1299	16.6352	24.8633	25.032	33.4922	34.8411	42.9863	44.5923
90.54	7.70508	7.01791	11.6758	11.0269	17.1318	16.6444	24.8682	25.043	33.5039	34.8502	43.0049	44.5953
90.64	7.70215	7.02203	11.6748	11.0335	17.124	16.6535	24.8799	25.0539	33.5107	34.8592	43.0195	44.5982
90.74	7.69238	7.02615	11.6514	11.0401	17.1104	16.6626	24.8604	25.0649	33.501	34.8682	42.998	44.6012
90.84	7.69434	7.03026	11.6611	11.0467	17.1221	16.6716	24.8652	25.0758	33.5059	34.8771	42.9932	44.6041
90.94	7.68945	7.03438	11.6611	11.0533	17.1289	16.6807	24.8701	25.0867	33.5107	34.8861	43.0049	44.6071
91.04	7.68262	7.0385	11.6611	11.06	17.1152	16.6898	24.8799	25.0975	33.5137	34.895	43.0049	44.61
91.14	7.69238	7.04261	11.6709	11.0666	17.1396	16.6989	24.8965	25.1084	33.5264	34.9039	43.0244	44.6129
91.24	7.6875	7.04672	11.6514	11.0732	17.1426	16.708	24.8867	25.1193	33.5215	34.9128	43.0244	44.6158
91.34	7.69727	7.05084	11.6641	11.0798	17.1494	16.717	24.8994	25.1301	33.5361	34.9217	43.0342	44.6187
91.44	7.69727	7.05495	11.6592	11.0864	17.1445	16.7261	24.8896	25.141	33.54	34.9306	43.0322	44.6216
91.54	7.70508	7.05906	11.6641	11.093	17.1543	16.7351	24.8975	25.1518	33.5381	34.9394	43.0449	44.6244
91.64	7.70215	7.06316	11.666	11.0996	17.1611	16.7441	24.8945	25.1626	33.54	34.9482	43.0469	44.6273
91.74	7.7041	7.06727	11.6563	11.1062	17.1709	16.7532	24.9063	25.1734	33.5449	34.957	43.042	44.6301
91.84	7.71191	7.07138	11.6709	11.1128	17.166	16.7622	24.9043	25.1841	33.5498	34.9657	43.0469	44.6329
91.94	7.7168	7.07548	11.666	11.1193	17.168	16.7712	24.9238	25.1949	33.5498	34.9745	43.0537	44.6357
92.04	7.71191	7.07958	11.6611	11.1259	17.1611	16.7802	24.9355	25.2056	33.5547	34.9832	43.0654	44.6385
92.14	7.69727	7.08368	11.6514	11.1325	17.1563	16.7892	24.9355	25.2164	33.5498	34.9919	43.0605	44.6413
92.24	7.7002	7.08779	11.6514	11.1391	17.1592	16.7982	24.9434	25.2271	33.5527	35.0006	43.0664	44.644
92.34	7.70215	7.09188	11.6514	11.1457	17.1777	16.8072	24.9453	25.2378	33.5645	35.0093	43.0781	44.6468
92.44	7.70215	7.09598	11.6396	11.1522	17.1807	16.8162	24.9453	25.2485	33.5625	35.0179	43.0811	44.6495
92.54	7.70898	7.10008	11.6494	11.1588	17.1885	16.8252	24.9404	25.2592	33.5674	35.0265	43.0859	44.6523
92.64	7.7041	7.10417	11.6514	11.1654	17.1904	16.8342	24.9453	25.2698	33.582	35.0351	43.0811	44.655
92.74	7.69434	7.10827	11.6445	11.1719	17.2021	16.8431	24.9482	25.2805	33.5869	35.0437	43.0879	44.6577
92.84	7.70703	7.11236	11.6543	11.1785	17.2119	16.8521	24.9629	25.2911	33.6035	35.0523	43.1045	44.6604
92.94	7.7168	7.11645	11.6729	11.185	17.2217	16.8611	24.9678	25.3018	33.6133	35.0608	43.1172	44.6631
93.04	7.73828	7.12054	11.6807	11.1916	17.2246	16.87	24.9893	25.3124	33.6299	35.0694	43.1367	44.6657
93.14	7.74023	7.12463	11.6875	11.1981	17.2432	16.8789	25.0059	25.323	33.6514	35.0779	43.1387	44.6684
93.24	7.72363	7.12872	11.6855	11.2047	17.2217	16.8879	24.9961	25.3336	33.6445	35.0863	43.1367	44.671
93.34	7.72363	7.13281	11.6924	11.2112	17.2314	16.8968	24.9961	25.3441	33.6592	35.0948	43.1582	44.6737
93.44	7.73633	7.13689	11.6973	11.2178	17.2539	16.9057	24.9961	25.3547	33.6807	35.1032	43.1748	44.6763
93.54	7.74121	7.14098	11.707	11.2243	17.2725	16.9146	25.0088	25.3652	33.6836	35.1117	43.1748	44.6789
93.64	7.74609	7.14506	11.7119	11.2309	17.2793	16.9235	25.0254	25.3758	33.6934	35.1201	43.1846	44.6815
93.74	7.74805	7.14914	11.7021	11.2374	17.2725	16.9325	25.0107	25.3863	33.6787	35.1285	43.1729	44.6841
93.84	7.74609	7.15322	11.7021	11.2439	17.2803	16.9413	25.0039	25.3968	33.6982	35.1368	43.1709	44.6867
93.94	7.75293	7.1573	11.7021	11.2504	17.2783	16.9502	25.0088	25.4073	33.7051	35.1452	43.1729	44.6892
94.04	7.75488	7.16138	11.707	11.257	17.292	16.9591	25.0273	25.4178	33.7168	35.1535	43.1748	44.6918
94.14	7.75293	7.16545	11.6973	11.2635	17.2842	16.968	25.0254	25.4282	33.7021	35.1618	43.165	44.6943
94.24	7.75586	7.16953	11.71	11.27	17.2852	16.9769	25.0381	25.4387	33.71	35.1701	43.1826	44.6968
94.34	7.76074	7.1736	11.7119	11.2765	17.3027	16.9857	25.0479	25.4491	33.7344	35.1784	43.1924	44.6994
94.44	7.77051	7.17767	11.7246	11.283	17.3164	16.9946	25.0547	25.4595	33.7373	35.1866	43.2119	44.7019
94.54	7.76074	7.18174	11.7246	11.2896	17.3145	17.0034	25.0547	25.47	33.7422	35.1948	43.2021	44.7044
94.64	7.76074	7.18581	11.7314	11.2961	17.3164	17.0123	25.0674	25.4804	33.7539	35.203	43.2119	44.7068
94.74	7.76074	7.18988	11.7266	11.3026	17.3145	17.0211	25.0771	25.4907	33.749	35.2112	43.207	44.7093
94.84	7.77539	7.19395	11.7441	11.3091	17.3311	17.0299	25.0869	25.5011	33.7734	35.2194	43.2217	44.7118
94.94	7.78223	7.19802	11.7393	11.3156	17.3262	17.0388	25.084	25.5115	33.7734	35.2275	43.2266	44.7142
95.04	7.78223	7.20208	11.7441	11.3221	17.3408	17.0476	25.0986	25.5218	33.7832	35.2357	43.2432	44.7167
95.14	7.79199	7.20614	11.751	11.3285	17.3555	17.0564	25.1035	25.5322	33.793	35.2438	43.2432	44.7191
95.24	7.78711	7.21021	11.7559	11.335	17.3408	17.0652	25.1084	25.5425	33.793	35.2519	43.2432	44.7215
95.34	7.80859	7.21427	11.7676	11.3415	17.3672	17.074	25.1299	25.5528	33.7979	35.26	43.2598	44.7239
95.44	7.80078	7.21833	11.7725	11.348	17.3545	17.0828	25.1318	25.5631	33.7998	35.268	43.2617	44.7263
95.54	7.78418	7.22239	11.7705	11.3545	17.3506	17.0916	25.1299	25.5734	33.8047	35.2761	43.2646	44.7287
95.64	7.77734	7.22644	11.7607	11.361	17.3555	17.1004	25.1367	25.5836	33.8047	35.2841	43.2646	44.7311
95.74	7.78223	7.2305	11.7656	11.3674	17.3525	17.1091	25.1396	25.5939	33.8145	35.2921	43.2744	44.7334
95.84	7.78027	7.23455	11.7656	11.3739	17.3457	17.1179	25.1475	25.6041	33.8076	35.3001	43.2705	44.7358
95.94	7.80664	7.23861	11.7725	11.3804	17.3623	17.1267	25.1641	25.6144	33.8145	35.308	43.292	44.7381
96.04	7.81152	7.24266	11.7754	11.3868	17.3623	17.1354	25.1641	25.6246	33.8145	35.316	43.3018	44.7404
96.14	7.81641	7.24671	11.7949	11.3933	17.3701	17.1442	25.1689	25.6348	33.8145	35.3239	43.3018	44.7428
96.24	7.82324	7.25076	11.792	11.3998	17.3604	17.1529	25.1758	25.645	33.8145	35.3318	43.3018	44.7451
96.34	7.82129	7.25481	11.8018	11.4062	17.3701	17.1616	25.1768	25.6551	33.8125	35.3397	43.3164	44.7474
96.44	7.83594	7.25886	11.8018	11.4127	17.3701	17.1704	25.1934	25.6653	33.8271	35.3475	43.333	44.7497
96.54	7.85742	7.2629	11.8066	11.4191	17.3818	17.1791	25.2002	25.6755	33.8359	35.3554	43.335	44.7519
96.64	7.85254	7.26695	11.8018	11.4256	17.377	17.1878	25.1973	25.6856	33.8359	35.3632	43.335	44.7542
96.74	7.85254	7.27099	11.8066	11.432	17.3799	17.1965	25.2002	25.6957	33.8457	35.371	43.3379	44.7565
96.84	7.85254	7.27503	11.7988	11.4385	17.3672	17.2052	25.2002	25.7058	33.8408	35.3788	43.3281	44.7587
96.94	7.85254	7.27907	11.8066	11.4449	17.3701	17.2139	25.2031	25.7159	33.834	35.3866	43.3311	44.7609
97.04	7.8623	7.28311	11.8232	11.4513	17.3799	17.2226	25.208	25.726	33.8438	35.3944	43.3408	44.7632
97.14	7.8623	7.28715	11.8203	11.4578	17.3965	17.2313	25.2119	25.7361	33.8408	35.4021	43.3477	44.7654
97.24	7.86523	7.29119	11.8164	11.4642	17.4014	17.24	25.2197	25.7462	33.8457	35.4098	43.3408	44.7676
97.34	7.88184	7.29522	11.8311	11.4706	17.4111	17.2486	25.2266	25.7562	33.8457	35.4175	43.3555	44.7698
97.44	7.86719	7.29926	11.8359	11.4771	17.4111	17.2573	25.2266	25.7662	33.8555	35.4252	43.3623	44.772
97.54	7.875	7.30329	11.8428	11.4835	17.4307	17.2659	25.2266	25.7763	33.8682	35.4329	43.3721	44.7742
97.64	7.88379	7.30732	11.8545	11.4899	17.4375	17.2746	25.2412	25.7863	33.875	35.4405	43.3857	44.7763
97.74	7.88672	7.31135	11.8604	11.4963	17.4551	17.2832	25.249	25.7963	33.8877	35.4482	43.3887	44.7785
97.84	7.87891	7.31538	11.8623	11.5027	17.4668	17.2919	25.2412	25.8063	33.8799	35.4558	43.3906	44.7806
97.94	7.87207	7.31941	11.8721	11.5091	17.4697	17.3005	25.2393	25.8162	33.873	35.4634	43.3887	44.7828
98.04	7.87695	7.32344	11.8652	11.5156	17.4717	17.3091	25.2461	25.8262	33.873	35.471	43.3955	44.7849
98.14	7.88184	7.32747	11.8799	11.522	17.4912	17.3178	25.249	25.8361	33.873	35.4785	43.4082	44.787
98.24	7.8916	7.33149	11.8848	11.5284	17.5088	17.3264	25.2588	25.8461	33.8926	35.4861	43.418	44.7891
98.34	7.88672	7.33551	11.8828	11.5348	17.5137	17.335	25.2617	25.856	33.8877	35.4936	43.4131	44.7912
98.44	7.88867	7.33954	11.8994	11.5412	17.5176	17.3436	25.2705	25.8659	33.8994	35.5011	43.4199	44.7933
98.54	7.88672	7.34356	11.8945	11.5476	17.5156	17.3522	25.2686	25.8758	33.8877	35.5086	43.418	44.7954
98.64	7.89355	7.34758	11.8965	11.5539	17.5273	17.3608	25.2803	25.8857	33.8896	35.5161	43.4297	44.7975
98.74	7.90332	7.35159	11.8965	11.5603	17.5352	17.3694	25.2803	25.8956	33.8994	35.5235	43.4395	44.7995
98.84	7.90332	7.35561	11.8994	11.5667	17.542	17.3779	25.2871	25.9054	33.8975	35.531	43.4463	44.8016
98.94	7.90332	7.35963	11.8965	11.5731	17.542	17.3865	25.2822	25.9153	33.8975	35.5384	43.4414	44.8036
99.04	7.9082	7.36364	11.8965	11.5795	17.542	17.3951	25.2773	25.9251	33.8945	35.5458	43.4365	44.8057
99.14	7.90332	7.36765	11.9033	11.5859	17.5371	17.4036	25.2871	25.9349	33.8945	35.5532	43.4561	44.8077
99.24	7.91309	7.37167	11.9131	11.5922	17.5371	17.4122	25.2852	25.9447	33.8896	35.5605	43.4609	44.8097
99.34	7.90332	7.37568	11.9258	11.5986	17.5449	17.4207	25.2832	25.9545	33.8926	35.5679	43.457	44.8117
99.44	7.90625	7.37969	11.9326	11.605	17.5615	17.4293	25.2881	25.9643	33.8926	35.5752	43.4717	44.8137
99.54	7.91113	7.3837	11.9355	11.6113	17.5596	17.4378	25.3047	25.9741	33.9072	35.5825	43.4814	44.8157
99.64	7.9209	7.3877	11.9404	11.6177	17.5645	17.4463	25.3096	25.9838	33.9092	35.5898	43.4912	44.8177
99.74	7.92773	7.39171	11.9541	11.624	17.5664	17.4548	25.3164	25.9936	33.916	35.5971	43.5068	44.8196
99.84	7.93262	7.39571	11.9541	11.6304	17.5713	17.4634	25.3291	26.0033	33.9287	35.6044	43.5166	44.8216
99.94	7.92578	7.39972	11.9551	11.6368	17.5742	17.4719	25.332	26.013	33.9287	35.6116	43.5049	44.8236
100.04	7.93262	7.40372	11.9648	11.6431	17.5908	17.4804	25.3438	26.0228	33.9365	35.6189	43.5146	44.8255
100.14	7.92285	7.40772	11.9619	11.6495	17.5811	17.4889	25.334	26.0325	33.9316	35.6261	43.5146	44.8274
100.24	7.92773	7.41172	11.9717	11.6558	17.5938	17.4974	25.334	26.0421	33.9463	35.6333	43.5244	44.8294
100.34	7.9375	7.41572	11.9746	11.6621	17.6006	17.5058	25.3438	26.0518	33.9531	35.6404	43.5273	44.8313
100.44	7.93555	7.41971	11.9775	11.6685	17.6055	17.5143	25.3369	26.0615	33.9678	35.6476	43.5322	44.8332
100.54	7.94238	7.42371	12.001	11.6748	17.6074	17.5228	25.3633	26.0711	33.9795	35.6548	43.542	44.8351
100.64	7.95703	7.42771	12.0127	11.6812	17.6221	17.5312	25.375	26.0808	33.9941	35.6619	43.5615	44.837
100.74	7.95215	7.4317	12.0156	11.6875	17.6104	17.5397	25.375	26.0904	33.9941	35.669	43.5518	44.8389
100.84	7.94531	7.43569	12.0186	11.6938	17.6084	17.5482	25.3633	26.1	34.002	35.6761	43.5518	44.8407
100.94	7.95215	7.43968	12.0234	11.7001	17.6182	17.5566	25.373	26.1096	34.0117	35.6832	43.5518	44.8426
101.04	7.95703	7.44367	12.0322	11.7065	17.6104	17.565	25.3799	26.1192	34.0137	35.6902	43.5537	44.8445
101.14	7.96191	7.44766	12.0322	11.7128	17.6123	17.5735	25.3965	26.1288	34.0234	35.6973	43.5635	44.8463
101.24	7.9668	7.45165	12.0469	11.7191	17.6221	17.5819	25.4092	26.1383	34.0352	35.7043	43.5684	44.8482
101.34	7.97363	7.45563	12.0518	11.7254	17.6221	17.5903	25.4258	26.1479	34.0449	35.7113	43.585	44.85
101.44	7.96387	7.45962	12.0469	11.7317	17.625	17.5987	25.416	26.1574	34.0449	35.7183	43.5781	44.8518
101.54	7.96484	7.4636	12.0547	11.738	17.6299	17.6072	25.4141	26.1669	34.043	35.7253	43.6055	44.8536
101.64	7.95996	7.46758	12.0547	11.7443	17.6201	17.6156	25.4141	26.1765	34.043	35.7323	43.6172	44.8554
101.74	7.95508	7.47156	12.0518	11.7506	17.6152	17.624	25.4238	26.186	34.0332	35.7392	43.627	44.8572
101.84	7.96191	7.47554	12.0615	11.7569	17.6201	17.6323	25.4336	26.1955	34.043	35.7461	43.6318	44.859
101.94	7.96191	7.47952	12.0664	11.7632	17.6201	17.6407	25.4336	26.2049	34.043	35.7531	43.6465	44.8608
102.04	7.94727	7.4835	12.0664	11.7695	17.6201	17.6491	25.4336	26.2144	34.043	35.76	43.6563	44.8626
102.14	7.9541	7.48748	12.0713	11.7758	17.6299	17.6575	25.4434	26.2239	34.0527	35.7668	43.6611	44.8644
102.24	7.94238	7.49145	12.0645	11.7821	17.627	17.6659	25.4385	26.2333	34.0479	35.7737	43.6631	44.8661
102.34	7.94727	7.49542	12.0859	11.7884	17.627	17.6742	25.4482	26.2427	34.0645	35.7806	43.6826	44.8679
102.44	7.94238	7.4994	12.0811	11.7947	17.6318	17.6826	25.4648	26.2521	34.0615	35.7874	43.6973	44.8696
102.54	7.95703	7.50337	12.0908	11.8009	17.6396	17.6909	25.4648	26.2616	34.0645	35.7942	43.7139	44.8714
102.64	7.9541	7.50734	12.0859	11.8072	17.6396	17.6993	25.4697	26.271	34.0693	35.801	43.707	44.8731
102.74	7.95703	7.51131	12.1025	11.8135	17.6514	17.7076	25.4863	26.2803	34.0957	35.8078	43.7217	44.8748
102.84	7.94238	7.51527	12.0957	11.8198	17.6416	17.7159	25.4863	26.2897	34.0986	35.8146	43.7266	44.8765
102.94	7.94727	7.51924	12.1104	11.826	17.6514	17.7242	25.5059	26.2991	34.1133	35.8213	43.7334	44.8782
103.04	7.9541	7.52321	12.1104	11.8323	17.6611	17.7326	25.5186	26.3084	34.123	35.8281	43.748	44.8799
103.14	7.93945	7.52717	12.1055	11.8386	17.668	17.7409	25.5088	26.3177	34.1084	35.8348	43.7432	44.8816
103.24	7.93555	7.53113	12.1035	11.8448	17.6611	17.7492	25.5137	26.3271	34.1182	35.8415	43.751	44.8833
103.34	7.94531	7.53509	12.1201	11.8511	17.6807	17.7575	25.5234	26.3364	34.1348	35.8482	43.7676	44.885
103.44	7.95703	7.53905	12.1279	11.8573	17.6836	17.7658	25.543	26.3457	34.1494	35.8549	43.792	44.8866
103.54	7.95215	7.54301	12.1396	11.8636	17.6787	17.7741	25.5449	26.355	34.1543	35.8615	43.792	44.8883
103.64	7.9541	7.54697	12.1367	11.8698	17.6846	17.7823	25.542	26.3642	34.1709	35.8682	43.8037	44.8899
103.74	7.94922	7.55093	12.127	11.8761	17.6777	17.7906	25.5371	26.3735	34.1689	35.8748	43.7988	44.8916
103.84	7.96387	7.55488	12.1533	11.8823	17.7021	17.7989	25.5566	26.3828	34.1934	35.8814	43.8281	44.8932
103.94	7.95215	7.55883	12.1416	11.8886	17.6904	17.8072	25.5449	26.392	34.1963	35.888	43.8311	44.8949
104.04	7.95215	7.56279	12.1562	11.8948	17.6973	17.8154	25.5547	26.4012	34.2148	35.8946	43.8525	44.8965
104.14	7.94727	7.56674	12.166	11.901	17.6807	17.8237	25.5576	26.4105	34.2148	35.9011	43.8477	44.8981
104.24	7.95703	7.57069	12.1709	11.9073	17.6807	17.8319	25.5723	26.4197	34.2246	35.9077	43.8574	44.8997
104.34	7.95215	7.57464	12.1611	11.9135	17.666	17.8401	25.5674	26.4289	34.2246	35.9142	43.8672	44.9013
104.44	7.95703	7.57859	12.1709	11.9197	17.6709	17.8484	25.5859	26.438	34.2246	35.9208	43.874	44.9029
104.54	7.9541	7.58253	12.166	11.9259	17.6611	17.8566	25.5791	26.4472	34.2275	35.9273	43.8643	44.9045
104.64	7.9541	7.58648	12.1758	11.9322	17.6709	17.8648	25.584	26.4564	34.2422	35.9338	43.877	44.9061
104.74	7.95703	7.59042	12.1807	11.9384	17.6709	17.873	25.5986	26.4655	34.252	35.9402	43.8916	44.9076
104.84	7.96191	7.59436	12.1855	11.9446	17.6807	17.8813	25.6104	26.4747	34.252	35.9467	43.8867	44.9092
104.94	7.96387	7.59831	12.1855	11.9508	17.6875	17.8895	25.6055	26.4838	34.2637	35.9531	43.8984	44.9107
105.04	7.97363	7.60225	12.1924	11.957	17.7002	17.8977	25.6201	26.4929	34.2754	35.9596	43.915	44.9123
105.14	7.97363	7.60618	12.2021	11.9632	17.7002	17.9058	25.6367	26.502	34.2803	35.966	43.915	44.9138
105.24	7.98828	7.61012	12.21	11.9694	17.707	17.914	25.6416	26.5111	34.3047	35.9724	43.9297	44.9154
105.34	7.98633	7.61406	12.21	11.9756	17.707	17.9222	25.6494	26.5202	34.3145	35.9788	43.9248	44.9169
105.44	7.99121	7.61799	12.2148	11.9818	17.7051	17.9304	25.6641	26.5292	34.3242	35.9851	43.9248	44.9184
105.54	7.99414	7.62193	12.2246	11.988	17.7197	17.9386	25.6621	26.5383	34.3223	35.9915	43.9229	44.9199
105.64	8.00293	7.62586	12.2246	11.9942	17.7412	17.9467	25.6738	26.5473	34.3242	35.9978	43.9346	44.9215
105.74	8	7.62979	12.2383	12.0004	17.7383	17.9549	25.6855	26.5564	34.3311	36.0041	43.9346	44.923
105.84	7.9834	7.63372	12.2217	12.0066	17.7314	17.963	25.6758	26.5654	34.3193	36.0105	43.9326	44.9245
105.94	7.99805	7.63765	12.2334	12.0128	17.7383	17.9712	25.6875	26.5744	34.3291	36.0167	43.9326	44.9259
106.04	8.00488	7.64158	12.2334	12.0189	17.7412	17.9793	25.6973	26.5834	34.3438	36.023	43.9424	44.9274
106.14	7.99024	7.64551	12.2217	12.0251	17.7266	17.9874	25.6953	26.5924	34.3438	36.0293	43.9424	44.9289
106.24	7.99316	7.64943	12.2295	12.0313	17.7217	17.9956	25.7031	26.6014	34.3438	36.0355	43.9521	44.9304
106.34	7.99609	7.65336	12.2344	12.0375	17.7314	18.0037	25.7031	26.6103	34.3535	36.0418	43.9619	44.9318
106.44	8.00098	7.65728	12.251	12.0436	17.7314	18.0118	25.7227	26.6193	34.3652	36.048	43.9668	44.9333
106.54	7.99121	7.6612	12.251	12.0498	17.7295	18.0199	25.7227	26.6282	34.3555	36.0542	43.9756	44.9347
106.64	7.99609	7.66512	12.2559	12.056	17.7246	18.028	25.7373	26.6371	34.3682	36.0604	43.9854	44.9362
106.74	8.02441	7.66904	12.2842	12.0621	17.7432	18.0361	25.7676	26.6461	34.3945	36.0666	44.0098	44.9376
106.84	8.02441	7.67296	12.2969	12.0683	17.7432	18.0442	25.7676	26.655	34.4092	36.0727	44.0146	44.939
106.94	8.0127	7.67688	12.2871	12.0745	17.7334	18.0523	25.7627	26.6639	34.4111	36.0789	44	44.9405
107.04	8.01074	7.6808	12.29	12.0806	17.7344	18.0604	25.7559	26.6728	34.4043	36.085	44.0029	44.9419
107.14	8.02051	7.68471	12.29	12.0868	17.7461	18.0684	25.7656	26.6816	34.4141	36.0911	44.0127	44.9433
107.24	8.02246	7.68862	12.2803	12.0929	17.7266	18.0765	25.7656	26.6905	34.4043	36.0973	44.0078	44.9447
107.34	8.02734	7.69254	12.29	12.0991	17.7363	18.0846	25.7783	26.6993	34.4141	36.1033	44.0244	44.9461
107.44	8.03418	7.69645	12.29	12.1052	17.751	18.0926	25.7832	26.7082	34.417	36.1094	44.0342	44.9475
107.54	8.04395	7.70036	12.3115	12.1113	17.7705	18.1007	25.8076	26.717	34.4463	36.1155	44.0469	44.9489
107.64	8.05566	7.70427	12.3232	12.1175	17.7822	18.1087	25.8262	26.7258	34.4648	36.1215	44.0635	44.9502
107.74	8.04395	7.70817	12.3135	12.1236	17.7793	18.1167	25.8115	26.7346	34.4619	36.1276	44.0537	44.9516
107.84	8.05176	7.71208	12.3135	12.1297	17.7822	18.1248	25.8145	26.7434	34.46	36.1336	44.0654	44.953
107.94	8.05176	7.71598	12.3184	12.1359	17.79	18.1328	25.8213	26.7522	34.4717	36.1396	44.0635	44.9543
108.04	8.04883	7.71989	12.3086	12.142	17.8037	18.1408	25.8262	26.761	34.4619	36.1456	44.0684	44.9557
108.14	8.05957	7.72379	12.3066	12.1481	17.7998	18.1488	25.8438	26.7697	34.4727	36.1516	44.0713	44.957
108.24	8.05957	7.72769	12.3242	12.1542	17.8193	18.1569	25.8633	26.7785	34.4922	36.1575	44.0928	44.9584
108.34	8.06445	7.73159	12.3291	12.1603	17.8193	18.1649	25.873	26.7872	34.4971	36.1635	44.1025	44.9597
108.44	8.08496	7.73549	12.3477	12.1665	17.8477	18.1728	25.8916	26.796	34.5225	36.1694	44.1143	44.961
108.54	8.08496	7.73939	12.3408	12.1726	17.8555	18.1808	25.8994	26.8047	34.5254	36.1753	44.127	44.9624
108.64	8.0752	7.74328	12.3359	12.1787	17.8525	18.1888	25.9063	26.8134	34.5156	36.1812	44.1338	44.9637
108.74	8.08789	7.74718	12.3623	12.1848	17.8721	18.1968	25.9258	26.8221	34.5352	36.1871	44.1436	44.965
108.84	8.09277	7.75107	12.3721	12.1909	17.8818	18.2048	25.9258	26.8308	34.5479	36.193	44.1533	44.9663
108.94	8.08301	7.75497	12.3652	12.197	17.8818	18.2127	25.9307	26.8394	34.5547	36.1989	44.1582	44.9676
109.04	8.09277	7.75886	12.3652	12.2031	17.8916	18.2207	25.9307	26.8481	34.5596	36.2047	44.1816	44.9689
109.14	8.09277	7.76275	12.3633	12.2092	17.8867	18.2287	25.9336	26.8568	34.5625	36.2106	44.1777	44.9702
109.24	8.0957	7.76664	12.3701	12.2153	17.8945	18.2366	25.9434	26.8654	34.5625	36.2164	44.1973	44.9715
109.34	8.1123	7.77053	12.3818	12.2214	17.8984	18.2446	25.9453	26.874	34.5742	36.2222	44.2158	44.9727
109.44	8.1123	7.77441	12.3818	12.2275	17.9014	18.2525	25.9551	26.8826	34.5986	36.228	44.2285	44.974
109.54	8.12695	7.7783	12.3818	12.2335	17.9063	18.2604	25.9746	26.8912	34.6055	36.2338	44.2432	44.9753
109.64	8.12891	7.78218	12.3887	12.2396	17.918	18.2684	25.9795	26.8998	34.6104	36.2396	44.2432	44.9765
109.74	8.12695	7.78607	12.3818	12.2457	17.916	18.2763	25.9775	26.9084	34.6084	36.2453	44.248	44.9778
109.84	8.13184	7.78995	12.4033	12.2518	17.9189	18.2842	25.9941	26.917	34.625	36.2511	44.2559	44.979
109.94	8.125	7.79383	12.4033	12.2579	17.9219	18.2921	25.9941	26.9256	34.6152	36.2568	44.2607	44.9803
110.04	8.12988	7.79771	12.4033	12.2639	17.9404	18.3	26.0039	26.9341	34.625	36.2625	44.2754	44.9815
110.14	8.14258	7.80159	12.416	12.27	17.9434	18.3079	26.0166	26.9427	34.6504	36.2682	44.2998	44.9827
110.24	8.13965	7.80546	12.4082	12.2761	17.9453	18.3158	26.0186	26.9512	34.6572	36.2739	44.3018	44.984
110.34	8.14453	7.80934	12.4063	12.2821	17.958	18.3237	26.0166	26.9597	34.6748	36.2796	44.3213	44.9852
110.44	8.13672	7.81321	12.4014	12.2882	17.9648	18.3316	26.0283	26.9682	34.6768	36.2852	44.3232	44.9864
110.54	8.1416	7.81709	12.3994	12.2942	17.9697	18.3394	26.0264	26.9767	34.6797	36.2909	44.3311	44.9876
110.64	8.14844	7.82096	12.4014	12.3003	17.9717	18.3473	26.0566	26.9852	34.6934	36.2965	44.3428	44.9888
110.74	8.15527	7.82483	12.4014	12.3063	17.9717	18.3552	26.0566	26.9937	34.6934	36.3022	44.3574	44.99
110.84	8.14844	7.8287	12.3916	12.3124	17.9717	18.363	26.0566	27.0022	34.7031	36.3078	44.3643	44.9912
110.94	8.15332	7.83257	12.3965	12.3184	17.9697	18.3709	26.0664	27.0106	34.7178	36.3134	44.3643	44.9924
111.04	8.13184	7.83644	12.3984	12.3245	17.9619	18.3787	26.0615	27.0191	34.7197	36.3189	44.3672	44.9936
111.14	8.13672	7.8403	12.3965	12.3305	17.9551	18.3866	26.0566	27.0275	34.7148	36.3245	44.374	44.9948
111.24	8.1416	7.84417	12.4014	12.3366	17.9619	18.3944	26.0566	27.0359	34.7246	36.3301	44.3867	44.9959
111.34	8.125	7.84803	12.3994	12.3426	17.9648	18.4022	26.0596	27.0443	34.7275	36.3356	44.3896	44.9971
111.44	8.14453	7.8519	12.4209	12.3486	17.9922	18.4101	26.0742	27.0527	34.7422	36.3412	44.418	44.9982
111.54	8.15137	7.85576	12.4238	12.3547	17.999	18.4179	26.0869	27.0611	34.7539	36.3467	44.4375	44.9994
111.64	8.15137	7.85962	12.4287	12.3607	18.0205	18.4257	26.0889	27.0695	34.7539	36.3522	44.457	45.0006
111.74	8.15625	7.86348	12.4404	12.3667	18.042	18.4335	26.0986	27.0779	34.7656	36.3577	44.4688	45.0017
111.84	8.15625	7.86733	12.4355	12.3727	18.042	18.4413	26.0938	27.0862	34.7754	36.3631	44.4736	45.0028
111.94	8.1582	7.87119	12.4375	12.3788	18.0518	18.4491	26.0986	27.0946	34.7656	36.3686	44.4736	45.004
112.04	8.16797	7.87505	12.4355	12.3848	18.0547	18.4569	26.1016	27.1029	34.7666	36.3741	44.4883	45.0051
112.14	8.16016	7.8789	12.4277	12.3908	18.0566	18.4647	26.1123	27.1112	34.7686	36.3795	44.4902	45.0062
112.24	8.15137	7.88275	12.4189	12.3968	18.0518	18.4725	26.1104	27.1196	34.7666	36.3849	44.4912	45.0073
112.34	8.16113	7.88661	12.4287	12.4028	18.0664	18.4802	26.1152	27.1279	34.7861	36.3904	44.501	45.0085
112.44	8.15625	7.89046	12.4238	12.4088	18.0713	18.488	26.1182	27.1362	34.7949	36.3958	44.501	45.0096
112.54	8.17285	7.89431	12.4404	12.4148	18.0811	18.4958	26.1279	27.1445	34.8047	36.4012	44.5059	45.0107
112.64	8.17285	7.89815	12.4404	12.4208	18.1006	18.5035	26.1445	27.1527	34.8145	36.4065	44.5244	45.0118
112.74	8.17285	7.902	12.4355	12.4268	18.0938	18.5113	26.1348	27.161	34.8076	36.4119	44.5146	45.0129
112.84	8.16797	7.90585	12.4424	12.4328	18.1104	18.519	26.1445	27.1692	34.832	36.4172	44.5342	45.014
112.94	8.17285	7.90969	12.4473	12.4388	18.1152	18.5267	26.1494	27.1775	34.8271	36.4226	44.5322	45.015
113.04	8.1709	7.91354	12.4453	12.4448	18.1055	18.5345	26.1328	27.1857	34.8252	36.4279	44.5352	45.0161
113.14	8.16309	7.91738	12.4521	12.4508	18.1152	18.5422	26.1494	27.1939	34.8438	36.4332	44.5537	45.0172
113.24	8.16797	7.92122	12.4473	12.4568	18.1006	18.5499	26.1563	27.2022	34.8438	36.4385	44.5537	45.0183
113.34	8.1748	7.92506	12.4541	12.4627	18.1172	18.5576	26.168	27.2104	34.8535	36.4438	44.5684	45.0193
113.44	8.17773	7.9289	12.4639	12.4687	18.1221	18.5653	26.1777	27.2186	34.8652	36.4491	44.5879	45.0204
113.54	8.18262	7.93274	12.4541	12.4747	18.1221	18.5731	26.1807	27.2267	34.8652	36.4544	44.583	45.0214
113.64	8.18555	7.93657	12.46	12.4807	18.1318	18.5808	26.1982	27.2349	34.8779	36.4596	44.5908	45.0225
113.74	8.19238	7.94041	12.4668	12.4866	18.1367	18.5884	26.21	27.2431	34.8945	36.4649	44.6094	45.0235
113.84	8.19727	7.94424	12.4551	12.4926	18.1445	18.5961	26.2178	27.2512	34.9092	36.4701	44.6104	45.0246
113.94	8.19922	7.94807	12.4521	12.4986	18.1465	18.6038	26.21	27.2594	34.9111	36.4753	44.6191	45.0256
114.04	8.18262	7.9519	12.4424	12.5045	18.1426	18.6115	26.2031	27.2675	34.9043	36.4805	44.6074	45.0266
114.14	8.19238	7.95573	12.4521	12.5105	18.1611	18.6192	26.2129	27.2756	34.9141	36.4857	44.624	45.0277
114.24	8.19531	7.95956	12.4551	12.5164	18.1611	18.6268	26.2031	27.2837	34.916	36.4909	44.6143	45.0287
114.34	8.19531	7.96339	12.4551	12.5224	18.1563	18.6345	26.21	27.2918	34.9141	36.496	44.6221	45.0297
114.44	8.19824	7.96722	12.4434	12.5284	18.1641	18.6421	26.2129	27.2999	34.917	36.5012	44.625	45.0307
114.54	8.19727	7.97104	12.4551	12.5343	18.166	18.6498	26.2314	27.308	34.9336	36.5063	44.627	45.0317
114.64	8.20215	7.97487	12.4648	12.5402	18.1709	18.6574	26.2363	27.316	34.9453	36.5115	44.6367	45.0327
114.74	8.19531	7.97869	12.4619	12.5462	18.168	18.6651	26.2363	27.3241	34.9355	36.5166	44.6436	45.0337
114.84	8.20508	7.98251	12.4717	12.5521	18.1611	18.6727	26.2461	27.3322	34.9453	36.5217	44.6533	45.0347
114.94	8.21484	7.98634	12.4873	12.5581	18.1738	18.6803	26.249	27.3402	34.958	36.5268	44.6592	45.0357
115.04	8.23145	7.99016	12.499	12.564	18.1924	18.688	26.2656	27.3482	34.9746	36.5319	44.6709	45.0367
115.14	8.22168	7.99397	12.5088	12.5699	18.1904	18.6956	26.2783	27.3562	34.9873	36.537	44.6758	45.0377
115.24	8.22168	7.99779	12.5039	12.5759	18.1807	18.7032	26.2881	27.3642	34.999	36.542	44.6875	45.0387
115.34	8.21192	8.00161	12.5039	12.5818	18.1689	18.7108	26.2715	27.3722	34.9873	36.5471	44.6875	45.0396
115.44	8.21484	8.00542	12.5205	12.5877	18.1885	18.7184	26.2832	27.3802	35.0039	36.5521	44.6943	45.0406
115.54	8.22461	8.00924	12.5254	12.5936	18.208	18.726	26.3076	27.3882	35.0186	36.5571	44.7119	45.0416
115.64	8.23633	8.01305	12.5371	12.5996	18.2314	18.7336	26.3242	27.3962	35.0381	36.5621	44.7334	45.0425
115.74	8.24316	8.01686	12.5537	12.6055	18.2314	18.7411	26.334	27.4041	35.0527	36.5671	44.7432	45.0435
115.84	8.24609	8.02067	12.5439	12.6114	18.2314	18.7487	26.3438	27.4121	35.0576	36.5721	44.748	45.0444
115.94	8.24121	8.02448	12.5537	12.6173	18.2314	18.7563	26.3535	27.42	35.0742	36.5771	44.7549	45.0454
116.04	8.24609	8.02829	12.5635	12.6232	18.2412	18.7639	26.3652	27.4279	35.0791	36.5821	44.7676	45.0463
116.14	8.25586	8.03209	12.5791	12.6291	18.2539	18.7714	26.3877	27.4358	35.0986	36.587	44.7852	45.0473
116.24	8.2627	8.0359	12.5908	12.635	18.2754	18.779	26.4043	27.4438	35.1182	36.592	44.7969	45.0482
116.34	8.27539	8.0397	12.6006	12.6409	18.2871	18.7865	26.4141	27.4516	35.123	36.5969	44.8135	45.0491
116.44	8.2832	8.04351	12.6201	12.6468	18.29	18.7941	26.4219	27.4595	35.1328	36.6018	44.8115	45.0501
116.54	8.30371	8.04731	12.6221	12.6527	18.3018	18.8016	26.4434	27.4674	35.1396	36.6067	44.8252	45.051
116.64	8.29395	8.05111	12.6221	12.6586	18.3115	18.8091	26.4453	27.4753	35.1465	36.6116	44.8184	45.0519
116.74	8.28711	8.05491	12.6152	12.6645	18.3145	18.8167	26.4482	27.4831	35.1494	36.6165	44.8262	45.0528
116.84	8.29395	8.05871	12.6318	12.6704	18.333	18.8242	26.4795	27.491	35.1592	36.6214	44.8379	45.0537
116.94	8.29883	8.0625	12.6318	12.6763	18.3408	18.8317	26.4912	27.4988	35.1738	36.6262	44.8545	45.0546
117.04	8.2959	8.0663	12.6318	12.6822	18.3408	18.8392	26.4941	27.5066	35.1641	36.6311	44.8447	45.0555
117.14	8.2959	8.07009	12.6465	12.688	18.3506	18.8467	26.5039	27.5145	35.1787	36.6359	44.8594	45.0564
117.24	8.29883	8.07389	12.6631	12.6939	18.3623	18.8542	26.5137	27.5223	35.1855	36.6407	44.876	45.0573
117.34	8.31836	8.07768	12.668	12.6998	18.377	18.8617	26.5303	27.5301	35.2002	36.6456	44.8936	45.0582
117.44	8.32813	8.08147	12.6826	12.7057	18.3916	18.8692	26.5498	27.5378	35.2051	36.6504	44.9033	45.0591
117.54	8.33008	8.08526	12.6777	12.7115	18.3867	18.8767	26.5615	27.5456	35.2129	36.6552	44.9082	45.06
117.64	8.32617	8.08905	12.6807	12.7174	18.3965	18.8842	26.5645	27.5534	35.2158	36.6599	44.916	45.0608
117.74	8.31445	8.09284	12.6768	12.7233	18.3828	18.8916	26.5674	27.5611	35.2158	36.6647	44.9258	45.0617
117.84	8.32617	8.09662	12.6885	12.7291	18.4023	18.8991	26.584	27.5689	35.2227	36.6695	44.9375	45.0626
117.94	8.33496	8.10041	12.6953	12.735	18.4307	18.9066	26.5908	27.5766	35.2393	36.6742	44.9541	45.0634
118.04	8.33496	8.10419	12.7021	12.7408	18.4424	18.914	26.5957	27.5844	35.2441	36.679	44.959	45.0643
118.14	8.32813	8.10798	12.6924	12.7467	18.4453	18.9215	26.5957	27.5921	35.249	36.6837	44.959	45.0652
118.24	8.33594	8.11176	12.6953	12.7525	18.4648	18.9289	26.6084	27.5998	35.2588	36.6884	44.9814	45.066
118.34	8.3457	8.11554	12.7119	12.7584	18.4795	18.9364	26.6133	27.6075	35.2734	36.6931	45.0029	45.0669
118.44	8.34277	8.11932	12.7119	12.7642	18.4844	18.9438	26.6201	27.6152	35.2734	36.6978	45.0156	45.0677
118.54	8.33789	8.1231	12.707	12.7701	18.4863	18.9512	26.6299	27.6228	35.2832	36.7025	45.0254	45.0686
118.64	8.35547	8.12687	12.7217	12.7759	18.501	18.9586	26.6348	27.6305	35.2979	36.7072	45.0303	45.0694
118.74	8.36523	8.13065	12.7217	12.7818	18.5088	18.9661	26.6445	27.6382	35.3125	36.7118	45.0352	45.0702
118.84	8.37207	8.13443	12.7246	12.7876	18.5186	18.9735	26.6543	27.6458	35.3223	36.7165	45.0518	45.0711
118.94	8.36914	8.1382	12.7412	12.7934	18.5176	18.9809	26.6514	27.6535	35.3242	36.7211	45.0635	45.0719
119.04	8.36914	8.14197	12.748	12.7992	18.5176	18.9883	26.6533	27.6611	35.3311	36.7257	45.0723	45.0727
119.14	8.36719	8.14574	12.7412	12.8051	18.5254	18.9957	26.6465	27.6687	35.334	36.7303	45.0654	45.0735
119.24	8.37695	8.14951	12.7412	12.8109	18.54	19.0031	26.6563	27.6763	35.334	36.7349	45.0781	45.0743
119.34	8.38184	8.15328	12.751	12.8167	18.5498	19.0105	26.6563	27.6839	35.3486	36.7395	45.0928	45.0751
119.44	8.36914	8.15705	12.7461	12.8225	18.542	19.0178	26.6514	27.6915	35.3438	36.7441	45.0977	45.076
119.54	8.37695	8.16082	12.7529	12.8284	18.5518	19.0252	26.6543	27.6991	35.3535	36.7487	45.1074	45.0768
119.64	8.38183	8.16458	12.7656	12.8342	18.5762	19.0326	26.6738	27.7067	35.373	36.7533	45.1318	45.0776
119.74	8.37695	8.16835	12.7578	12.84	18.5713	19.04	26.6738	27.7142	35.3682	36.7578	45.1318	45.0784
119.84	8.37207	8.17211	12.748	12.8458	18.5547	19.0473	26.6592	27.7218	35.3604	36.7624	45.1416	45.0792
119.94	8.37695	8.17587	12.7461	12.8516	18.5615	19.0547	26.6543	27.7293	35.3652	36.7669	45.1465	45.0799
120.04	8.36914	8.17963	12.7363	12.8574	18.5615	19.062	26.6494	27.7369	35.3506	36.7714	45.1484	45.0807
120.14	8.35742	8.18339	12.7412	12.8632	18.5586	19.0694	26.6543	27.7444	35.3555	36.7759	45.1582	45.0815
120.24	8.35254	8.18715	12.7363	12.869	18.5566	19.0767	26.6543	27.7519	35.3555	36.7804	45.165	45.0823
120.34	8.34766	8.19091	12.7432	12.8748	18.5615	19.084	26.6543	27.7594	35.3652	36.7849	45.1748	45.0831
120.44	8.34766	8.19466	12.7334	12.8806	18.5635	19.0914	26.6563	27.7669	35.3652	36.7894	45.1777	45.0838
120.54	8.34766	8.19842	12.7285	12.8864	18.5635	19.0987	26.6611	27.7744	35.3701	36.7938	45.1875	45.0846
120.64	8.35547	8.20217	12.7246	12.8922	18.5615	19.106	26.6543	27.7819	35.3662	36.7983	45.1807	45.0854
120.74	8.33789	8.20592	12.7148	12.898	18.5547	19.1133	26.6494	27.7893	35.3682	36.8027	45.1807	45.0861
120.84	8.33301	8.20967	12.71	12.9037	18.5547	19.1206	26.6543	27.7968	35.3828	36.8072	45.1924	45.0869
120.94	8.33301	8.21343	12.7002	12.9095	18.54	19.1279	26.6543	27.8042	35.3828	36.8116	45.1973	45.0876
121.04	8.31836	8.21717	12.6904	12.9153	18.5352	19.1352	26.6445	27.8117	35.3926	36.816	45.2061	45.0884
121.14	8.31543	8.22092	12.6953	12.9211	18.542	19.1425	26.6494	27.8191	35.3926	36.8204	45.209	45.0891
121.24	8.30371	8.22467	12.6904	12.9268	18.5303	19.1498	26.6543	27.8265	35.3906	36.8248	45.2119	45.0899
121.34	8.29395	8.22841	12.6924	12.9326	18.5303	19.1571	26.6445	27.8339	35.3975	36.8292	45.2168	45.0906
121.44	8.29101	8.23216	12.6895	12.9384	18.5303	19.1643	26.6543	27.8413	35.4111	36.8336	45.2305	45.0914
121.54	8.28223	8.2359	12.6807	12.9441	18.5254	19.1716	26.6475	27.8487	35.4092	36.8379	45.2188	45.0921
121.64	8.29199	8.23964	12.7002	12.9499	18.542	19.1789	26.6641	27.8561	35.4238	36.8423	45.2363	45.0928
121.74	8.30957	8.24338	12.7031	12.9557	18.5332	19.1861	26.667	27.8635	35.4365	36.8466	45.2588	45.0936
121.84	8.31348	8.24712	12.7051	12.9614	18.54	19.1934	26.6738	27.8708	35.4531	36.851	45.2725	45.0943
121.94	8.31543	8.25086	12.7139	12.9672	18.542	19.2006	26.6855	27.8782	35.4551	36.8553	45.2891	45.095
122.04	8.30859	8.2546	12.707	12.9729	18.5449	19.2079	26.6787	27.8855	35.458	36.8596	45.3018	45.0957
122.14	8.31836	8.25834	12.7188	12.9787	18.5566	19.2151	26.6904	27.8929	35.4717	36.8639	45.3105	45.0964
122.24	8.31836	8.26207	12.7002	12.9844	18.5596	19.2223	26.6885	27.9002	35.4795	36.8682	45.3086	45.0972
122.34	8.31348	8.26581	12.7002	12.9902	18.5615	19.2296	26.6934	27.9075	35.4844	36.8725	45.3037	45.0979
122.44	8.32324	8.26954	12.7051	12.9959	18.5713	19.2368	26.6934	27.9148	35.4941	36.8768	45.3184	45.0986
122.54	8.31641	8.27327	12.7021	13.0016	18.5645	19.244	26.6836	27.9221	35.4941	36.881	45.3252	45.0993
122.64	8.31152	8.277	12.6973	13.0074	18.5615	19.2512	26.6787	27.9294	35.499	36.8853	45.3135	45.1
122.74	8.31348	8.28073	12.6973	13.0131	18.5547	19.2584	26.6836	27.9367	35.5039	36.8895	45.3232	45.1007
122.84	8.30371	8.28446	12.7041	13.0188	18.5518	19.2656	26.6738	27.944	35.4941	36.8937	45.3135	45.1014
122.94	8.31641	8.28818	12.7051	13.0246	18.5596	19.2728	26.6836	27.9512	35.5137	36.898	45.3213	45.102
123.04	8.31348	8.29191	12.71	13.0303	18.5547	19.28	26.6885	27.9585	35.5137	36.9022	45.3262	45.1027
123.14	8.32129	8.29564	12.7148	13.036	18.5713	19.2872	26.71	27.9657	35.5283	36.9064	45.3379	45.1034
123.24	8.32129	8.29936	12.71	13.0417	18.5742	19.2944	26.7148	27.9729	35.5361	36.9106	45.3477	45.1041
123.34	8.32422	8.30308	12.7275	13.0475	18.584	19.3015	26.7178	27.9802	35.5537	36.9148	45.3652	45.1048
123.44	8.32129	8.3068	12.7314	13.0532	18.6006	19.3087	26.7246	27.9874	35.5703	36.9189	45.3623	45.1054
123.54	8.33105	8.31052	12.7393	13.0589	18.6055	19.3159	26.7295	27.9946	35.582	36.9231	45.3672	45.1061
123.64	8.33301	8.31424	12.749	13.0646	18.6084	19.323	26.7471	28.0018	35.6035	36.9272	45.3818	45.1068
123.74	8.3291	8.31796	12.7422	13.0703	18.6016	19.3302	26.7451	28.009	35.6064	36.9314	45.3799	45.1075
123.84	8.3457	8.32167	12.7637	13.076	18.625	19.3373	26.7568	28.0162	35.6377	36.9355	45.4082	45.1081
123.94	8.34766	8.32539	12.7656	13.0817	18.6318	19.3445	26.7637	28.0233	35.6543	36.9397	45.4053	45.1088
124.04	8.35449	8.3291	12.7842	13.0874	18.6318	19.3516	26.7734	28.0305	35.6641	36.9438	45.415	45.1094
124.14	8.34473	8.33282	12.7744	13.0931	18.6318	19.3587	26.7686	28.0376	35.6709	36.9479	45.4082	45.1101
124.24	8.34277	8.33653	12.7822	13.0988	18.6367	19.3659	26.792	28.0448	35.6729	36.952	45.4229	45.1107
124.34	8.34277	8.34024	12.7822	13.1045	18.6436	19.373	26.7871	28.0519	35.6777	36.9561	45.4346	45.1114
124.44	8.3457	8.34395	12.7949	13.1102	18.6416	19.3801	26.7852	28.059	35.6953	36.9601	45.4326	45.112
124.54	8.34277	8.34766	12.8018	13.1159	18.6396	19.3872	26.7852	28.0662	35.6855	36.9642	45.4355	45.1127
124.64	8.33105	8.35137	12.8066	13.1216	18.6348	19.3943	26.793	28.0733	35.6904	36.9683	45.4404	45.1133
124.74	8.34082	8.35507	12.8115	13.1272	18.6611	19.4014	26.8125	28.0804	35.708	36.9723	45.4639	45.1139
124.84	8.34375	8.35878	12.8242	13.1329	18.6641	19.4085	26.8252	28.0874	35.7227	36.9763	45.4766	45.1146
124.94	8.3457	8.36248	12.8437	13.1386	18.6758	19.4156	26.8418	28.0945	35.7344	36.9804	45.4834	45.1152
125.04	8.34277	8.36618	12.8389	13.1443	18.6807	19.4227	26.8418	28.1016	35.7275	36.9844	45.4736	45.1158
125.14	8.35059	8.36988	12.8564	13.1499	18.6934	19.4298	26.8564	28.1087	35.7568	36.9884	45.4912	45.1165
125.24	8.36914	8.37359	12.8799	13.1556	18.7119	19.4368	26.8682	28.1157	35.7637	36.9924	45.5049	45.1171
125.34	8.35254	8.37728	12.875	13.1613	18.707	19.4439	26.8799	28.1228	35.7686	36.9964	45.5029	45.1177
125.44	8.36426	8.38098	12.8701	13.1669	18.7119	19.451	26.8848	28.1298	35.7637	37.0004	45.5176	45.1183
125.54	8.36621	8.38468	12.8838	13.1726	18.7168	19.458	26.8867	28.1368	35.7803	37.0043	45.5391	45.1189
125.64	8.36621	8.38838	12.8984	13.1783	18.7314	19.4651	26.8965	28.1438	35.792	37.0083	45.5537	45.1195
125.74	8.36719	8.39207	12.8936	13.1839	18.7295	19.4721	26.8945	28.1508	35.7783	37.0123	45.542	45.1201
125.84	8.37207	8.39576	12.9033	13.1896	18.7314	19.4792	26.9043	28.1578	35.7949	37.0162	45.5566	45.1207
125.94	8.37207	8.39946	12.9033	13.1952	18.7412	19.4862	26.9092	28.1648	35.8047	37.0201	45.5732	45.1213
126.04	8.3623	8.40315	12.9258	13.2009	18.7412	19.4933	26.9287	28.1718	35.8174	37.0241	45.585	45.1219
126.14	8.3623	8.40684	12.9307	13.2065	18.7441	19.5003	26.9434	28.1788	35.8223	37.028	45.5879	45.1225
126.24	8.36719	8.41053	12.9258	13.2122	18.7588	19.5073	26.9385	28.1857	35.832	37.0319	45.5977	45.1231
126.34	8.36524	8.41421	12.9287	13.2178	18.7617	19.5143	26.9434	28.1927	35.832	37.0358	45.6006	45.1237
126.44	8.35254	8.4179	12.9287	13.2234	18.7656	19.5213	26.9336	28.1996	35.8369	37.0397	45.6006	45.1243
126.54	8.35254	8.42159	12.9336	13.2291	18.7637	19.5283	26.9482	28.2066	35.8516	37.0435	45.6152	45.1249
126.64	8.36719	8.42527	12.9551	13.2347	18.7881	19.5353	26.9648	28.2135	35.8564	37.0474	45.6367	45.1255
126.74	8.37695	8.42895	12.9619	13.2403	18.7998	19.5423	26.9746	28.2204	35.8779	37.0513	45.6436	45.1261
126.84	8.39648	8.43263	12.9834	13.246	18.8311	19.5493	26.9844	28.2273	35.9043	37.0551	45.6563	45.1266
126.94	8.41309	8.43632	12.9863	13.2516	18.8311	19.5563	26.999	28.2342	35.9238	37.059	45.6709	45.1272
127.04	8.41309	8.44	13.001	13.2572	18.8408	19.5633	27.0156	28.2411	35.9287	37.0628	45.6855	45.1278
127.14	8.41602	8.44367	13.0107	13.2628	18.8408	19.5703	27.0254	28.248	35.9453	37.0666	45.7041	45.1284
127.24	8.4209	8.44735	13.0107	13.2685	18.8535	19.5773	27.0254	28.2549	35.958	37.0705	45.7139	45.1289
127.34	8.43066	8.45103	13.0303	13.2741	18.8604	19.5842	27.04	28.2618	35.9795	37.0743	45.7188	45.1295
127.44	8.44922	8.4547	13.0488	13.2797	18.8672	19.5912	27.0547	28.2686	36.001	37.0781	45.7451	45.1301
127.54	8.44726	8.45838	13.0566	13.2853	18.8672	19.5981	27.0576	28.2755	36.0137	37.0819	45.75	45.1306
127.64	8.43945	8.46205	13.0488	13.2909	18.8574	19.6051	27.0566	28.2823	36.0254	37.0856	45.752	45.1312
127.74	8.43262	8.46572	13.0449	13.2965	18.8604	19.612	27.0596	28.2891	36.0234	37.0894	45.7578	45.1317
127.84	8.43555	8.46939	13.0596	13.3021	18.8604	19.619	27.0742	28.296	36.0332	37.0932	45.7725	45.1323
127.94	8.42578	8.47306	13.0645	13.3077	18.8604	19.6259	27.0791	28.3028	36.0332	37.0969	45.7773	45.1328
128.04	8.42774	8.47673	13.0713	13.3133	18.8555	19.6329	27.0811	28.3096	36.0283	37.1007	45.7988	45.1334
128.14	8.43262	8.4804	13.0742	13.3189	18.8623	19.6398	27.0859	28.3164	36.043	37.1044	45.8066	45.1339
128.24	8.42285	8.48406	13.0713	13.3245	18.8623	19.6467	27.0889	28.3232	36.0381	37.1081	45.8135	45.1345
128.34	8.42285	8.48773	13.0879	13.3301	18.8623	19.6536	27.0938	28.3299	36.0547	37.1118	45.8184	45.135
128.44	8.41797	8.49139	13.0977	13.3357	18.8623	19.6605	27.0938	28.3367	36.0547	37.1156	45.835	45.1355
128.54	8.41504	8.49505	13.0928	13.3413	18.8652	19.6674	27.0986	28.3435	36.0479	37.1193	45.8379	45.1361
128.64	8.41797	8.49872	13.1025	13.3468	18.8701	19.6743	27.1055	28.3502	36.0625	37.123	45.8623	45.1366
128.74	8.41309	8.50238	13.1025	13.3524	18.8721	19.6812	27.1152	28.357	36.0625	37.1266	45.877	45.1371
128.84	8.4082	8.50604	13.0879	13.358	18.8721	19.6881	27.1104	28.3637	36.0742	37.1303	45.8789	45.1377
128.94	8.40137	8.50969	13.0957	13.3636	18.875	19.695	27.1084	28.3704	36.0889	37.134	45.8818	45.1382
129.04	8.41016	8.51335	13.1123	13.3691	18.8896	19.7019	27.1318	28.3772	36.1006	37.1376	45.9004	45.1387
129.14	8.41113	8.51701	13.1172	13.3747	18.9043	19.7088	27.1348	28.3839	36.1113	37.1413	45.9131	45.1392
129.24	8.41113	8.52066	13.1221	13.3803	18.8994	19.7156	27.1465	28.3906	36.1211	37.1449	45.9229	45.1398
129.34	8.41602	8.52431	13.1318	13.3858	18.9141	19.7225	27.1465	28.3973	36.1211	37.1486	45.9277	45.1403
129.44	8.4248	8.52797	13.1338	13.3914	18.9326	19.7294	27.1611	28.404	36.1377	37.1522	45.9492	45.1408
129.54	8.4248	8.53162	13.1436	13.397	18.9326	19.7362	27.1758	28.4106	36.1543	37.1558	45.9541	45.1413
129.64	8.42773	8.53527	13.1563	13.4025	18.9404	19.7431	27.1758	28.4173	36.166	37.1594	45.9688	45.1418
129.74	8.4209	8.53892	13.1592	13.4081	18.9385	19.7499	27.1836	28.424	36.1641	37.163	45.9834	45.1423
129.84	8.4209	8.54256	13.1592	13.4136	18.9453	19.7568	27.1836	28.4306	36.1738	37.1666	45.9932	45.1428
129.94	8.42578	8.54621	13.1689	13.4192	18.9502	19.7636	27.1934	28.4373	36.1885	37.1702	46.0029	45.1433
130.04	8.42285	8.54986	13.1641	13.4247	18.9502	19.7704	27.1934	28.4439	36.1953	37.1738	46.0029	45.1438
130.14	8.4375	8.5535	13.1807	13.4303	18.9648	19.7773	27.2129	28.4505	36.2148	37.1773	46.0273	45.1443
130.24	8.4375	8.55714	13.1709	13.4358	18.96	19.7841	27.2148	28.4572	36.2148	37.1809	46.0322	45.1448
130.34	8.4541	8.56079	13.1826	13.4414	18.9814	19.7909	27.2266	28.4638	36.2266	37.1844	46.0537	45.1453
130.44	8.44922	8.56443	13.1729	13.4469	18.9834	19.7977	27.2266	28.4704	36.2295	37.188	46.0439	45.1458
130.54	8.46875	8.56807	13.1846	13.4524	18.9961	19.8045	27.2363	28.477	36.2441	37.1915	46.0586	45.1463
130.64	8.46875	8.57171	13.1826	13.458	18.998	19.8113	27.2412	28.4835	36.251	37.195	46.0703	45.1468
130.74	8.47656	8.57534	13.1904	13.4635	19.0107	19.8181	27.2539	28.4901	36.2539	37.1985	46.0859	45.1473
130.84	8.47656	8.57898	13.1904	13.469	19.0088	19.8249	27.2539	28.4967	36.2637	37.202	46.1006	45.1477
130.94	8.48145	8.58262	13.2002	13.4746	19.0039	19.8317	27.2637	28.5032	36.2881	37.2055	46.1006	45.1482
131.04	8.48828	8.58625	13.2021	13.4801	19.0029	19.8385	27.2754	28.5098	36.2969	37.209	46.1172	45.1487
131.14	8.48047	8.58988	13.1924	13.4856	18.9932	19.8453	27.2754	28.5163	36.292	37.2125	46.1191	45.1492
131.24	8.46387	8.59351	13.1826	13.4911	18.9814	19.852	27.2705	28.5229	36.2852	37.216	46.1143	45.1496
131.34	8.45898	8.59715	13.1777	13.4966	18.9863	19.8588	27.2705	28.5294	36.2803	37.2195	46.1191	45.1501
131.44	8.45019	8.60078	13.1728	13.5021	18.9912	19.8656	27.2803	28.5359	36.2852	37.2229	46.1191	45.1506
131.54	8.45215	8.6044	13.166	13.5077	18.9961	19.8723	27.2969	28.5424	36.2881	37.2264	46.126	45.1511
131.64	8.45703	8.60803	13.1758	13.5132	19.0029	19.8791	27.3066	28.5489	36.3027	37.2298	46.1289	45.1515
131.74	8.45703	8.61166	13.1826	13.5187	19.0029	19.8858	27.2969	28.5554	36.293	37.2332	46.1338	45.152
131.84	8.46387	8.61528	13.1631	13.5242	18.9961	19.8926	27.2969	28.5619	36.2832	37.2367	46.1387	45.1524
131.94	8.4541	8.61891	13.1582	13.5297	18.9863	19.8993	27.3018	28.5684	36.2803	37.2401	46.1406	45.1529
132.04	8.46191	8.62253	13.1563	13.5352	18.9941	19.906	27.3213	28.5749	36.2881	37.2435	46.1416	45.1534
132.14	8.46875	8.62615	13.1582	13.5407	18.998	19.9128	27.333	28.5813	36.2998	37.2469	46.1582	45.1538
132.24	8.45703	8.62977	13.1563	13.5462	18.9961	19.9195	27.3311	28.5878	36.2881	37.2503	46.1514	45.1543
132.34	8.47168	8.63339	13.166	13.5516	19.0059	19.9262	27.3359	28.5942	36.3027	37.2537	46.1631	45.1547
132.44	8.47656	8.63701	13.1729	13.5571	19.0205	19.9329	27.3486	28.6007	36.3125	37.2571	46.1631	45.1552
132.54	8.48828	8.64063	13.1777	13.5626	19.0283	19.9396	27.3682	28.6071	36.3271	37.2604	46.1807	45.1556
132.64	8.4834	8.64424	13.1729	13.5681	19.04	19.9463	27.373	28.6135	36.332	37.2638	46.1924	45.1561
132.74	8.47949	8.64786	13.1689	13.5736	19.0498	19.953	27.3877	28.6199	36.335	37.2671	46.1904	45.1565
132.84	8.48633	8.65147	13.1758	13.5791	19.0615	19.9597	27.3994	28.6263	36.3486	37.2705	46.209	45.1569
132.94	8.47949	8.65509	13.1641	13.5845	19.0547	19.9664	27.3975	28.6327	36.3564	37.2738	46.1973	45.1574
133.04	8.50293	8.6587	13.1807	13.59	19.0596	19.9731	27.4141	28.6391	36.3633	37.2772	46.2139	45.1578
133.14	8.49121	8.66231	13.1611	13.5955	19.0576	19.9798	27.4092	28.6455	36.3682	37.2805	46.209	45.1582
133.24	8.48242	8.66592	13.1592	13.601	19.0625	19.9864	27.4053	28.6519	36.3643	37.2838	46.208	45.1587
133.34	8.48438	8.66953	13.1543	13.6064	19.0596	19.9931	27.4121	28.6582	36.3711	37.2871	46.2197	45.1591
133.44	8.49805	8.67313	13.168	13.6119	19.0664	19.9998	27.4287	28.6646	36.3877	37.2904	46.2266	45.1595
133.54	8.50293	8.67674	13.1855	13.6173	19.0762	20.0064	27.4434	28.6709	36.3926	37.2937	46.2461	45.16
133.64	8.50293	8.68034	13.1807	13.6228	19.0811	20.0131	27.4453	28.6773	36.3945	37.297	46.2529	45.1604
133.74	8.50098	8.68395	13.168	13.6283	19.0713	20.0197	27.4355	28.6836	36.3848	37.3002	46.2549	45.1608
133.84	8.52246	8.68755	13.1729	13.6337	19.083	20.0264	27.4453	28.6899	36.3848	37.3035	46.2549	45.1612
133.94	8.53223	8.69115	13.1729	13.6392	19.0859	20.033	27.4551	28.6962	36.3945	37.3068	46.2695	45.1617
134.04	8.53515	8.69475	13.1836	13.6446	19.1006	20.0397	27.4502	28.7025	36.4072	37.31	46.2842	45.1621
134.14	8.53223	8.69835	13.1787	13.6501	19.0908	20.0463	27.4453	28.7088	36.4141	37.3133	46.2871	45.1625
134.24	8.52539	8.70195	13.1787	13.6555	19.0889	20.0529	27.4453	28.7151	36.4238	37.3165	46.3018	45.1629
134.34	8.53516	8.70555	13.1807	13.6609	19.0791	20.0595	27.4355	28.7214	36.4238	37.3197	46.292	45.1633
134.44	8.53711	8.70914	13.1729	13.6664	19.084	20.0661	27.4307	28.7277	36.4287	37.323	46.2969	45.1637
134.54	8.54199	8.71274	13.1728	13.6718	19.0908	20.0728	27.4453	28.734	36.4463	37.3262	46.3164	45.1641
134.64	8.54492	8.71633	13.166	13.6773	19.0811	20.0794	27.4385	28.7402	36.4512	37.3294	46.3232	45.1645
134.74	8.5498	8.71992	13.1709	13.6827	19.0908	20.086	27.4434	28.7465	36.4561	37.3326	46.333	45.1649
134.84	8.55176	8.72352	13.1729	13.6881	19.0977	20.0926	27.4551	28.7527	36.4766	37.3358	46.3379	45.1653
134.94	8.55664	8.72711	13.1631	13.6935	19.1025	20.0992	27.4453	28.7589	36.4717	37.339	46.3447	45.1657
135.04	8.55664	8.7307	13.1563	13.699	19.1074	20.1057	27.4482	28.7652	36.4727	37.3421	46.3379	45.1661
135.14	8.57324	8.73428	13.1611	13.7044	19.1123	20.1123	27.4531	28.7714	36.4893	37.3453	46.3525	45.1665
135.24	8.57129	8.73787	13.1543	13.7098	19.1133	20.1189	27.4561	28.7776	36.4902	37.3485	46.3555	45.1669
135.34	8.57813	8.74146	13.1611	13.7152	19.1133	20.1255	27.4502	28.7838	36.5039	37.3516	46.377	45.1673
135.44	8.57813	8.74504	13.1611	13.7206	19.125	20.132	27.4551	28.79	36.5039	37.3548	46.3984	45.1677
135.54	8.58301	8.74863	13.1728	13.7261	19.1299	20.1386	27.4619	28.7962	36.5068	37.3579	46.4131	45.1681
135.64	8.57324	8.75221	13.1729	13.7315	19.1318	20.1452	27.457	28.8024	36.5137	37.3611	46.418	45.1685
135.74	8.56836	8.75579	13.1729	13.7369	19.1221	20.1517	27.4473	28.8085	36.5156	37.3642	46.4229	45.1689
135.84	8.58301	8.75937	13.1836	13.7423	19.1328	20.1583	27.458	28.8147	36.5234	37.3673	46.4355	45.1693
135.94	8.59765	8.76295	13.21	13.7477	19.1611	20.1648	27.4746	28.8209	36.5449	37.3704	46.4639	45.1696
136.04	8.58789	8.76653	13.1953	13.7531	19.1465	20.1713	27.46	28.827	36.543	37.3735	46.459	45.17
136.14	8.58594	8.7701	13.2031	13.7585	19.1426	20.1779	27.4678	28.8332	36.5459	37.3766	46.4717	45.1704
136.24	8.59277	8.77368	13.2148	13.7639	19.1611	20.1844	27.4844	28.8393	36.5625	37.3797	46.4951	45.1708
136.34	8.59766	8.77725	13.2314	13.7693	19.1611	20.1909	27.4893	28.8454	36.5693	37.3828	46.5078	45.1712
136.44	8.60059	8.78083	13.2246	13.7746	19.1641	20.1975	27.4893	28.8515	36.5674	37.3859	46.5176	45.1715
136.54	8.61523	8.7844	13.2412	13.78	19.1689	20.204	27.4941	28.8576	36.582	37.3889	46.542	45.1719
136.64	8.62402	8.78797	13.2529	13.7854	19.1836	20.2105	27.5059	28.8637	36.5957	37.392	46.5635	45.1723
136.74	8.61719	8.79154	13.2432	13.7908	19.1855	20.217	27.5088	28.8698	36.6055	37.395	46.5635	45.1726
136.84	8.625	8.79511	13.2588	13.7962	19.2002	20.2235	27.5166	28.8759	36.6211	37.3981	46.5811	45.173
136.94	8.62207	8.79868	13.2656	13.8016	19.1904	20.23	27.5186	28.882	36.625	37.4011	46.5898	45.1734
137.04	8.62891	8.80225	13.2656	13.8069	19.1875	20.2365	27.5088	28.8881	36.6104	37.4042	46.5801	45.1737
137.14	8.62207	8.80581	13.2686	13.8123	19.2051	20.243	27.5137	28.8941	36.6133	37.4072	46.5859	45.1741
137.24	8.60742	8.80938	13.2637	13.8177	19.1973	20.2494	27.5039	28.9002	36.6084	37.4102	46.5879	45.1745
137.34	8.60254	8.81294	13.2686	13.8231	19.1973	20.2559	27.5107	28.9062	36.6162	37.4132	46.5928	45.1748
137.44	8.61231	8.8165	13.2734	13.8284	19.1855	20.2624	27.5088	28.9123	36.626	37.4162	46.5977	45.1752
137.54	8.62695	8.82007	13.2783	13.8338	19.2002	20.2689	27.5137	28.9183	36.6309	37.4192	46.6025	45.1755
137.64	8.62207	8.82363	13.2803	13.8391	19.21	20.2753	27.5137	28.9243	36.6328	37.4222	46.6025	45.1759
137.74	8.60742	8.82718	13.2705	13.8445	19.2021	20.2818	27.5137	28.9304	36.6328	37.4252	46.5928	45.1763
137.84	8.60938	8.83074	13.2803	13.8499	19.1973	20.2882	27.5088	28.9364	36.6279	37.4282	46.6025	45.1766
137.94	8.61035	8.8343	13.2949	13.8552	19.208	20.2947	27.5137	28.9424	36.6357	37.4311	46.6172	45.177
138.04	8.62012	8.83786	13.3096	13.8606	19.2295	20.3011	27.5234	28.9484	36.6406	37.4341	46.6416	45.1773
138.14	8.62695	8.84141	13.3213	13.8659	19.2412	20.3076	27.5352	28.9544	36.6523	37.437	46.6553	45.1776
138.24	8.63867	8.84496	13.3359	13.8713	19.2607	20.314	27.5527	28.9603	36.6719	37.44	46.6602	45.178
138.34	8.64648	8.84852	13.3506	13.8766	19.2852	20.3204	27.5625	28.9663	36.6934	37.4429	46.6846	45.1783
138.44	8.63672	8.85207	13.3555	13.8819	19.2803	20.3269	27.5645	28.9723	36.6836	37.4459	46.6846	45.1787
138.54	8.64355	8.85562	13.3691	13.8873	19.29	20.3333	27.5645	28.9782	36.7031	37.4488	46.6943	45.179
138.64	8.64941	8.85917	13.375	13.8926	19.2979	20.3397	27.5771	28.9842	36.7061	37.4517	46.707	45.1794
138.74	8.64648	8.86272	13.3867	13.898	19.3115	20.3461	27.5889	28.9901	36.7197	37.4546	46.7188	45.1797
138.84	8.63965	8.86626	13.375	13.9033	19.3145	20.3525	27.5869	28.9961	36.7178	37.4575	46.71	45.18
138.94	8.64844	8.86981	13.3867	13.9086	19.3164	20.3589	27.5986	29.002	36.7344	37.4604	46.7266	45.1804
139.04	8.64355	8.87336	13.3916	13.9139	19.3213	20.3653	27.5986	29.0079	36.7412	37.4633	46.7285	45.1807
139.14	8.63379	8.8769	13.3916	13.9193	19.3096	20.3717	27.5918	29.0138	36.7275	37.4662	46.7217	45.181
139.24	8.6416	8.88044	13.3916	13.9246	19.3242	20.3781	27.6064	29.0197	36.7471	37.4691	46.7314	45.1814
139.34	8.65332	8.88398	13.416	13.9299	19.333	20.3845	27.625	29.0256	36.7637	37.472	46.7451	45.1817
139.44	8.64355	8.88752	13.4131	13.9352	19.3262	20.3909	27.6152	29.0315	36.7539	37.4748	46.7383	45.182
139.54	8.63672	8.89106	13.4248	13.9405	19.3457	20.3972	27.6348	29.0374	36.7539	37.4777	46.7432	45.1823
139.64	8.64355	8.8946	13.4346	13.9459	19.3506	20.4036	27.6445	29.0433	36.7539	37.4805	46.748	45.1827
139.74	8.6416	8.89814	13.4424	13.9512	19.3555	20.41	27.6494	29.0491	36.7588	37.4834	46.7598	45.183
[truncated: 2,311 more rows]

## Sheet: SI Fig. 2
Wavelength (nm)	absorbance
220	0.47
221	0.435
222	0.416
223	0.393
224	0.379
225	0.364
226	0.342
227	0.331
228	0.328
229	0.324
230	0.321
231	0.32
232	0.318
233	0.318
234	0.324
235	0.337
236	0.345
237	0.363
238	0.38
239	0.394
240	0.41
241	0.422
242	0.439
243	0.452
244	0.472
245	0.487
246	0.497
247	0.515
248	0.534
249	0.549
250	0.56
251	0.573
252	0.585
253	0.596
254	0.613
255	0.617
256	0.615
257	0.615
258	0.612
259	0.607
260	0.603
261	0.599
262	0.591
263	0.581
264	0.572
265	0.557
266	0.541
267	0.527
268	0.511
269	0.492
270	0.476
271	0.462
272	0.445
273	0.431
274	0.414
275	0.397
276	0.381
277	0.361
278	0.343
279	0.324
280	0.307
281	0.287
282	0.269
283	0.249
284	0.232
285	0.217
286	0.202
287	0.184
288	0.165
289	0.15
290	0.135
291	0.118
292	0.101
293	0.087
294	0.071
295	0.058
296	0.046
297	0.038
298	0.029
299	0.023
300	0.018
301	0.015
302	0.012
303	0.01
304	0.01
305	0.009
306	0.009
307	0.008
308	0.006
309	0.003
310	0.002
311	0
312	-0.003
313	-0.003
314	-0.001
315	0
316	-0.001
317	0.002
318	0.003
319	0.004
320	0.007
321	0.004
322	0.004
323	0.003
324	0.002
325	-0.001
326	-0.001
327	0
328	-0.001
329	0.001
330	-0.002
331	-0.003
332	-0.001
333	-0.002
334	-0.002
335	-0.001
336	-0.003
337	-0.002
338	0.001
339	0
340	0
341	0.002
342	0
343	-0.001
344	0
345	-0.004
346	-0.007
347	-0.007
348	-0.008
349	-0.009
350	-0.01

## Sheet: SI Fig.3
Voltage (mV)	Current (pA)
	1	2	3	4	5	6	7	8	9	10	11	12	13	14	15	16	17	18	19	20
-400	-10256.3	-10031.7	-9757.08	-9562.99	-9184.57	-9593.51	-9738.77	-9884.64	-9456.79	-9679.57	-9932.86	-9011.84	-9208.37	-9221.8	-9452.51	-10086.7	-10495.6	-10130.6	-8953.86	-9308.47
-350	-8966.67	-8778.08	-8533.33	-8350.83	-8047.49	-8396	-8526.61	-8634.03	-8259.89	-8439.33	-8716.43	-7874.15	-8025.51	-8073.73	-8261.11	-8837.28	-9200.44	-8861.69	-7846.68	-8162.23
-300	-7671.51	-7518.92	-7293.09	-7236.33	-6873.17	-7197.27	-7302.86	-7383.42	-7069.09	-7232.67	-7438.96	-6740.72	-6887.82	-6904.3	-7082.52	-7560.42	-7856.45	-7603.76	-6716.31	-6976.32
-250	-6378.17	-6271.36	-6087.65	-5969.24	-5744.02	-6000.37	-6074.22	-6170.04	-5883.79	-6015.62	-6196.29	-5612.18	-5733.03	-5739.14	-5914.31	-6292.72	-6548.46	-6328.74	-5598.14	-5824.58
-200	-5125.73	-4994.51	-4852.29	-4793.09	-4594.73	-4793.09	-4868.77	-4917.6	-4725.34	-4794.31	-4964.6	-4492.8	-4581.3	-4599.61	-4733.28	-5041.5	-5223.39	-5050.66	-4472.66	-4654.54
-150	-3832.4	-3727.42	-3641.97	-3558.35	-3451.54	-3597.41	-3634.64	-3681.64	-3522.95	-3615.11	-3706.05	-3361.82	-3436.89	-3428.96	-3538.21	-3767.7	-3899.54	-3787.84	-3366.09	-3488.77
-100	-2562.26	-2482.3	-2443.85	-2368.77	-2302.86	-2405.4	-2425.54	-2452.39	-2360.23	-2396.24	-2461.55	-2243.04	-2277.22	-2290.04	-2362.06	-2506.71	-2611.69	-2516.48	-2254.64	-2331.54
-50	-1287.23	-1242.07	-1211.55	-1165.16	-1146.24	-1211.55	-1223.14	-1224.98	-1172.49	-1179.2	-1228.03	-1113.28	-1156.01	-1150.51	-1186.52	-1243.9	-1306.76	-1280.52	-1146.24	-1176.15
0	0	0	0	0	0	0	0	0	0	0	0	0	0	0	0	0	0	0	0	0
50	1270.75	1235.35	1220.09	1192.02	1119.38	1177.98	1215.82	1219.48	1162.72	1201.17	1250	1107.18	1160.89	1140.75	1166.99	1254.27	1318.97	1259.16	1074.22	1159.06
100	2535.4	2502.44	2427.37	2374.88	2263.79	2376.71	2443.24	2446.9	2328.49	2385.86	2474.98	2235.72	2280.88	2280.88	2333.98	2505.49	2620.85	2512.82	2194.21	2307.13
150	3798.22	3737.18	3619.38	3513.79	3413.7	3563.84	3636.47	3666.99	3488.77	3576.66	3706.67	3342.9	3443.6	3422.85	3501.59	3748.17	3917.85	3759.16	3316.65	3457.03
200	5070.8	4978.64	4828.49	4721.68	4525.15	4757.08	4823.61	4887.7	4656.98	4791.26	4938.35	4468.38	4563.6	4563.6	4661.25	4978.64	5212.4	5018.31	4417.72	4611.82
250	6341.55	6223.14	6052.25	5875.85	5662.23	5917.97	6029.66	6101.07	5812.99	5960.69	6165.16	5557.86	5702.51	5694.58	5845.95	6232.3	6516.72	6274.41	5518.8	5750.12
300	7591.55	7464.6	7272.34	7182.01	6795.65	7120.97	7229.61	7302.86	6970.21	7164.31	7379.76	6668.09	6832.89	6835.94	7001.95	7472.53	7819.82	7521.36	6620.48	6898.19
350	8850.1	8675.54	8466.19	8308.11	7930.3	8306.27	8441.77	8519.9	8132.93	8364.87	8592.53	7758.79	7953.49	7953.49	8150.63	8718.87	9111.94	8756.71	7747.8	8048.1
400	10126.3	9906.62	9656.98	9530.03	9052.73	9482.42	9653.32	9722.29	9279.79	9537.96	9829.71	8889.77	9089.97	9094.24	9334.72	9938.96	10398.6	10034.8	8851.32	9197.39

## Sheet: SI Fig. 11
Time (s)	0.3906nM	0.3906nM（matching）	0.7812nM	0.7812nM（matching）	1.562nM	1.562nM（matching）	3.125nM	3.125nM（matching）	6.25nM	6.25nM（matching）	12.5nM	12.5nM（matching）
-38	0.17665	0	-0.1339	0	-0.06795	0	-0.02065	0	0.19885	0	-0.0673	0
-37.9	0.0505	0	0.02645	0	0.00135	0	0.0161	0	0.1959	0	-0.0244	0
-37.8	0.01555	0	0.05065	0	0.022	0	0.0076	0	0.1556	0	-0.0231	0
-37.7	0.01615	0	0.0948	0	0.0145	0	0.0346	0	0.1401	0	-0.03245	0
-37.6	0.062	0	0.1157	0	0.0268	0	0.04315	0	0.14465	0	-0.04395	0
-37.5	0.094	0	0.1265	0	0.02875	0	0.04665	0	0.14365	0	-0.04165	0
-37.4	0.0815	0	0.12805	0	0.03105	0	0.05845	0	0.14155	0	-0.03615	0
-37.3	0.11405	0	0.13175	0	0.04175	0	0.06465	0	0.13985	0	-0.0406	0
-37.2	0.11425	0	0.13755	0	0.03555	0	0.052	0	0.1456	0	-0.04285	0
-37.1	0.12465	0	0.12615	0	0.0414	0	0.05625	0	0.13465	0	-0.04705	0
-37	0.12525	0	0.1147	0	0.04285	0	0.05285	0	0.13465	0	-0.0533	0
-36.9	0.1288	0	0.11335	0	0.04315	0	0.0364	0	0.14	0	-0.0458	0
-36.8	0.12085	0	0.10325	0	0.0366	0	0.0374	0	0.1365	0	-0.0339	0
-36.7	0.11875	0	0.1033	0	0.039	0	0.0412	0	0.13	0	-0.02105	0
-36.6	0.1054	0	0.0991	0	0.0407	0	0.04595	0	0.12465	0	-0.01405	0
-36.5	0.0977	0	0.0954	0	0.04695	0	0.04615	0	0.12405	0	-0.0122	0
-36.4	0.0959	0	0.09125	0	0.05295	0	0.0417	0	0.122	0	-0.01205	0
-36.3	0.08515	0	0.08195	0	0.0526	0	0.04425	0	0.12335	0	-0.00935	0
-36.2	0.08615	0	0.083	0	0.05055	0	0.04295	0	0.12325	0	-0.00385	0
-36.1	0.081	0	0.08435	0	0.06195	0	0.04925	0	0.11795	0	-0.01	0
-36	0.07895	0	0.08645	0	0.07075	0	0.049	0	0.1064	0	-0.0175	0
-35.9	0.07535	0	0.08755	0	0.07	0	0.04	0	0.0956	0	-0.0193	0
-35.8	0.07565	0	0.0882	0	0.0617	0	0.0406	0	0.0899	0	-0.01325	0
-35.7	0.081	0	0.0837	0	0.0601	0	0.04535	0	0.08525	0	-0.00875	0
-35.6	0.0785	0	0.0808	0	0.05885	0	0.04225	0	0.08245	0	-0.00675	0
-35.5	0.0777	0	0.08065	0	0.05935	0	0.04565	0	0.08305	0	-0.0046	0
-35.4	0.08145	0	0.08305	0	0.06305	0	0.0426	0	0.073	0	-0.00595	0
-35.3	0.08335	0	0.08405	0	0.0562	0	0.04325	0	0.06835	0	-0.0008	0
-35.2	0.08405	0	0.083	0	0.05795	0	0.0402	0	0.0682	0	0.00325	0
-35.1	0.0821	0	0.07995	0	0.0556	0	0.04305	0	0.06735	0	0.0058	0
-35	0.07955	0	0.0782	0	0.06105	0	0.0438	0	0.0626	0	0.00555	0
-34.9	0.0755	0	0.08235	0	0.0639	0	0.04765	0	0.06145	0	0.0115	0
-34.8	0.07715	0	0.081	0	0.06495	0	0.0528	0	0.0621	0	0.01325	0
-34.7	0.0779	0	0.07935	0	0.0666	0	0.05345	0	0.05925	0	0.0185	0
-34.6	0.08205	0	0.0807	0	0.06745	0	0.0545	0	0.0594	0	0.02065	0
-34.5	0.0878	0	0.08275	0	0.0682	0	0.05495	0	0.05755	0	0.025	0
-34.4	0.09015	0	0.0842	0	0.06655	0	0.0544	0	0.0602	0	0.0318	0
-34.3	0.0919	0	0.08035	0	0.0709	0	0.0551	0	0.0616	0	0.03175	0
-34.2	0.08595	0	0.0797	0	0.0712	0	0.05495	0	0.05715	0	0.0321	0
-34.1	0.0881	0	0.0791	0	0.06885	0	0.0545	0	0.0556	0	0.0362	0
-34	0.0858	0	0.07725	0	0.0689	0	0.0538	0	0.0562	0	0.0376	0
-33.9	0.08385	0	0.0761	0	0.0733	0	0.0558	0	0.0512	0	0.0402	0
-33.8	0.0826	0	0.0784	0	0.0727	0	0.056	0	0.0481	0	0.03965	0
-33.7	0.0846	0	0.0766	0	0.0727	0	0.05635	0	0.04805	0	0.0404	0
-33.6	0.0822	0	0.0759	0	0.07315	0	0.0558	0	0.0489	0	0.0432	0
-33.5	0.0799	0	0.07245	0	0.0731	0	0.0555	0	0.0455	0	0.04625	0
-33.4	0.07785	0	0.0689	0	0.0771	0	0.05915	0	0.04375	0	0.04375	0
-33.3	0.0779	0	0.0706	0	0.07885	0	0.06055	0	0.03885	0	0.04885	0
-33.2	0.079	0	0.07285	0	0.07695	0	0.06245	0	0.03945	0	0.04815	0
-33.1	0.08005	0	0.06835	0	0.07665	0	0.06125	0	0.03815	0	0.05175	0
-33	0.08065	0	0.06835	0	0.07555	0	0.05845	0	0.03685	0	0.05275	0
-32.9	0.07855	0	0.06845	0	0.07475	0	0.06175	0	0.03635	0	0.05545	0
-32.8	0.07605	0	0.06835	0	0.07605	0	0.06525	0	0.03715	0	0.0613	0
-32.7	0.07265	0	0.06765	0	0.07955	0	0.0737	0	0.0337	0	0.0619	0
-32.6	0.07115	0	0.07325	0	0.0822	0	0.0771	0	0.0324	0	0.0582	0
-32.5	0.07045	0	0.0776	0	0.083	0	0.0756	0	0.0301	0	0.0599	0
-32.4	0.0692	0	0.0751	0	0.0831	0	0.0775	0	0.0335	0	0.0608	0
-32.3	0.0698	0	0.0695	0	0.0823	0	0.0773	0	0.0357	0	0.06085	0
-32.2	0.0692	0	0.0706	0	0.0865	0	0.08195	0	0.03785	0	0.061	0
-32.1	0.0686	0	0.0748	0	0.08985	0	0.0801	0	0.0375	0	0.06275	0
-32	0.0693	0	0.07885	0	0.0905	0	0.08115	0	0.03955	0	0.0632	0
-31.9	0.07165	0	0.082	0	0.08805	0	0.0812	0	0.0345	0	0.0647	0
-31.8	0.0706	0	0.08285	0	0.0832	0	0.0834	0	0.033	0	0.0666	0
-31.7	0.06825	0	0.0814	0	0.0868	0	0.0891	0	0.0343	0	0.0707	0
-31.6	0.0716	0	0.0842	0	0.0917	0	0.0909	0	0.0315	0	0.0749	0
-31.5	0.0751	0	0.0928	0	0.0916	0	0.09	0	0.0321	0	0.07475	0
-31.4	0.0776	0	0.0916	0	0.0946	0	0.08915	0	0.02985	0	0.07455	0
-31.3	0.0792	0	0.0948	0	0.09035	0	0.08965	0	0.02545	0	0.0764	0
-31.2	0.082	0	0.09055	0	0.08535	0	0.0897	0	0.0285	0	0.0807	0
-31.1	0.07855	0	0.08645	0	0.0859	0	0.0891	0	0.0296	0	0.08555	0
-31	0.07835	0	0.0868	0	0.0822	0	0.08855	0	0.03335	0	0.0887	0
-30.9	0.0806	0	0.0881	0	0.07565	0	0.0887	0	0.0343	0	0.08645	0
-30.8	0.0788	0	0.08775	0	0.0737	0	0.08835	0	0.03335	0	0.08355	0
-30.7	0.07855	0	0.0874	0	0.07135	0	0.09015	0	0.02905	0	0.08145	0
-30.6	0.0742	0	0.08955	0	0.07025	0	0.08775	0	0.03025	0	0.0846	0
-30.5	0.07115	0	0.08505	0	0.07275	0	0.0873	0	0.0325	0	0.08785	0
-30.4	0.06625	0	0.08655	0	0.0761	0	0.08665	0	0.03165	0	0.0888	0
-30.3	0.06525	0	0.0879	0	0.07785	0	0.0904	0	0.033	0	0.0887	0
-30.2	0.0636	0	0.08865	0	0.0832	0	0.0917	0	0.0308	0	0.09065	0
-30.1	0.06285	0	0.0914	0	0.0856	0	0.09105	0	0.02965	0	0.09295	0
-30	0.0635	0	0.0944	0	0.08375	0	0.08895	0	0.02805	0	0.08905	0
-29.9	0.0653	0	0.09715	0	0.08005	0	0.09005	0	0.02585	0	0.09155	0
-29.8	0.06625	0	0.09495	0	0.07775	0	0.09365	0	0.03015	0	0.09525	0
-29.7	0.06545	0	0.09085	0	0.08005	0	0.09585	0	0.02485	0	0.09255	0
-29.6	0.05975	0	0.09145	0	0.08025	0	0.09585	0	0.02285	0	0.095	0
-29.5	0.05985	0	0.08785	0	0.08105	0	0.0974	0	0.0271	0	0.09315	0
-29.4	0.05885	0	0.08395	0	0.083	0	0.09755	0	0.02445	0	0.0951	0
-29.3	0.05875	0	0.0819	0	0.07965	0	0.099	0	0.0245	0	0.0975	0
-29.2	0.0614	0	0.08205	0	0.0783	0	0.0984	0	0.0223	0	0.10105	0
-29.1	0.05655	0	0.0845	0	0.0785	0	0.10205	0	0.02275	0	0.10275	0
-29	0.0575	0	0.0844	0	0.07535	0	0.09945	0	0.02365	0	0.1028	0
-28.9	0.0586	0	0.08525	0	0.07215	0	0.0966	0	0.0217	0	0.10225	0
-28.8	0.06065	0	0.08565	0	0.0687	0	0.09095	0	0.01895	0	0.0976	0
-28.7	0.06045	0	0.0855	0	0.06755	0	0.0819	0	0.0171	0	0.0985	0
-28.6	0.0579	0	0.08605	0	0.0656	0	0.0814	0	0.0169	0	0.09945	0
-28.5	0.05495	0	0.0811	0	0.0688	0	0.08475	0	0.01785	0	0.09525	0
-28.4	0.0516	0	0.0783	0	0.06765	0	0.08065	0	0.01495	0	0.0928	0
-28.3	0.0507	0	0.07675	0	0.06395	0	0.0794	0	0.0095	0	0.08905	0
-28.2	0.05195	0	0.07385	0	0.0591	0	0.07735	0	0.00385	0	0.08915	0
-28.1	0.04945	0	0.071	0	0.05795	0	0.07625	0	0.00355	0	0.0877	0
-28	0.0443	0	0.07095	0	0.05985	0	0.0733	0	0.0039	0	0.08525	0
-27.9	0.04175	0	0.06745	0	0.0595	0	0.07125	0	0.00295	0	0.08665	0
-27.8	0.04075	0	0.0647	0	0.05625	0	0.06935	0	0.00645	0	0.0871	0
-27.7	0.0395	0	0.06025	0	0.05635	0	0.0661	0	0.0055	0	0.08895	0
-27.6	0.04115	0	0.05845	0	0.0557	0	0.06415	0	0.00575	0	0.08635	0
-27.5	0.03985	0	0.0566	0	0.05215	0	0.06105	0	-0.000149998	0	0.08235	0
-27.4	0.0392	0	0.05655	0	0.04645	0	0.05715	0	-0.00165	0	0.08385	0
-27.3	0.04125	0	0.05315	0	0.04045	0	0.05625	0	-0.000450055	0	0.0913	0
-27.2	0.03875	0	0.04995	0	0.03915	0	0.0539	0	0.0016	0	0.09095	0
-27.1	0.03675	0	0.05185	0	0.0384	0	0.05005	0	-0.00175	0	0.09415	0
-27	0.03705	0	0.0551	0	0.03665	0	0.04795	0	-0.00315	0	0.09755	0
-26.9	0.0318	0	0.05805	0	0.03695	0	0.05485	0	-0.00225	0	0.0997	0
-26.8	0.03355	0	0.05575	0	0.04065	0	0.0503	0	-0.0057	0	0.0995	0
-26.7	0.03425	0	0.05545	0	0.0406	0	0.0486	0	-0.0082	0	0.1008	0
-26.6	0.03605	0	0.055	0	0.0378	0	0.046	0	-0.0088	0	0.1001	0
-26.5	0.0333	0	0.0536	0	0.04	0	0.0425	0	-0.0117	0	0.1013	0
-26.4	0.037	0	0.0546	0	0.0389	0	0.0382	0	-0.0124	0	0.10445	0
-26.3	0.0431	0	0.0535	0	0.0349	0	0.03605	0	-0.01365	0	0.10575	0
-26.2	0.0428	0	0.0548	0	0.03445	0	0.03185	0	-0.01705	0	0.10545	0
-26.1	0.041	0	0.05135	0	0.02895	0	0.02735	0	-0.01735	0	0.1066	0
-26	0.04465	0	0.04785	0	0.02425	0	0.0258	0	-0.0163	0	0.1084	0
-25.9	0.04705	0	0.04405	0	0.0224	0	0.0263	0	-0.0195	0	0.1091	0
-25.8	0.04915	0	0.0448	0	0.0236	0	0.0266	0	-0.0165	0	0.10935	0
-25.7	0.0506	0	0.0451	0	0.0254	0	0.02265	0	-0.01795	0	0.10595	0
-25.6	0.0566	0	0.0443	0	0.02235	0	0.02135	0	-0.01885	0	0.1044	0
-25.5	0.0573	0	0.04345	0	0.01255	0	0.021	0	-0.0168	0	0.1019	0
-25.4	0.05755	0	0.03785	0	0.0104	0	0.0202	0	-0.0176	0	0.10165	0
-25.3	0.05065	0	0.039	0	0.009	0	0.02075	0	-0.01715	0	0.10215	0
-25.2	0.0505	0	0.0364	0	0.01165	0	0.01675	0	-0.01425	0	0.1016	0
-25.1	0.0464	0	0.03695	0	0.01225	0	0.0144	0	-0.0176	0	0.10045	0
-25	0.04985	0	0.03985	0	0.0084	0	0.01235	0	-0.01945	0	0.10145	0
-24.9	0.04865	0	0.0365	0	0.01225	0	0.01175	0	-0.01855	0	0.1022	0
-24.8	0.0452	0	0.03685	0	0.01615	0	0.0112	0	-0.017	0	0.10545	0
-24.7	0.04655	0	0.03645	0	0.0198	0	0.00845	0	-0.01455	0	0.11045	0
-24.6	0.05065	0	0.0371	0	0.02195	0	0.00935	0	-0.01185	0	0.11605	0
-24.5	0.0556	0	0.03265	0	0.02255	0	0.01145	0	-0.01315	0	0.11375	0
-24.4	0.06025	0	0.03395	0	0.02525	0	0.01455	0	-0.01275	0	0.1098	0
-24.3	0.06385	0	0.03465	0	0.02295	0	0.0142	0	-0.0115	0	0.11	0
-24.2	0.06525	0	0.03305	0	0.0188	0	0.0101	0	-0.0088	0	0.1089	0
-24.1	0.06565	0	0.0292	0	0.0185	0	0.012	0	-0.0048	0	0.1055	0
-24	0.0668	0	0.028	0	0.0163	0	0.0105	0	-0.0044	0	0.105	0
-23.9	0.0663	0	0.0261	0	0.0151	0	0.0119	0	-0.0045	0	0.10725	0
-23.8	0.0633	0	0.0225	0	0.016	0	0.00835	0	-0.00335	0	0.1057	0
-23.7	0.0593	0	0.0265	0	0.01735	0	0.0051	0	-0.000600035	0	0.107	0
-23.6	0.0578	0	0.02775	0	0.0184	0	0.0022	0	0.0048	0	0.11035	0
-23.5	0.06035	0	0.0282	0	0.0211	0	0.00115	0	0.00905	0	0.1053	0
-23.4	0.0628	0	0.0339	0	0.02085	0	-0.0016	0	0.0067	0	0.1036	0
-23.3	0.0631	0	0.03775	0	0.0184	0	-0.0023	0	0.0054	0	0.10065	0
-23.2	0.06305	0	0.037	0	0.0209	0	-0.00415	0	0.00155	0	0.09965	0
-23.1	0.0609	0	0.0348	0	0.02135	0	-0.00775	0	0.00285	0	0.09775	0
-23	0.0625	0	0.03145	0	0.02095	0	-0.01275	0	0.00595	0	0.09245	0
-22.9	0.06005	0	0.03235	0	0.02205	0	-0.01235	0	0.00455	0	0.0897	0
-22.8	0.05975	0	0.03155	0	0.02105	0	-0.0109	0	0.0024	0	0.09465	0
-22.7	0.06415	0	0.03165	0	0.0223	0	-0.01075	0	0.00385	0	0.0924	0
-22.6	0.06475	0	0.0293	0	0.02565	0	-0.0101	0	0.0033	0	0.0945	0
-22.5	0.0632	0	0.03245	0	0.0221	0	-0.0083	0	0.0082	0	0.0976	0
-22.4	0.05925	0	0.0344	0	0.0281	0	-0.0099	0	0.0116	0	0.1029	0
-22.3	0.0597	0	0.0375	0	0.0315	0	-0.0057	0	0.0111	0	0.10115	0
-22.2	0.0638	0	0.0386	0	0.0286	0	-0.00615	0	0.00895	0	0.10275	0
-22.1	0.0677	0	0.0407	0	0.02885	0	-0.00545	0	0.01095	0	0.10415	0
-22	0.0681	0	0.04675	0	0.03325	0	-0.00645	0	0.00835	0	0.0917	0
-21.9	0.06925	0	0.05025	0	0.03685	0	-0.003	0	0.0038	0	0.08445	0
-21.8	0.07445	0	0.04975	0	0.0332	0	0.00165	0	0.00295	0	0.08835	0
-21.7	0.07575	0	0.048	0	0.02975	0	0.00135	0	0.00135	0	0.0926	0
-21.6	0.0809	0	0.04925	0	0.02075	0	-0.0062	0	0.0127	0	0.08565	0
-21.5	0.07915	0	0.05275	0	0.0275	0	-0.02065	0	0.01075	0	0.0948	0
-21.4	0.08735	0	0.0602	0	0.02895	0	-0.0233	0	0.0262	0	0.1033	0
-21.3	0.0887	0	0.05995	0	0.0406	0	-0.0191	0	0.0315	0	0.09075	0
-21.2	0.08855	0	0.068	0	0.0619	0	-0.02255	0	0.03575	0	0.0826	0
-21.1	0.0974	0	0.0827	0	0.05965	0	-0.0205	0	0.0282	0	0.08095	0
-21	0.0998	0	0.08465	0	0.0592	0	-0.02045	0	0.02285	0	0.0739	0
-20.9	0.09745	0	0.0842	0	0.05945	0	-0.0227	0	0.0183	0	0.07275	0
-20.8	0.0931	0	0.08655	0	0.0674	0	-0.02015	0	0.01525	0	0.0755	0
-20.7	0.08955	0	0.0814	0	0.06435	0	-0.0128	0	0.0196	0	0.07195	0
-20.6	0.0801	0	0.07545	0	0.0698	0	-0.01125	0	0.01155	0	0.0708	0
-20.5	0.08635	0	0.0708	0	0.07155	0	-0.0211	0	0.000600001	0	0.06935	0
-20.4	0.0886	0	0.06265	0	0.0667	0	-0.02685	0	-0.00385	0	0.0674	0
-20.3	0.08695	0	0.0534	0	0.06275	0	-0.0251	0	-0.0046	0	0.065	0
-20.2	0.0793	0	0.03645	0	0.0584	0	-0.0218	0	-0.0045	0	0.06405	0
-20.1	0.06475	0	0.034	0	0.0593	0	-0.01385	0	0.00025	0	0.0582	0
-20	0.0566	0	0.0283	0	0.06215	0	-0.0169	0	-0.0012	0	0.0512	0
-19.9	0.055	0	0.03215	0	0.0545	0	-0.0207	0	-0.0034	0	0.04935	0
-19.8	0.05345	0	0.0272	0	0.0552	0	-0.02015	0	-0.00145	0	0.04915	0
-19.7	0.053	0	0.0157	0	0.05115	0	-0.01985	0	-0.00645	0	0.0408	0
-19.6	0.0433	0	0.01245	0	0.04465	0	-0.0179	0	-0.0115	0	0.02695	0
-19.5	0.04545	0	0.01075	0	0.0402	0	-0.02085	0	-0.01535	0	0.0249	0
-19.4	0.04355	0	0.0063	0	0.03525	0	-0.0217	0	-0.0152	0	0.01825	0
-19.3	0.0409	0	0.00265	0	0.0386	0	-0.02245	0	-0.02325	0	0.0118	0
-19.2	0.03395	0	0.0036	0	0.03355	0	-0.0208	0	-0.02	0	0.00925	0
-19.1	0.0345	0	-0.00715	0	0.0282	0	-0.02035	0	-0.02355	0	0.000399938	0
-19	0.03555	0	-0.0117	0	0.02305	0	-0.0239	0	-0.0279	0	-0.0045	0
-18.9	0.0322	0	-0.01585	0	0.0265	0	-0.0259	0	-0.033	0	-0.0138	0
-18.8	0.03005	0	-0.0188	0	0.0247	0	-0.0311	0	-0.0446	0	-0.0196	0
-18.7	0.0245	0	-0.0265	0	0.0233	0	-0.027	0	-0.0491	0	-0.0197	0
-18.6	0.0173	0	-0.0404	0	0.0299	0	-0.0323	0	-0.0478	0	-0.01795	0
-18.5	0.0122	0	-0.0398	0	0.0266	0	-0.02625	0	-0.03685	0	-0.0235	0
-18.4	0.016	0	-0.0402	0	0.03275	0	-0.0243	0	-0.0458	0	-0.0288	0
-18.3	0.011	0	-0.04245	0	0.0286	0	-0.0256	0	-0.0505	0	-0.02275	0
-18.2	0.01345	0	-0.0535	0	0.0121	0	-0.02565	0	-0.04705	0	-0.01325	0
-18.1	0.0122	0	-0.0687	0	0.00465	0	-0.02445	0	-0.03365	0	0.0067	0
-18	0.0081	0	-0.06425	0	0.01675	0	-0.0087	0	-0.0195	0	0.01655	0
-17.9	0.00395	0	-0.05475	0	0.0345	0	-0.00625	0	-0.02075	0	0.02135	0
-17.8	0.00555	0	-0.0363	0	0.04225	0	-0.01515	0	-0.01965	0	0.01305	0
-17.7	0.0219	0	-0.02355	0	0.05105	0	-0.02175	0	-0.03115	0	0.01045	0
-17.6	0.03075	0	-0.01715	0	0.04995	0	-0.02635	0	-0.03885	0	0.0061	0
-17.5	0.03655	0	-0.01265	0	0.05775	0	-0.0311	0	-0.035	0	0.00535	0
-17.4	0.04325	0	-0.01445	0	0.052	0	-0.03395	0	-0.03555	0	0.0052	0
-17.3	0.05225	0	-0.0203	0	0.04715	0	-0.0379	0	-0.0295	0	0.01115	0
-17.2	0.057	0	-0.02895	0	0.0462	0	-0.03885	0	-0.02585	0	0.0169	0
-17.1	0.05805	0	-0.0298	0	0.04555	0	-0.0383	0	-0.0252	0	0.0177	0
-17	0.0614	0	-0.03055	0	0.0523	0	-0.0376	0	-0.0206	0	0.0116	0
-16.9	0.06435	0	-0.0237	0	0.0521	0	-0.0322	0	-0.0187	0	0.00855	0
-16.8	0.0708	0	-0.0152	0	0.0544	0	-0.02735	0	-0.02125	0	0.0098	0
-16.7	0.076	0	-0.0132	0	0.05485	0	-0.0298	0	-0.0254	0	0.0097	0
-16.6	0.0717	0	-0.01615	0	0.0551	0	-0.0339	0	-0.0286	0	0.00495	0
-16.5	0.06965	0	-0.0186	0	0.0429	0	-0.03725	0	-0.02695	0	0.000100039	0
-16.4	0.0679	0	-0.0201	0	0.03595	0	-0.0386	0	-0.0257	0	-0.00155	0
-16.3	0.0666	0	-0.02565	0	0.0296	0	-0.03905	0	-0.02285	0	-0.00825	0
-16.2	0.06445	0	-0.0301	0	0.02785	0	-0.04125	0	-0.02405	0	-0.0088	0
-16.1	0.0559	0	-0.02765	0	0.02605	0	-0.0403	0	-0.0195	0	-0.0121	0
-16	0.05265	0	-0.02445	0	0.0272	0	-0.0427	0	-0.0181	0	-0.0142	0
-15.9	0.05005	0	-0.0208	0	0.0265	0	-0.0398	0	-0.0177	0	-0.016	0
-15.8	0.0473	0	-0.0219	0	0.024	0	-0.0407	0	-0.018	0	-0.01505	0
-15.7	0.0486	0	-0.0261	0	0.0226	0	-0.04155	0	-0.01695	0	-0.0151	0
-15.6	0.0483	0	-0.0308	0	0.02335	0	-0.0426	0	-0.0171	0	-0.01545	0
-15.5	0.0483	0	-0.03095	0	0.0175	0	-0.04545	0	-0.01735	0	-0.01285	0
-15.4	0.04865	0	-0.0323	0	0.01825	0	-0.04435	0	-0.01895	0	-0.00315	0
-15.3	0.0452	0	-0.03085	0	0.02255	0	-0.03825	0	-0.01285	0	-0.0014	0
-15.2	0.04255	0	-0.02675	0	0.03065	0	-0.0357	0	-0.0072	0	-0.00085005	0
-15.1	0.04005	0	-0.02235	0	0.0345	0	-0.03615	0	-0.00555	0	0.00255	0
-15	0.04075	0	-0.0171	0	0.03495	0	-0.03535	0	-0.00355	0	0.000750003	0
-14.9	0.0428	0	-0.01845	0	0.03995	0	-0.03405	0	-0.00405	0	-0.0014	0
-14.8	0.04695	0	-0.01885	0	0.04065	0	-0.0347	0	-0.0045	0	-0.00064999	0
-14.7	0.04605	0	-0.02175	0	0.0402	0	-0.03175	0	-0.00675	0	0.000299969	0
-14.6	0.04845	0	-0.0224	0	0.03795	0	-0.0326	0	-0.0055	0	-0.0013	0
-14.5	0.0515	0	-0.02585	0	0.0407	0	-0.035	0	-0.0096	0	0.000349963	0
-14.4	0.04975	0	-0.0243	0	0.038	0	-0.03225	0	-0.01105	0	0.00175	0
-14.3	0.0531	0	-0.0264	0	0.03565	0	-0.02995	0	-0.01595	0	0.00435	0
-14.2	0.0538	0	-0.02605	0	0.03605	0	-0.02565	0	-0.01585	0	0.0041	0
-14.1	0.05155	0	-0.02855	0	0.03915	0	-0.0406	0	-0.0139	0	0.00455	0
-14	0.04835	0	-0.03475	0	0.0355	0	-0.04085	0	-0.01735	0	0.00645	0
-13.9	0.04995	0	-0.0463	0	0.03405	0	-0.04215	0	-0.01985	0	-0.00455	0
-13.8	0.046	0	-0.05405	0	0.03235	0	-0.05335	0	-0.02745	0	-0.01055	0
-13.7	0.03985	0	-0.05265	0	0.02565	0	-0.05745	0	-0.03045	0	-0.0058	0
-13.6	0.03605	0	-0.06245	0	0.01675	0	-0.055	0	-0.0237	0	0.0059	0
-13.5	0.02335	0	-0.06895	0	0.0152	0	-0.0545	0	-0.0192	0	0.0087	0
-13.4	0.01845	0	-0.0657	0	0.0268	0	-0.0569	0	-0.0102	0	0.0066	0
-13.3	0.0198	0	-0.0616	0	0.0327	0	-0.0579	0	-0.0169	0	-0.0077	0
-13.2	0.0182	0	-0.0563	0	0.0236	0	-0.0599	0	-0.0189	0	-0.0177	0
-13.1	0.0189	0	-0.0642	0	0.0242	0	-0.0653	0	-0.027	0	-0.0246	0
-13	0.0013	0	-0.0626	0	0.0276	0	-0.0669	0	-0.0323	0	-0.0154	0
-12.9	-0.0092	0	-0.075	0	0.0268	0	-0.0691	0	-0.036	0	-0.0013	0
-12.8	-0.0119	0	-0.0817	0	0.0235	0	-0.0673	0	-0.0325	0	0.0113	0
-12.7	-0.0184	0	-0.0836	0	0.0357	0	-0.0801	0	-0.0247	0	0.01365	0
-12.6	-0.0235	0	-0.087	0	0.043	0	-0.08075	0	-0.01505	0	0.02335	0
-12.5	-0.0179	0	-0.0903	0	0.05135	0	-0.07965	0	-0.00145	0	0.02925	0
-12.4	-0.0099	0	-0.09385	0	0.06615	0	-0.07085	0	0.00565	0	0.0361	0
-12.3	-0.01395	0	-0.08785	0	0.06455	0	-0.0575	0	0.0087	0	0.0316	0
-12.2	-0.01895	0	-0.08205	0	0.0654	0	-0.056	0	0.0074	0	0.0301	0
-12.1	-0.01655	0	-0.0801	0	0.0662	0	-0.0537	0	0.0052	0	0.02625	0
-12	-0.0053	0	-0.0781	0	0.0611	0	-0.06295	0	0.00305	0	0.02455	0
-11.9	-0.0059	0	-0.0699	0	0.05835	0	-0.05635	0	0.00585	0	0.02675	0
-11.8	-0.0023	0	-0.06635	0	0.06165	0	-0.05375	0	0.00655	0	0.0268	0
-11.7	-0.00015	0	-0.06215	0	0.06435	0	-0.0562	0	-0.0041	0	0.024	0
-11.6	0.00655	0	-0.06225	0	0.0585	0	-0.0557	0	-0.0038	0	0.01615	0
-11.5	0.01145	0	-0.065	0	0.056	0	-0.05885	0	-0.00625	0	0.0111	0
-11.4	0.0069	0	-0.0625	0	0.05665	0	-0.0505	0	-0.0031	0	0.0037	0
-11.3	0.0103	0	-0.05945	0	0.056	0	-0.0458	0	-0.0087	0	0.00425	0
-11.2	0.01705	0	-0.0493	0	0.0495	0	-0.03345	0	-0.00445	0	0.01145	0
-11.1	0.0193	0	-0.0527	0	0.04725	0	-0.02315	0	0.00725	0	0.017	0
-11	0.0174	0	-0.04905	0	0.05615	0	-0.0227	0	0.0125	0	0.0147	0
-10.9	0.02765	0	-0.04205	0	0.0639	0	-0.0274	0	0.0094	0	0.0025	0
-10.8	0.03395	0	-0.0388	0	0.0651	0	-0.0327	0	0.0059	0	-0.00775	0
-10.7	0.0361	0	-0.0398	0	0.0612	0	-0.03435	0	0.000550174	0	-0.0074	0
-10.6	0.026	0	-0.0416	0	0.05165	0	-0.026	0	0.0048	0	-0.00895	0
-10.5	0.0162	0	-0.04105	0	0.0494	0	-0.02625	0	0.00315	0	-0.0098	0
-10.4	0.01475	0	-0.0313	0	0.05425	0	-0.0243	0	-6.37e-10	0	-0.0178	0
-10.3	0.0179	0	-0.02415	0	0.049	0	-0.0271	0	-0.0015	0	-0.02025	0
-10.2	0.02715	0	-0.0246	0	0.0441	0	-0.02415	0	-0.00225	0	-0.022	0
-10.1	0.0327	0	-0.0247	0	0.04675	0	-0.0156	0	-0.0058	0	-0.0131	0
-10	0.0386	0	-0.01905	0	0.0432	0	-0.0088	0	-0.002	0	-0.0196	0
-9.9	0.04845	0	-0.0142	0	0.0457	0	-0.0102	0	-0.0022	0	-0.0236	0
-9.8	0.0551	0	-0.002	0	0.0419	0	-0.000999915	0	0.0021	0	-0.02405	0
-9.7	0.0723	0	0.000800142	0	0.0378	0	0.01665	0	0.00245	0	-0.0329	0
-9.6	0.0855	0	0.0114	0	0.03525	0	0.0078	0	-0.0023	0	-0.03085	0
-9.5	0.0904	0	0.02465	0	0.023	0	0.00105	0	0.00055	0	-0.02035	0
-9.4	0.07135	0	0.0173	0	0.02115	0	-0.00225	0	0.00705	0	-0.01335	0
-9.3	0.049	0	0.00845	0	0.02925	0	-0.00885	0	0.00105	0	-0.0157	0
-9.2	0.03175	0	0.00965	0	0.02135	0	-0.0182	0	0.000299969	0	-0.0193	0
-9.1	0.02305	0	0.00345	0	0.0167	0	-0.0145	0	0.0026	0	-0.02365	0
-9	0.00495	0	-0.0042	0	0.0207	0	-0.01735	0	0.00495	0	-0.0199	0
-8.9	0.0026	0	-0.0011	0	0.01825	0	-0.0197	0	0.0089	0	-0.01505	0
-8.8	0.009	0	-0.00175	0	0.0221	0	-0.01975	0	0.00525	0	-0.01175	0
-8.7	0.01025	0	-0.0024	0	0.01505	0	-0.02255	0	0.00445	0	-0.0131	0
-8.6	0.0099	0	-0.000950002	0	0.00995	0	-0.0323	0	0.0065	0	-0.0129	0
-8.5	0.01225	0	-0.00155	0	0.007	0	-0.0324	0	0.0029	0	-0.0093	0
-8.4	0.00625	0	-0.0022	0	0.0045	0	-0.0271	0	0.0066	0	-0.0065	0
-8.3	0.0009	0	-0.0038	0	0.0111	0	-0.0201	0	0.0099	0	-0.00565	0
-8.2	-0.0018	0	0.000299947	0	0.0149	0	-0.02315	0	0.00625	0	-0.00625	0
-8.1	-0.0019	0	-0.0013	0	0.01215	0	-0.02335	0	0.00815	0	-0.00235	0
-8	-0.0009	0	-0.00535	0	0.01675	0	-0.01905	0	0.00615	0	-0.002	0
-7.9	-0.00825	0	-0.00285	0	0.02195	0	-0.0208	0	0.0031	0	-0.0034	0
-7.8	-0.01095	0	0.00165	0	0.0254	0	-0.0184	0	0.0044	0	0.0014	0
-7.7	-0.01455	0	0.0017	0	0.0291	0	-0.0139	0	0.0059	0	0.000250005	0
-7.6	-0.0172	0	-0.0018	0	0.029	0	-0.01185	0	0.00515	0	0.0019	0
-7.5	-0.0144	0	-0.0057	0	0.02725	0	-0.0109	0	0.0023	0	0.0033	0
-7.4	-0.0141	0	-0.00615	0	0.0236	0	-0.0103	0	0.0036	0	0.0085	0
-7.3	-0.01675	0	-0.0035	0	0.0227	0	-0.0072	0	0.0026	0	0.0098	0
-7.2	-0.0221	0	-0.000100006	0	0.0267	0	-0.006	0	0.000600002	0	0.00985	0
-7.1	-0.0213	0	0.0011	0	0.0249	0	-0.00285	0	0.00095	0	0.0096	0
-7	-0.0235	0	-0.0021	0	0.02465	0	-0.003	0	0.0016	0	0.01505	0
-6.9	-0.0273	0	-0.00535	0	0.0249	0	0.00075	0	0.00075	0	0.01105	0
-6.8	-0.02855	0	-0.0079	0	0.03035	0	0.00135	0	0.00165	0	0.00845	0
-6.7	-0.0282	0	-0.00955	0	0.02615	0	0.00515	0	0.00645	0	0.005	0
-6.6	-0.02415	0	-0.00725	0	0.02185	0	-0.0007	0	0.0024	0	0.00615	0
-6.5	-0.02085	0	-0.00575	0	0.0164	0	-0.00045	0	0.00915	0	0.006	0
-6.4	-0.01955	0	-0.0083	0	0.01475	0	0.0012	0	0.0075	0	0.00805	0
-6.3	-0.0173	0	-0.00595	0	0.0106	0	0.00195	0	0.00605	0	0.01025	0
-6.2	-0.01245	0	-0.0053	0	0.01065	0	0.00495	0	0.00885	0	0.01	0
-6.1	-0.0142	0	-0.00625	0	0.00875	0	0.0047	0	0.0101	0	0.0108	0
-6	-0.01415	0	-0.00155	0	0.0068	0	0.0052	0	0.012	0	0.0102	0
-5.9	-0.01085	0	0.0032	0	0.000699992	0	0.0052	0	0.011	0	0.00945	0
-5.8	-0.0081	0	0.0071	0	0.000100015	0	0.00605	0	0.00855	0	0.0109	0
-5.7	-0.0087	0	0.0077	0	0.00075	0	0.0084	0	0.0087	0	0.0134	0
-5.6	-0.0097	0	0.00725	0	0.0025	0	0.0067	0	0.0088	0	0.0091	0
-5.5	-0.00865	0	0.0077	0	0.0033	0	0.0064	0	0.0045	0	0.0072	0
-5.4	-0.005	0	0.0076	0	0.000699992	0	0.0032	0	0.0062	0	0.004	0
-5.3	-0.0056	0	0.0086	0	-0.0012	0	0.0053	0	0.0061	0	0.00445	0
-5.2	-0.0028	0	0.0083	0	0.0006	0	0.00675	0	0.00755	0	0.0045	0
-5.1	-0.0026	0	0.0123	0	-0.000250013	0	0.01	0	0.0074	0	0.00205	0
-5	0.0006	0	0.01415	0	-0.000600059	0	0.00915	0	0.00605	0	-0.00079999	0
-4.9	0.00225	0	0.0184	0	-0.000949945	0	0.0087	0	0.0027	0	-0.00285	0
-4.8	0.0059	0	0.01815	0	-0.00029999	0	0.00765	0	-0.00055	0	-0.0046	0
-4.7	0.00475	0	0.0177	0	-0.00085	0	0.0033	0	-0.0038	0	-0.0042	0
-4.6	0.0055	0	0.01335	0	-0.005	0	0.004	0	-0.0066	0	-0.0044	0
-4.5	0.00115	0	0.0095	0	-0.0029	0	0.0015	0	-0.0065	0	0.000449956	0
-4.4	0.0014	0	0.0116	0	-0.0023	0	-0.00075	0	-0.00425	0	-0.00045	0
-4.3	0.0049	0	0.0137	0	-0.000750044	0	-0.00205	0	-0.00275	0	0.000500006	0
-4.2	0.0079	0	0.01395	0	-0.00205	0	-0.0049	0	-0.0006	0	-0.0028	0
-4.1	0.01005	0	0.01255	0	-0.0041	0	-0.0075	0	-0.0028	0	-0.00165	0
-4	0.01425	0	0.0085	0	-0.0046	0	-0.00535	0	4.99e-05	0	-0.0119	0
-3.9	0.0157	0	0.0088	0	-0.00235	0	-0.0067	0	-0.0065	0	-0.0112	0
-3.8	0.0127	0	0.01205	0	-0.0126	0	-0.0012	0	-0.0035	0	-0.0138	0
-3.7	0.01285	0	0.0041	0	-0.0143	0	0.0014	0	-0.0048	0	-0.0184	0
-3.6	0.0017	0	0.0028	0	-0.0165	0	0.003	0	-0.0076	0	-0.01995	0
-3.5	0.0028	0	0.000700065	0	-0.0216	0	0.00525	0	-0.00655	0	-0.0179	0
-3.4	0.0073	0	-0.0044	0	-0.02365	0	0.0037	0	-0.0145	0	-0.0247	0
-3.3	0.0123	0	-0.00655	0	-0.0283	0	0.0017	0	-0.0185	0	-0.0233	0
-3.2	0.00915	0	-0.0065	0	-0.0274	0	0.0004	0	-0.0193	0	-0.0239	0
-3.1	0.0084	0	-0.0038	0	-0.0259	0	0.0036	0	-0.0184	0	-0.02865	0
-3	0.0073	0	-0.00010013	0	-0.0227	0	0.00155	0	-0.01995	0	-0.02865	0
-2.9	0.0119	0	0.0053	0	-0.02715	0	0.00245	0	-0.02075	0	-0.03245	0
-2.8	0.0325	0	0.00665	0	-0.02295	0	0.00125	0	-0.02075	0	-0.031	0
-2.7	0.03535	0	0.01425	0	-0.02125	0	-0.0026	0	-0.0238	0	-0.04115	0
-2.6	0.03965	0	0.01955	0	-0.0237	0	-0.00755	0	-0.02545	0	-0.0556	0
-2.5	0.03755	0	0.0194	0	-0.02935	0	-0.0189	0	-0.0325	0	-0.06005	0
-2.4	0.0443	0	0.01445	0	-0.033	0	-0.02415	0	-0.02985	0	-0.06045	0
-2.3	0.04115	0	0.0105	0	-0.04265	0	-0.02995	0	-0.03875	0	-0.0616	0
-2.2	0.0409	0	0.01235	0	-0.05055	0	-0.0282	0	-0.0422	0	-0.0545	0
-2.1	0.03835	0	0.00535	0	-0.0409	0	-0.0254	0	-0.0314	0	-0.0608	0
-2	0.03195	0	0.0129	0	-0.0389	0	-0.0291	0	-0.0362	0	-0.08155	0
-1.9	0.0343	0	0.0212	0	-0.0484	0	-0.03035	0	-0.05795	0	-0.08925	0
-1.8	0.05	0	0.0114	0	-0.04665	0	-0.03855	0	-0.05345	0	-0.07805	0
-1.7	0.0624	0	0.00975	0	-0.05385	0	-0.03855	0	-0.05345	0	-0.0673	0
-1.6	0.06045	0	0.00375	0	-0.05385	0	-0.03855	0	-0.05345	0	-0.0659	0
-1.5	0.05675	0	0.00375	0	-0.05385	0	-0.04	0	-0.05345	0	-0.05185	0
-1.4	0.05675	0	0.00375	0	-0.05385	0	-0.0415	0	-0.0147	0	-0.0398	0
-1.3	0.05675	0	0.0094	0	-0.0148	0	-0.04705	0	0.00505	0	-0.0398	0
-1.2	0.0564	0	0.03435	0	0.00555	0	-0.05415	0	0.01405	0	-0.0398	0
-1.1	0.0559	0	0.0347	0	0.01405	0	-0.05415	0	0.01655	0	-0.0447	0
-1	0.0564	0	0.03945	0	0.02555	0	-0.05415	0	0.01405	0	-0.0447	0
-0.9	0.0559	0	0.042	0	0.028	0	-0.05685	0	0.01405	0	-0.0398	0
-0.8	0.0556	0	0.04385	0	0.02555	0	-0.05415	0	0.01655	0	-0.0398	0
-0.7	0.05545	0	0.042	0	0.01405	0	-0.04705	0	0.022	0	-0.03905	0
-0.6	0.05295	0	0.03945	0	0.00555	0	-0.0415	0	0.0292	0	-0.02735	0
-0.5	0.04825	0	0.0347	0	-0.0148	0	-0.0415	0	0.02945	0	-0.02145	0
-0.4	0.04415	0	0.03435	0	-0.01795	0	-0.04	0	0.03245	0	-0.0125	0
-0.3	0.04205	0	0.0094	0	-0.0148	0	-0.03855	0	0.0358	0	-0.00775	0
-0.2	0.0331	0	0.00375	0	0.00235	0	-0.03855	0	0.042	0	-0.00045	0.18
-0.1	0.0264	0	0.00375	0	0.00235	0	-0.0342	0.03526	0.05105	0.08522	0.91515	0.35968
0	0.02055	0	0.00375	0	0.00235	0.01663	-0.0322	0.0705	0.61295	0.17035	1.84905	0.53905
0.1	0.0075	0	0.0034	0.00839	0.00235	0.03325	-0.0278	0.10572	0.63825	0.25539	1.92685	0.71812
0.2	-0.12905	0.00535	-0.02385	0.01677	0.00345	0.04986	-0.01115	0.1409	0.66645	0.34035	1.94985	0.89688
0.3	-0.16825	0.01069	-0.0482	0.02515	0.00555	0.06646	0.01765	0.17606	0.68035	0.42523	1.97885	1.07533
0.4	-0.16825	0.01604	-0.0482	0.03353	0.01405	0.08306	0.01765	0.2112	0.68725	0.51001	2.06005	1.25346
0.5	-0.16825	0.02138	-0.0482	0.04191	0.02555	0.09965	0.01765	0.2463	0.70145	0.59472	2.07365	1.43128
0.6	-0.16825	0.02673	-0.0482	0.05028	0.028	0.11623	0.01765	0.28139	0.7243	0.67933	2.07645	1.60879
0.7	-0.16825	0.03207	-0.0482	0.05865	0.028	0.1328	0.03335	0.31644	0.75375	0.76386	2.08365	1.78599
0.8	-0.16825	0.03741	-0.0482	0.06702	0.02855	0.14937	0.03335	0.35147	0.75535	0.84831	2.11845	1.96287
0.9	-0.16825	0.04275	-0.0482	0.07539	0.00345	0.16593	0.03335	0.38647	0.75675	0.93266	2.12335	2.13944
1	-0.16825	0.04809	-0.07255	0.08376	0.00235	0.18248	0.04425	0.42145	0.77425	1.01693	2.13875	2.31569
1.1	-0.16825	0.05343	-0.07255	0.09212	-0.01795	0.19902	0.04785	0.4564	0.77845	1.10111	2.20605	2.49163
1.2	-0.16825	0.05877	-0.07255	0.10048	-0.01795	0.21556	0.06425	0.49132	0.80305	1.18521	2.21375	2.66724
1.3	-0.16825	0.06411	-0.07255	0.10884	0.00235	0.23208	0.0685	0.52622	0.81565	1.26922	2.21389	2.84255
1.4	-0.16825	0.06945	-0.07255	0.11719	0.00345	0.2486	0.1411	0.56109	0.83035	1.35314	2.38105	3.01753
1.5	-0.16825	0.07478	-0.07255	0.12555	0.05585	0.26512	0.17535	0.59594	0.83035	1.43698	2.6102	3.19219
1.6	-0.16825	0.08012	-0.0482	0.1339	0.0845	0.28162	0.18245	0.63076	0.9234	1.52073	2.8958	3.36654
1.7	-0.16825	0.08545	-0.02385	0.14225	0.1387	0.29812	0.1925	0.66555	0.9779	1.60439	3.09005	3.54057
1.8	-0.12905	0.09079	0.0038	0.1506	0.1387	0.31461	0.23015	0.70032	1.03265	1.68797	3.26485	3.71428
1.9	-0.1167	0.09612	0.0038	0.15894	0.1466	0.3311	0.23025	0.73506	1.05125	1.77145	3.4646	3.88766
2	-0.1076	0.10146	0.02105	0.16728	0.16335	0.34757	0.2541	0.76977	1.1275	1.85485	3.6631	4.06072
2.1	-0.08145	0.10679	0.02285	0.17562	0.16715	0.36404	0.2769	0.80446	1.1886	1.93817	3.9473	4.23347
2.2	-0.07525	0.11212	0.0614	0.18396	0.1755	0.3805	0.3092	0.83912	1.2848	2.02139	4.2288	4.40588
2.3	-0.0294	0.11745	0.0638	0.19229	0.2417	0.39695	0.3702	0.87376	1.4044	2.10453	4.4815	4.57798
2.4	-0.027	0.12278	0.1276	0.20063	0.291	0.4134	0.3981	0.90837	1.4998	2.18758	4.70345	4.74975
2.5	0.0368	0.12811	0.1511	0.20896	0.3117	0.42984	0.42125	0.94295	1.57715	2.27055	4.90485	4.92119
2.6	0.0736	0.13344	0.1511	0.21728	0.32775	0.44627	0.42565	0.97751	1.62695	2.35342	5.16185	5.09232
2.7	0.0859	0.13877	0.15105	0.22561	0.30575	0.46269	0.45685	1.01204	1.72185	2.43621	5.40775	5.26311
2.8	0.10105	0.14409	0.13805	0.23393	0.32985	0.4791	0.44815	1.04654	1.83095	2.51891	5.6637	5.43358
2.9	0.10525	0.14942	0.17145	0.24225	0.34575	0.49551	0.5058	1.08102	1.9458	2.60152	5.88975	5.60372
3	0.09345	0.15474	0.18395	0.25057	0.4	0.51191	0.53855	1.11547	2.00125	2.68404	6.12885	5.77352
3.1	0.09665	0.16007	0.1987	0.25889	0.42305	0.5283	0.55675	1.14989	2.07315	2.76648	6.3592	5.94301
3.2	0.1162	0.16539	0.20865	0.2672	0.42845	0.54469	0.5764	1.18429	2.141	2.84883	6.5886	6.11216
3.3	0.09255	0.17072	0.22785	0.27552	0.4362	0.56107	0.5911	1.21866	2.2243	2.93109	6.8371	6.28099
3.4	0.10815	0.17604	0.2307	0.28383	0.4512	0.57744	0.6167	1.25301	2.3094	3.01326	7.0779	6.44948
3.5	0.1178	0.18136	0.2471	0.29213	0.4551	0.5938	0.6342	1.28733	2.3668	3.09534	7.3292	6.61764
3.6	0.1366	0.18668	0.2707	0.30044	0.4544	0.61015	0.658	1.32162	2.4488	3.17733	7.5592	6.78547
3.7	0.137	0.192	0.2619	0.30874	0.4633	0.6265	0.6629	1.35589	2.5208	3.25924	7.79115	6.95297
3.8	0.1434	0.19732	0.2686	0.31704	0.4729	0.64284	0.67505	1.39013	2.59595	3.34106	8.02045	7.12014
3.9	0.1545	0.20264	0.2695	0.32534	0.47625	0.65917	0.67205	1.42434	2.66405	3.42278	8.25215	7.28697
4	0.1662	0.20796	0.27005	0.33363	0.47715	0.6755	0.69575	1.45853	2.73975	3.50442	8.4876	7.45346
4.1	0.16085	0.21327	0.26465	0.34193	0.49145	0.69181	0.7108	1.49269	2.8174	3.58597	8.71845	7.61963
4.2	0.16485	0.21859	0.26035	0.35022	0.5065	0.70812	0.72965	1.52683	2.88865	3.66743	8.94555	7.78545
4.3	0.17205	0.2239	0.273	0.35851	0.51555	0.72443	0.75525	1.56094	2.97055	3.74881	9.18075	7.95094
4.4	0.1849	0.22922	0.26805	0.36679	0.52175	0.74072	0.77555	1.59502	3.04775	3.83009	9.4179	8.1161
4.5	0.17995	0.23453	0.27335	0.37508	0.53045	0.75701	0.7904	1.62907	3.1144	3.91128	9.6651	8.28091
4.6	0.17775	0.23985	0.27625	0.38336	0.5316	0.77329	0.815	1.6631	3.192	3.99239	9.905	8.44539
4.7	0.18265	0.24516	0.2763	0.39164	0.5501	0.78956	0.8329	1.69711	3.2702	4.0734	10.1443	8.60953
4.8	0.1823	0.25047	0.2847	0.39991	0.5594	0.80582	0.85415	1.73108	3.35165	4.15433	10.3745	8.77333
4.9	0.1896	0.25578	0.2869	0.40819	0.57085	0.82208	0.8826	1.76503	3.4246	4.23517	10.5948	8.93679
5	0.1945	0.26109	0.28945	0.41646	0.583	0.83833	0.91005	1.79896	3.50955	4.31591	10.8212	9.09991
5.1	0.20225	0.2664	0.2934	0.42473	0.59425	0.85457	0.93635	1.83286	3.58685	4.39657	11.0631	9.2627
5.2	0.2042	0.27171	0.29775	0.433	0.60365	0.8708	0.9579	1.86673	3.6632	4.47714	11.2975	9.42513
5.3	0.20945	0.27702	0.30875	0.44127	0.6147	0.88703	0.979	1.90057	3.7423	4.55762	11.522	9.58723
5.4	0.21295	0.28232	0.3178	0.44953	0.6317	0.90325	0.9979	1.93439	3.8235	4.63801	11.74	9.74898
5.5	0.2179	0.28763	0.3285	0.45779	0.6438	0.91946	1.02015	1.96818	3.90535	4.7183	11.9497	9.91039
5.6	0.2265	0.29294	0.329	0.46605	0.65685	0.93566	1.0427	2.00195	3.9822	4.79851	12.1675	10.0715
5.7	0.2318	0.29824	0.33455	0.4743	0.666	0.95186	1.06585	2.03569	4.05785	4.87863	12.3808	10.2322
5.8	0.23745	0.30354	0.3413	0.48256	0.67685	0.96805	1.0815	2.0694	4.1387	4.95866	12.5914	10.3926
5.9	0.2405	0.30885	0.34755	0.49081	0.6847	0.98423	1.1044	2.10308	4.2231	5.0386	12.8082	10.5526
6	0.24645	0.31415	0.3527	0.49906	0.6956	1.0004	1.12265	2.13674	4.30155	5.11845	13.0386	10.7123
6.1	0.2488	0.31945	0.3634	0.50731	0.70535	1.01657	1.14255	2.17038	4.38215	5.19821	13.2528	10.8716
6.2	0.2562	0.32475	0.37085	0.51555	0.71735	1.03273	1.1658	2.20398	4.4589	5.27787	13.4477	11.0306
6.3	0.25915	0.33005	0.37905	0.52379	0.7288	1.04888	1.1899	2.23757	4.5327	5.35745	13.6508	11.1893
6.4	0.26255	0.33535	0.3839	0.53203	0.7404	1.06502	1.2157	2.27112	4.6137	5.43694	13.8567	11.3476
6.5	0.2669	0.34065	0.3877	0.54027	0.7491	1.08116	1.24145	2.30465	4.68865	5.51633	14.0735	11.5055
6.6	0.2714	0.34595	0.3915	0.5485	0.75825	1.09729	1.2652	2.33815	4.7684	5.59564	14.2909	11.6631
6.7	0.2782	0.35125	0.39345	0.55674	0.7658	1.11341	1.2868	2.37162	4.8511	5.67485	14.4956	11.8203
6.8	0.28565	0.35654	0.3991	0.56497	0.7748	1.12952	1.3032	2.40507	4.9313	5.75398	14.7014	11.9772
6.9	0.2891	0.36184	0.4069	0.5732	0.7798	1.14563	1.3192	2.43849	5.0143	5.83301	14.9077	12.1338
7	0.2985	0.36713	0.4112	0.58142	0.7883	1.16173	1.34145	2.47189	5.09505	5.91195	15.1012	12.29
7.1	0.303	0.37243	0.4158	0.58965	0.79825	1.17782	1.36335	2.50526	5.17575	5.9908	15.2996	12.4458
7.2	0.3098	0.37772	0.41775	0.59787	0.80765	1.1939	1.3856	2.5386	5.2572	6.06956	15.5031	12.6013
7.3	0.31275	0.38301	0.41975	0.60609	0.8179	1.20998	1.4065	2.57191	5.3378	6.14823	15.7206	12.7564
7.4	0.31725	0.38831	0.4247	0.6143	0.8317	1.22604	1.42745	2.6052	5.42415	6.22681	15.9266	12.9112
7.5	0.3208	0.3936	0.4322	0.62252	0.84735	1.2421	1.45005	2.63846	5.50365	6.30529	16.1289	13.0657
7.6	0.3244	0.39889	0.43685	0.63073	0.85825	1.25816	1.4724	2.6717	5.5886	6.38369	16.3258	13.2197
7.7	0.32565	0.40418	0.43935	0.63894	0.872	1.2742	1.4931	2.70491	5.6705	6.46199	16.5233	13.3735
7.8	0.33185	0.40947	0.4472	0.64715	0.8789	1.29024	1.51645	2.73809	5.75335	6.54021	16.7267	13.5268
7.9	0.3361	0.41475	0.4517	0.65535	0.88705	1.30627	1.54365	2.77125	5.84055	6.61833	16.9216	13.6798
8	0.3396	0.42004	0.45655	0.66356	0.90015	1.32229	1.5702	2.80438	5.9218	6.69636	17.1269	13.8325
8.1	0.33925	0.42533	0.46295	0.67176	0.9114	1.33831	1.59715	2.83748	6.00215	6.77429	17.3425	13.9848
8.2	0.34155	0.43061	0.468	0.67995	0.92215	1.35432	1.6254	2.87056	6.0869	6.85214	17.5459	14.1367
8.3	0.3426	0.4359	0.47615	0.68815	0.9369	1.37032	1.65035	2.90361	6.16515	6.92989	17.7437	14.2883
8.4	0.34565	0.44118	0.4854	0.69634	0.94765	1.38631	1.6718	2.93664	6.2433	7.00756	17.9418	14.4395
8.5	0.3476	0.44647	0.49375	0.70454	0.9627	1.4023	1.69785	2.96963	6.32435	7.08512	18.1376	14.5903
8.6	0.35265	0.45175	0.499	0.71272	0.97345	1.41827	1.7232	3.00261	6.4057	7.1626	18.3256	14.7408
8.7	0.3588	0.45703	0.51035	0.72091	0.982	1.43424	1.74705	3.03555	6.48655	7.23999	18.5034	14.891
8.8	0.36185	0.46231	0.5162	0.7291	0.99265	1.45021	1.77275	3.06847	6.56615	7.31728	18.6824	15.0407
8.9	0.3643	0.46759	0.52135	0.73728	1.00275	1.46616	1.80035	3.10136	6.64705	7.39448	18.8607	15.1901
9	0.36375	0.47287	0.53015	0.74546	1.01595	1.48211	1.82265	3.13422	6.72875	7.47159	19.0426	15.3392
9.1	0.36685	0.47815	0.54025	0.75363	1.02635	1.49805	1.8482	3.16706	6.8157	7.54861	19.2278	15.4879
9.2	0.37155	0.48343	0.54945	0.76181	1.0356	1.51398	1.87735	3.19987	6.90245	7.62554	19.4062	15.6362
9.3	0.37455	0.48871	0.5557	0.76998	1.05205	1.52991	1.9037	3.23266	6.9797	7.70237	19.5787	15.7842
9.4	0.382	0.49398	0.56685	0.77815	1.0673	1.54582	1.9298	3.26542	7.0616	7.77911	19.7561	15.9317
9.5	0.39415	0.49926	0.5753	0.78632	1.0793	1.56173	1.9522	3.29815	7.14	7.85575	19.9283	16.079
9.6	0.4002	0.50454	0.5831	0.79449	1.0913	1.57763	1.9731	3.33086	7.2181	7.93231	20.1017	16.2258
9.7	0.4034	0.50981	0.5911	0.80265	1.1079	1.59353	1.9956	3.36354	7.295	8.00877	20.2799	16.3723
9.8	0.4037	0.51508	0.5969	0.81081	1.119	1.60942	2.01885	3.39619	7.37555	8.08514	20.4717	16.5185
9.9	0.4071	0.52036	0.6044	0.81897	1.13165	1.6253	2.04185	3.42881	7.45435	8.16142	20.6605	16.6642
10	0.4101	0.52563	0.61595	0.82713	1.14315	1.64117	2.0689	3.46141	7.5351	8.2376	20.8411	16.8096
10.1	0.41135	0.5309	0.62585	0.83528	1.1546	1.65703	2.0962	3.49399	7.6138	8.31369	21.0148	16.9547
10.2	0.41895	0.53617	0.6327	0.84343	1.1648	1.67289	2.11835	3.52653	7.69325	8.38969	21.1837	17.0993
10.3	0.4244	0.54144	0.6421	0.85158	1.18035	1.68874	2.14285	3.55905	7.77445	8.46559	21.3522	17.2436
10.4	0.4318	0.54671	0.65145	0.85973	1.19295	1.70458	2.1695	3.59155	7.8522	8.5414	21.5254	17.3876
10.5	0.43465	0.55198	0.66205	0.86788	1.2041	1.72041	2.1952	3.62401	7.9306	8.61712	21.7008	17.5311
10.6	0.43665	0.55724	0.6705	0.87602	1.2175	1.73624	2.2197	3.65645	8.0127	8.69275	21.863	17.6743
10.7	0.4405	0.56251	0.6768	0.88416	1.2311	1.75206	2.2436	3.68887	8.0923	8.76828	22.0309	17.8171
10.8	0.4441	0.56778	0.6819	0.8923	1.2434	1.76787	2.26545	3.72125	8.16895	8.84372	22.2018	17.9596
10.9	0.4473	0.57304	0.6838	0.90043	1.25245	1.78368	2.2922	3.75361	8.2475	8.91906	22.365	18.1017
11	0.4479	0.57831	0.68785	0.90857	1.2606	1.79947	2.31505	3.78595	8.32665	8.99431	22.5263	18.2434
11.1	0.45285	0.58357	0.6936	0.9167	1.27045	1.81526	2.33895	3.81825	8.40715	9.06947	22.6909	18.3847
11.2	0.4607	0.58883	0.69955	0.92483	1.28025	1.83104	2.36585	3.85053	8.48985	9.14453	22.8563	18.5257
11.3	0.46555	0.5941	0.70585	0.93295	1.29245	1.84682	2.38855	3.88279	8.57435	9.2195	23.028	18.6663
11.4	0.46915	0.59936	0.71405	0.94108	1.30475	1.86258	2.4157	3.91502	8.6567	9.29438	23.1889	18.8065
11.5	0.47295	0.60462	0.71965	0.9492	1.3203	1.87834	2.4358	3.94722	8.7411	9.36916	23.3471	18.9463
11.6	0.47475	0.60988	0.7272	0.95732	1.3339	1.89409	2.4561	3.97939	8.826	9.44385	23.5094	19.0858
11.7	0.4787	0.61514	0.7344	0.96544	1.3421	1.90984	2.47845	4.01154	8.91035	9.51844	23.6622	19.2249
11.8	0.4822	0.6204	0.7379	0.97355	1.35045	1.92557	2.50235	4.04366	8.99275	9.59294	23.8166	19.3636
11.9	0.4847	0.62565	0.74405	0.98166	1.36245	1.9413	2.52965	4.07575	9.07315	9.66735	23.9846	19.502
12	0.48815	0.63091	0.75365	0.98977	1.37595	1.95702	2.5563	4.10782	9.1485	9.74166	24.1433	19.6399
12.1	0.49035	0.63617	0.75915	0.99788	1.3839	1.97274	2.584	4.13986	9.2313	9.81588	24.2988	19.7776
12.2	0.49285	0.64142	0.7625	1.00599	1.3972	1.98844	2.608	4.17188	9.315	9.89	24.4585	19.9148
12.3	0.4927	0.64668	0.769	1.01409	1.4101	2.00414	2.6309	4.20386	9.3961	9.96403	24.6115	20.0516
12.4	0.4975	0.65193	0.7751	1.02219	1.425	2.01983	2.65465	4.23583	9.48435	10.038	24.7489	20.1881
12.5	0.5001	0.65718	0.7843	1.03029	1.43965	2.03552	2.67885	4.26776	9.56995	10.1118	24.8915	20.3242
12.6	0.5022	0.66244	0.79565	1.03839	1.45365	2.05119	2.70275	4.29967	9.65045	10.1856	25.0371	20.4599
12.7	0.50625	0.66769	0.80585	1.04648	1.46865	2.06686	2.72905	4.33155	9.72815	10.2592	25.1807	20.5952
12.8	0.51335	0.67294	0.81635	1.05457	1.48415	2.08252	2.75245	4.3634	9.80585	10.3328	25.3254	20.7302
12.9	0.51895	0.67819	0.82355	1.06266	1.49925	2.09818	2.78025	4.39523	9.88405	10.4062	25.4825	20.8648
13	0.52315	0.68344	0.82865	1.07075	1.51605	2.11382	2.80805	4.42703	9.96405	10.4796	25.6298	20.999
13.1	0.52795	0.68869	0.83475	1.07884	1.53035	2.12946	2.833	4.45881	10.0438	10.5529	25.769	21.1328
13.2	0.53255	0.69394	0.84455	1.08692	1.5462	2.14509	2.85455	4.49056	10.1233	10.626	25.9148	21.2663
13.3	0.53635	0.69918	0.8548	1.095	1.56185	2.16072	2.8811	4.52228	10.2066	10.6991	26.0634	21.3993
13.4	0.5427	0.70443	0.86005	1.10308	1.5735	2.17633	2.91	4.55397	10.2806	10.7721	26.2056	21.532
13.5	0.54605	0.70967	0.8654	1.11115	1.5833	2.19194	2.93305	4.58564	10.3572	10.845	26.3452	21.6643
13.6	0.5497	0.71492	0.8702	1.11923	1.59775	2.20754	2.96025	4.61728	10.4329	10.9178	26.4839	21.7963
13.7	0.5524	0.72016	0.87455	1.1273	1.61105	2.22313	2.98255	4.6489	10.5091	10.9905	26.6309	21.9278
13.8	0.55805	0.72541	0.88215	1.13537	1.62415	2.23872	3.00965	4.68049	10.5848	11.0631	26.7745	22.059
13.9	0.56405	0.73065	0.88455	1.14343	1.63935	2.2543	3.03635	4.71205	10.6609	11.1356	26.9171	22.1897
14	0.56755	0.73589	0.89275	1.1515	1.65425	2.26987	3.0629	4.74358	10.7347	11.2081	27.0564	22.3201
14.1	0.57185	0.74113	0.89805	1.15956	1.6697	2.28543	3.087	4.77509	10.8106	11.2804	27.1953	22.4502
14.2	0.57625	0.74637	0.9026	1.16762	1.6865	2.30099	3.10905	4.80657	10.8835	11.3526	27.3309	22.5798
14.3	0.5805	0.75161	0.9119	1.17568	1.70175	2.31653	3.1329	4.83803	10.9571	11.4247	27.4544	22.7091
14.4	0.5862	0.75685	0.91575	1.18373	1.7173	2.33207	3.153	4.86946	11.0319	11.4968	27.5724	22.8379
14.5	0.59185	0.76209	0.9258	1.19178	1.731	2.34761	3.1741	4.90086	11.1062	11.5687	27.6959	22.9664
14.6	0.6016	0.76733	0.9325	1.19983	1.742	2.36313	3.1952	4.93224	11.1828	11.6406	27.8276	23.0945
14.7	0.6051	0.77256	0.9417	1.20788	1.7583	2.37865	3.22125	4.96358	11.2538	11.7123	27.9618	23.2222
14.8	0.6063	0.7778	0.9517	1.21593	1.77325	2.39416	3.2455	4.99491	11.3221	11.784	28.0836	23.3496
14.9	0.6095	0.78303	0.95765	1.22397	1.7879	2.40966	3.26495	5.0262	11.3939	11.8555	28.2046	23.4765
15	0.61495	0.78827	0.9651	1.23201	1.80135	2.42516	3.2844	5.05747	11.4639	11.927	28.3301	23.6031
15.1	0.6204	0.7935	0.97315	1.24005	1.8106	2.44065	3.3121	5.08871	11.541	11.9984	28.4574	23.7293
15.2	0.62385	0.79873	0.9776	1.24809	1.8234	2.45613	3.3345	5.11993	11.6177	12.0696	28.5817	23.8551
15.3	0.6247	0.80396	0.9849	1.25612	1.8415	2.4716	3.3568	5.15112	11.6933	12.1408	28.7011	23.9805
15.4	0.6293	0.8092	0.9902	1.26415	1.8545	2.48707	3.37665	5.18228	11.7688	12.2119	28.8288	24.1056
15.5	0.6314	0.81443	0.9922	1.27218	1.86585	2.50252	3.3997	5.21341	11.8423	12.2829	28.9555	24.2302
15.6	0.6328	0.81966	0.99755	1.28021	1.881	2.51797	3.42055	5.24452	11.9138	12.3538	29.0751	24.3545
15.7	0.63675	0.82488	1.0021	1.28823	1.89465	2.53342	3.44215	5.2756	11.9895	12.4245	29.1913	24.4784
15.8	0.6429	0.83011	1.00875	1.29626	1.90565	2.54885	3.4659	5.30666	12.071	12.4953	29.3201	24.6019
15.9	0.65085	0.83534	1.01345	1.30428	1.9192	2.56428	3.4912	5.33769	12.1485	12.5658	29.4516	24.725
16	0.65455	0.84057	1.0208	1.3123	1.9343	2.5797	3.5149	5.36869	12.225	12.6364	29.5722	24.8477
16.1	0.6623	0.84579	1.0261	1.32031	1.9509	2.59511	3.539	5.39967	12.2991	12.7067	29.695	24.97
16.2	0.6697	0.85102	1.0314	1.32833	1.9657	2.61052	3.56265	5.43061	12.3799	12.7771	29.8165	25.092
16.3	0.6705	0.85624	1.0387	1.33634	1.98525	2.62591	3.58235	5.46154	12.4519	12.8473	29.9438	25.2136
16.4	0.6723	0.86147	1.04605	1.34435	1.99855	2.6413	3.60535	5.49243	12.5246	12.9174	30.0494	25.3347
16.5	0.67535	0.86669	1.05245	1.35235	2.01125	2.65669	3.6298	5.5233	12.5924	12.9874	30.165	25.4555
16.6	0.67635	0.87191	1.05595	1.36036	2.0252	2.67206	3.65175	5.55414	12.6626	13.0573	30.2798	25.5759
16.7	0.68125	0.87713	1.0603	1.36836	2.03965	2.68743	3.6772	5.58496	12.7402	13.1272	30.3909	25.6959
16.8	0.6829	0.88235	1.06155	1.37636	2.0554	2.70279	3.7019	5.61575	12.8146	13.1969	30.5057	25.8156
16.9	0.68725	0.88757	1.067	1.38436	2.0682	2.71814	3.72755	5.64651	12.8886	13.2665	30.6116	25.9348
17	0.6923	0.89279	1.0771	1.39235	2.08515	2.73349	3.74595	5.67724	12.9595	13.3361	30.7166	26.0537
17.1	0.695	0.89801	1.08555	1.40034	2.10005	2.74882	3.76985	5.70795	13.0295	13.4055	30.8261	26.1721
17.2	0.70135	0.90323	1.09095	1.40833	2.11545	2.76415	3.79225	5.73863	13.1068	13.4749	30.9386	26.2902
17.3	0.70025	0.90844	1.09595	1.41632	2.13055	2.77948	3.81385	5.76929	13.1829	13.5441	31.0547	26.4079
17.4	0.70055	0.91366	1.10715	1.42431	2.14315	2.79479	3.8399	5.79992	13.2546	13.6133	31.1596	26.5252
17.5	0.70675	0.91887	1.11205	1.43229	2.1577	2.8101	3.86185	5.83052	13.3278	13.6823	31.2672	26.6422
17.6	0.71165	0.92409	1.1188	1.44027	2.17215	2.8254	3.88965	5.8611	13.4038	13.7513	31.3737	26.7587
17.7	0.7183	0.9293	1.12585	1.44825	2.18665	2.84069	3.912	5.89165	13.4811	13.8201	31.4752	26.8748
17.8	0.72455	0.93452	1.13325	1.45623	2.2001	2.85597	3.9319	5.92217	13.5548	13.8889	31.5769	26.9906
17.9	0.73035	0.93973	1.1417	1.4642	2.215	2.87125	3.9549	5.95266	13.6298	13.9576	31.6798	27.106
18	0.7327	0.94494	1.147	1.47217	2.229	2.88652	3.98375	5.98313	13.7013	14.0261	31.785	27.2209
18.1	0.7345	0.95015	1.1512	1.48014	2.24445	2.90178	4.01225	6.01357	13.7791	14.0946	31.8813	27.3356
18.2	0.7422	0.95536	1.15805	1.48811	2.26305	2.91704	4.0342	6.04399	13.8497	14.163	31.9813	27.4498
18.3	0.75065	0.96057	1.16715	1.49608	2.2746	2.93228	4.0616	6.07438	13.9186	14.2313	32.0809	27.5636
18.4	0.76095	0.96578	1.1738	1.50404	2.2934	2.94752	4.0883	6.10474	13.9929	14.2994	32.175	27.677
18.5	0.7661	0.97099	1.1805	1.512	2.3061	2.96276	4.11245	6.13507	14.0647	14.3675	32.2734	27.7901
18.6	0.7708	0.97619	1.184	1.51996	2.31945	2.97798	4.13715	6.16538	14.1349	14.4355	32.371	27.9027
18.7	0.7766	0.9814	1.18815	1.52791	2.33265	2.9932	4.16395	6.19566	14.2081	14.5034	32.465	28.015
18.8	0.77705	0.9866	1.19535	1.53587	2.34565	3.00841	4.1852	6.22592	14.2771	14.5712	32.559	28.1269
18.9	0.77855	0.99181	1.19915	1.54382	2.3557	3.02361	4.21025	6.25615	14.346	14.6389	32.6579	28.2384
19	0.78025	0.99701	1.2045	1.55177	2.36955	3.0388	4.23545	6.28635	14.4193	14.7065	32.7499	28.3495
19.1	0.7832	1.00222	1.21375	1.55971	2.38535	3.05399	4.25415	6.31653	14.4875	14.774	32.8374	28.4602
19.2	0.78415	1.00742	1.22565	1.56766	2.39965	3.06917	4.27505	6.34667	14.5567	14.8414	32.9282	28.5705
19.3	0.79055	1.01262	1.22935	1.5756	2.41295	3.08434	4.302	6.3768	14.6274	14.9087	33.0217	28.6805
19.4	0.79855	1.01782	1.23695	1.58354	2.4267	3.09951	4.32855	6.40689	14.6965	14.9759	33.1079	28.79
19.5	0.80575	1.02302	1.2451	1.59148	2.44125	3.11466	4.3499	6.43696	14.7608	15.043	33.2015	28.8992
19.6	0.8105	1.02822	1.25535	1.59941	2.4517	3.12981	4.37785	6.467	14.8277	15.11	33.2897	29.008
19.7	0.81775	1.03342	1.2609	1.60735	2.46115	3.14495	4.40075	6.49702	14.8972	15.1769	33.3796	29.1164
19.8	0.8226	1.03862	1.26875	1.61528	2.47425	3.16009	4.4279	6.52701	14.9701	15.2437	33.4646	29.2244
19.9	0.82645	1.04381	1.27455	1.62321	2.4926	3.17522	4.44725	6.55697	15.0422	15.3104	33.5516	29.332
20	0.82895	1.04901	1.2847	1.63113	2.50865	3.19033	4.473	6.5869	15.1189	15.3771	33.6345	29.4393
20.1	0.8338	1.0542	1.28775	1.63906	2.5214	3.20545	4.49985	6.61681	15.1887	15.4436	33.7191	29.5461
20.2	0.83635	1.0594	1.2971	1.64698	2.53425	3.22055	4.52665	6.64669	15.2553	15.51	33.8067	29.6526
20.3	0.8405	1.06459	1.30435	1.6549	2.54405	3.23565	4.5534	6.67655	15.3245	15.5763	33.8972	29.7586
20.4	0.84485	1.06979	1.30975	1.66281	2.5588	3.25074	4.579	6.70638	15.3943	15.6426	33.9824	29.8643
20.5	0.84885	1.07498	1.317	1.67073	2.5698	3.26582	4.6078	6.73618	15.4612	15.7087	34.0675	29.9696
20.6	0.8518	1.08017	1.3211	1.67864	2.5833	3.28089	4.63435	6.76595	15.5288	15.7747	34.1549	30.0746
20.7	0.8541	1.08536	1.329	1.68655	2.59815	3.29596	4.66105	6.7957	15.5959	15.8407	34.2394	30.1791
20.8	0.8577	1.09055	1.33545	1.69446	2.61295	3.31102	4.6836	6.82542	15.6624	15.9065	34.3205	30.2832
20.9	0.86525	1.09574	1.33805	1.70236	2.6269	3.32607	4.70785	6.85512	15.7287	15.9722	34.402	30.387
21	0.87055	1.10093	1.3473	1.71027	2.64155	3.34112	4.7318	6.88479	15.7916	16.0379	34.4851	30.4904
21.1	0.8771	1.10612	1.35175	1.71817	2.6568	3.35615	4.75735	6.91443	15.8552	16.1034	34.5688	30.5934
21.2	0.88245	1.11131	1.3541	1.72607	2.67285	3.37118	4.77885	6.94404	15.9209	16.1688	34.6502	30.696
21.3	0.8856	1.11649	1.35895	1.73396	2.69035	3.3862	4.80135	6.97363	15.9854	16.2342	34.7308	30.7982
21.4	0.89145	1.12168	1.36505	1.74186	2.70445	3.40122	4.82445	7.0032	16.0511	16.2994	34.8162	30.9
21.5	0.89795	1.12686	1.37335	1.74975	2.72155	3.41622	4.84845	7.03273	16.1191	16.3646	34.8987	31.0015
21.6	0.90385	1.13205	1.38195	1.75764	2.73925	3.43122	4.87525	7.06224	16.1872	16.4296	34.9785	31.1026
21.7	0.90845	1.13723	1.39025	1.76552	2.75515	3.44622	4.90235	7.09172	16.2524	16.4946	35.0569	31.2032
21.8	0.91175	1.14241	1.39785	1.77341	2.76875	3.4612	4.9293	7.12118	16.313	16.5594	35.1357	31.3035
21.9	0.91505	1.14759	1.40415	1.78129	2.7825	3.47618	4.9549	7.1506	16.3752	16.6242	35.2126	31.4035
22	0.91965	1.15278	1.4157	1.78917	2.7943	3.49115	4.98075	7.18001	16.4417	16.6888	35.2961	31.503
22.1	0.9255	1.15796	1.4219	1.79705	2.80815	3.50611	5.00715	7.20938	16.5022	16.7534	35.3783	31.6022
22.2	0.9298	1.16314	1.42765	1.80492	2.82275	3.52106	5.03215	7.23873	16.5713	16.8178	35.4571	31.7009
22.3	0.93525	1.16831	1.43595	1.8128	2.83965	3.53601	5.0548	7.26805	16.6315	16.8822	35.535	31.7993
22.4	0.94385	1.17349	1.44185	1.82067	2.8521	3.55095	5.0818	7.29735	16.6966	16.9465	35.6187	31.8973
22.5	0.95215	1.17867	1.4462	1.82854	2.8643	3.56588	5.1084	7.32662	16.7616	17.0106	35.6969	31.9949
22.6	0.9563	1.18385	1.4553	1.8364	2.8795	3.58081	5.1342	7.35586	16.8207	17.0747	35.7728	32.0922
22.7	0.9634	1.18902	1.4639	1.84427	2.894	3.59572	5.16185	7.38507	16.8866	17.1387	35.8461	32.189
22.8	0.9697	1.1942	1.472	1.85213	2.91045	3.61063	5.1846	7.41426	16.9491	17.2025	35.9286	32.2855
22.9	0.9758	1.19937	1.48425	1.85999	2.923	3.62553	5.21075	7.44342	17.0135	17.2663	36.008	32.3816
23	0.98155	1.20455	1.4944	1.86784	2.94005	3.64043	5.2356	7.47256	17.08	17.33	36.0874	32.4773
23.1	0.9874	1.20972	1.50445	1.8757	2.9555	3.65531	5.2643	7.50167	17.1433	17.3935	36.1649	32.5727
23.2	0.99835	1.21489	1.5127	1.88355	2.9715	3.67019	5.28885	7.53075	17.2079	17.457	36.234	32.6676
23.3	1.0019	1.22006	1.5182	1.8914	2.98355	3.68507	5.31255	7.55981	17.2709	17.5204	36.2989	32.7622
23.4	1.0072	1.22523	1.52655	1.89925	2.99535	3.69993	5.34195	7.58883	17.3329	17.5836	36.3668	32.8564
23.5	1.01165	1.2304	1.52715	1.9071	3.01325	3.71479	5.36765	7.61784	17.3915	17.6468	36.4376	32.9502
23.6	1.01325	1.23557	1.53285	1.91494	3.02755	3.72964	5.3906	7.64681	17.4508	17.7099	36.5044	33.0437
23.7	1.01855	1.24074	1.54195	1.92278	3.0394	3.74448	5.41205	7.67576	17.5135	17.7729	36.5668	33.1367
23.8	1.02055	1.24591	1.5466	1.93062	3.05255	3.75931	5.4386	7.70468	17.5727	17.8358	36.6338	33.2294
23.9	1.0219	1.25107	1.55275	1.93846	3.0669	3.77414	5.4634	7.73358	17.6353	17.8985	36.7027	33.3218
24	1.02315	1.25624	1.557	1.94629	3.0806	3.78896	5.4915	7.76245	17.694	17.9612	36.7766	33.4137
24.1	1.0276	1.2614	1.5618	1.95412	3.091	3.80377	5.51595	7.79129	17.7547	18.0238	36.8464	33.5053
24.2	1.0321	1.26657	1.5664	1.96195	3.10435	3.81857	5.54085	7.82011	17.8181	18.0863	36.9214	33.5964
24.3	1.0326	1.27173	1.57295	1.96978	3.11755	3.83337	5.5703	7.8489	17.8878	18.1487	36.9917	33.6872
24.4	1.03545	1.2769	1.57775	1.9776	3.132	3.84816	5.595	7.87766	17.9518	18.2109	37.0577	33.7777
24.5	1.03545	1.28206	1.586	1.98543	3.1454	3.86294	5.61995	7.90639	18.0132	18.2731	37.1272	33.8677
24.6	1.0414	1.28722	1.5984	1.99325	3.16015	3.87772	5.64395	7.9351	18.0772	18.3352	37.1953	33.9574
24.7	1.0471	1.29238	1.60985	2.00107	3.17435	3.89248	5.66795	7.96379	18.1425	18.3972	37.2636	34.0467
24.8	1.05645	1.29754	1.61615	2.00888	3.18815	3.90724	5.6937	7.99244	18.2045	18.4591	37.3328	34.1357
24.9	1.06535	1.3027	1.62105	2.0167	3.2004	3.922	5.7214	8.02107	18.2662	18.5209	37.4068	34.2242
25	1.07025	1.30786	1.6298	2.02451	3.2148	3.93674	5.74685	8.04967	18.3305	18.5826	37.4757	34.3124
25.1	1.0782	1.31302	1.6368	2.03232	3.22915	3.95148	5.773	8.07825	18.3871	18.6441	37.5423	34.4003
25.2	1.083	1.31817	1.64515	2.04012	3.2441	3.96621	5.80535	8.1068	18.4449	18.7056	37.6125	34.4877
25.3	1.08905	1.32333	1.6506	2.04793	3.25945	3.98093	5.83385	8.13532	18.5051	18.767	37.6814	34.5748
25.4	1.0936	1.32848	1.65915	2.05573	3.27535	3.99564	5.85805	8.16382	18.568	18.8283	37.7455	34.6615
25.5	1.09575	1.33364	1.66415	2.06353	3.28845	4.01035	5.8808	8.19229	18.627	18.8895	37.8022	34.7478
25.6	1.09915	1.33879	1.67325	2.07133	3.3064	4.02505	5.9054	8.22073	18.6839	18.9506	37.8622	34.8338
25.7	1.10505	1.34395	1.6798	2.07912	3.3232	4.03974	5.927	8.24915	18.7451	19.0116	37.9235	34.9194
25.8	1.1071	1.3491	1.6857	2.08691	3.3364	4.05443	5.95215	8.27754	18.8024	19.0725	37.9821	35.0047
25.9	1.1122	1.35425	1.6922	2.09471	3.35215	4.0691	5.973	8.3059	18.8576	19.1333	38.0451	35.0895
26	1.1142	1.3594	1.69965	2.10249	3.3635	4.08377	6.0025	8.33424	18.9207	19.194	38.1055	35.174
26.1	1.11825	1.36455	1.7049	2.11028	3.3761	4.09844	6.0286	8.36255	18.9824	19.2546	38.1649	35.2582
26.2	1.1208	1.3697	1.7147	2.11806	3.3925	4.11309	6.0564	8.39083	19.039	19.3151	38.2242	35.3419
26.3	1.1262	1.37485	1.7204	2.12585	3.4072	4.12774	6.0854	8.41909	19.0991	19.3755	38.2831	35.4253
26.4	1.1314	1.38	1.7253	2.13362	3.4223	4.14238	6.11585	8.44732	19.1634	19.4358	38.3403	35.5084
26.5	1.138	1.38514	1.7307	2.1414	3.43775	4.15701	6.1417	8.47553	19.222	19.496	38.4037	35.591
26.6	1.1432	1.39029	1.73945	2.14918	3.4488	4.17164	6.1699	8.5037	19.2795	19.5561	38.4667	35.6733
26.7	1.15065	1.39544	1.7458	2.15695	3.4652	4.18625	6.19875	8.53185	19.3367	19.6161	38.5278	35.7553
26.8	1.1541	1.40058	1.7509	2.16472	3.47635	4.20086	6.2252	8.55998	19.3925	19.676	38.5895	35.8369
26.9	1.1609	1.40572	1.75845	2.17249	3.4865	4.21547	6.2509	8.58808	19.45	19.7358	38.6531	35.9181
27	1.16275	1.41087	1.7649	2.18025	3.5004	4.23006	6.27865	8.61615	19.5106	19.7955	38.7133	35.999
27.1	1.1675	1.41601	1.7693	2.18801	3.51485	4.24465	6.30325	8.64419	19.5662	19.8551	38.7751	36.0795
27.2	1.1696	1.42115	1.77985	2.19578	3.52625	4.25923	6.332	8.67221	19.6289	19.9146	38.8362	36.1596
27.3	1.17435	1.42629	1.78745	2.20353	3.5404	4.2738	6.35665	8.7002	19.6839	19.974	38.8946	36.2394
27.4	1.17925	1.43143	1.7965	2.21129	3.55475	4.28837	6.38325	8.72817	19.7416	20.0333	38.9552	36.3188
27.5	1.1857	1.43657	1.80365	2.21905	3.56975	4.30292	6.41135	8.7561	19.8024	20.0925	39.0213	36.3978
27.6	1.19035	1.44171	1.81405	2.2268	3.58665	4.31747	6.44355	8.78401	19.8644	20.1517	39.0773	36.4765
27.7	1.19245	1.44685	1.82535	2.23455	3.60145	4.33202	6.4691	8.8119	19.925	20.2107	39.1328	36.5549
27.8	1.19645	1.45199	1.83495	2.24229	3.6117	4.34655	6.49705	8.83976	19.9822	20.2696	39.1858	36.6329
27.9	1.20465	1.45712	1.8435	2.25004	3.62545	4.36108	6.5202	8.86759	20.0354	20.3284	39.245	36.7105
28	1.2114	1.46226	1.85075	2.25778	3.6388	4.3756	6.54345	8.8954	20.0905	20.3871	39.2931	36.7878
28.1	1.21495	1.46739	1.8552	2.26552	3.65585	4.39011	6.5676	8.92318	20.1469	20.4457	39.3405	36.8647
28.2	1.2174	1.47253	1.86085	2.27326	3.6681	4.40462	6.5958	8.95093	20.1995	20.5042	39.3899	36.9413
28.3	1.22155	1.47766	1.8663	2.281	3.6807	4.41912	6.62085	8.97866	20.2449	20.5626	39.4419	37.0175
28.4	1.2245	1.4828	1.8746	2.28873	3.69465	4.43361	6.64265	9.00635	20.3024	20.621	39.4926	37.0934
28.5	1.2263	1.48793	1.88145	2.29646	3.70665	4.44809	6.6633	9.03403	20.3558	20.6792	39.5371	37.1689
28.6	1.22865	1.49306	1.88875	2.30419	3.7198	4.46256	6.6867	9.06167	20.4078	20.7373	39.5895	37.2441
28.7	1.23285	1.49819	1.8917	2.31192	3.7338	4.47703	6.7088	9.0893	20.4639	20.7953	39.6351	37.3189
28.8	1.2396	1.50332	1.8967	2.31964	3.7481	4.49149	6.7302	9.11689	20.5165	20.8532	39.6831	37.3933
28.9	1.2453	1.50845	1.9061	2.32736	3.7617	4.50595	6.7549	9.14445	20.5718	20.911	39.7284	37.4674
29	1.2539	1.51358	1.913	2.33508	3.7752	4.52039	6.7796	9.17199	20.6218	20.9687	39.7801	37.5412
29.1	1.2598	1.5187	1.9184	2.3428	3.7874	4.53483	6.80405	9.19951	20.6736	21.0264	39.8331	37.6146
29.2	1.264	1.52383	1.9209	2.35052	3.80175	4.54926	6.82615	9.227	20.7248	21.0839	39.8864	37.6877
29.3	1.2649	1.52896	1.92835	2.35823	3.81215	4.56368	6.8511	9.25446	20.7778	21.1413	39.9409	37.7604
29.4	1.26745	1.53408	1.93445	2.36594	3.8233	4.5781	6.8751	9.28189	20.8335	21.1986	39.9918	37.8328
29.5	1.27355	1.53921	1.9396	2.37365	3.8363	4.59251	6.89885	9.3093	20.8919	21.2558	40.0361	37.9049
29.6	1.2794	1.54433	1.9497	2.38135	3.85075	4.60691	6.92385	9.33668	20.946	21.313	40.0849	37.9766
29.7	1.2865	1.54945	1.96225	2.38906	3.86185	4.6213	6.9509	9.36404	21.0024	21.37	40.1285	38.0479
29.8	1.29375	1.55457	1.97015	2.39676	3.8742	4.63569	6.97115	9.39137	21.0566	21.4269	40.179	38.1189
29.9	1.29845	1.5597	1.9785	2.40446	3.88505	4.65007	6.9953	9.41867	21.1127	21.4837	40.2311	38.1896
30	1.3007	1.56482	1.98295	2.41215	3.8971	4.66444	7.02025	9.44594	21.1683	21.5404	40.2824	38.2599
30.1	1.30165	1.56994	1.9915	2.41985	3.91105	4.6788	7.0434	9.47319	21.2211	21.5971	40.3355	38.3299
30.2	1.309	1.57506	2.00295	2.42754	3.9257	4.69316	7.06825	9.50042	21.2767	21.6536	40.3834	38.3996
30.3	1.31605	1.58017	2.0141	2.43523	3.93995	4.70751	7.09375	9.52761	21.3334	21.71	40.4308	38.4689
30.4	1.3221	1.58529	2.02425	2.44292	3.95215	4.72185	7.11525	9.55478	21.3852	21.7663	40.477	38.5378
30.5	1.32945	1.59041	2.03485	2.45061	3.96925	4.73618	7.1357	9.58192	21.4367	21.8226	40.5254	38.6065
30.6	1.33485	1.59552	2.03865	2.45829	3.9807	4.75051	7.15635	9.60904	21.485	21.8787	40.5727	38.6748
30.7	1.33585	1.60064	2.0403	2.46597	3.99215	4.76483	7.1836	9.63613	21.5382	21.9347	40.6165	38.7428
30.8	1.34	1.60575	2.04055	2.47365	4.0061	4.77914	7.2134	9.6632	21.5911	21.9906	40.662	38.8104
30.9	1.33805	1.61087	2.0518	2.48133	4.0209	4.79344	7.2405	9.69023	21.6427	22.0465	40.7073	38.8777
31	1.3401	1.61598	2.0573	2.489	4.0348	4.80774	7.26515	9.71724	21.6963	22.1022	40.751	38.9447
31.1	1.3437	1.62109	2.0654	2.49667	4.04675	4.82203	7.2918	9.74423	21.745	22.1578	40.7955	39.0113
31.2	1.3426	1.6262	2.07385	2.50434	4.0588	4.83631	7.31675	9.77119	21.7984	22.2134	40.8449	39.0776
31.3	1.34475	1.63132	2.0778	2.51201	4.07005	4.85058	7.34235	9.79812	21.8554	22.2688	40.8885	39.1436
31.4	1.3485	1.63643	2.08105	2.51967	4.07985	4.86485	7.3667	9.82503	21.9081	22.3241	40.9297	39.2092
31.5	1.35235	1.64153	2.08715	2.52734	4.0914	4.87911	7.392	9.8519	21.9561	22.3794	40.9722	39.2745
31.6	1.35635	1.64664	2.0935	2.535	4.1033	4.89336	7.4229	9.87876	22.0098	22.4345	41.0168	39.3395
31.7	1.3601	1.65175	2.099	2.54266	4.1171	4.90761	7.4491	9.90558	22.0661	22.4895	41.0613	39.4042
31.8	1.3645	1.65686	2.109	2.55031	4.1318	4.92184	7.4752	9.93238	22.1199	22.5445	41.1031	39.4685
31.9	1.3722	1.66196	2.1185	2.55796	4.1493	4.93607	7.4921	9.95916	22.1696	22.5993	41.145	39.5326
32	1.3795	1.66707	2.1245	2.56562	4.1621	4.95029	7.51825	9.9859	22.2233	22.654	41.1849	39.5962
32.1	1.3879	1.67217	2.1273	2.57326	4.17855	4.96451	7.5425	10.0126	22.2776	22.7087	41.2278	39.6596
32.2	1.3904	1.67728	2.13505	2.58091	4.1921	4.97872	7.5676	10.0393	22.3313	22.7632	41.2669	39.7227
32.3	1.39745	1.68238	2.1379	2.58856	4.2031	4.99292	7.5908	10.066	22.383	22.8177	41.3067	39.7854
32.4	1.4067	1.68748	2.1451	2.5962	4.2166	5.00711	7.6175	10.0926	22.4349	22.872	41.3464	39.8478
32.5	1.4148	1.69259	2.1533	2.60384	4.2286	5.02129	7.64065	10.1192	22.487	22.9262	41.3886	39.9099
32.6	1.4201	1.69769	2.1607	2.61148	4.24335	5.03547	7.6706	10.1458	22.5382	22.9804	41.4332	39.9717
32.7	1.4241	1.70279	2.16915	2.61911	4.2614	5.04964	7.6957	10.1724	22.5876	23.0344	41.4707	40.0331
32.8	1.42995	1.70789	2.176	2.62675	4.2713	5.0638	7.7205	10.1989	22.6372	23.0884	41.5087	40.0943
32.9	1.435	1.71299	2.1822	2.63438	4.2858	5.07796	7.7488	10.2254	22.6895	23.1422	41.5453	40.1551
33	1.438	1.71808	2.1886	2.642	4.2998	5.09211	7.77285	10.2519	22.7398	23.196	41.5789	40.2156
33.1	1.4404	1.72318	2.1934	2.64963	4.31145	5.10625	7.7924	10.2784	22.7895	23.2496	41.6159	40.2758
33.2	1.4417	1.72828	2.20075	2.65726	4.3209	5.12038	7.81635	10.3048	22.8444	23.3032	41.651	40.3356
33.3	1.44725	1.73337	2.2025	2.66488	4.33455	5.13451	7.83795	10.3312	22.8943	23.3566	41.6852	40.3952
33.4	1.4512	1.73847	2.20955	2.6725	4.34655	5.14862	7.8659	10.3576	22.9455	23.41	41.7178	40.4545
33.5	1.45585	1.74356	2.21605	2.68011	4.3602	5.16273	7.89185	10.384	22.9976	23.4632	41.7523	40.5134
33.6	1.45945	1.74866	2.22	2.68773	4.37185	5.17684	7.91705	10.4103	23.0462	23.5164	41.7825	40.572
33.7	1.4652	1.75375	2.22295	2.69534	4.37885	5.19093	7.937	10.4366	23.0908	23.5694	41.8183	40.6304
33.8	1.47055	1.75884	2.22275	2.70295	4.3897	5.20502	7.9609	10.4628	23.14	23.6224	41.8578	40.6884
33.9	1.47525	1.76393	2.2245	2.71056	4.4008	5.2191	7.98655	10.4891	23.1907	23.6752	41.8964	40.7461
34	1.4766	1.76902	2.2272	2.71817	4.41495	5.23318	8.0152	10.5153	23.2447	23.728	41.9394	40.8035
34.1	1.4828	1.77411	2.23465	2.72577	4.4257	5.24724	8.0457	10.5415	23.2973	23.7806	41.9716	40.8606
34.2	1.49115	1.7792	2.2401	2.73337	4.4375	5.2613	8.07225	10.5677	23.3453	23.8332	42.0029	40.9174
34.3	1.4958	1.78429	2.2494	2.74097	4.44975	5.27535	8.09605	10.5938	23.3939	23.8857	42.0403	40.9739
34.4	1.4994	1.78938	2.25695	2.74857	4.46535	5.2894	8.12425	10.6199	23.4448	23.938	42.0772	41.0301
34.5	1.50435	1.79446	2.26165	2.75616	4.47565	5.30343	8.15125	10.646	23.4945	23.9903	42.1168	41.086
34.6	1.51105	1.79955	2.26935	2.76375	4.48875	5.31746	8.17685	10.6721	23.5441	24.0425	42.1543	41.1416
34.7	1.51645	1.80463	2.27885	2.77134	4.50325	5.33148	8.2038	10.6981	23.5936	24.0945	42.1882	41.1969
34.8	1.52335	1.80972	2.28715	2.77893	4.5174	5.3455	8.23005	10.7241	23.6425	24.1465	42.2225	41.2519
34.9	1.52595	1.8148	2.2945	2.78652	4.53005	5.3595	8.25495	10.7501	23.6928	24.1984	42.2569	41.3066
35	1.5306	1.81989	2.29655	2.7941	4.53915	5.3735	8.2814	10.7761	23.7407	24.2501	42.2886	41.3611
35.1	1.53415	1.82497	2.29845	2.80168	4.5523	5.3875	8.30835	10.802	23.7887	24.3018	42.3239	41.4152
35.2	1.53545	1.83005	2.3031	2.80926	4.56455	5.40148	8.33595	10.8279	23.8324	24.3534	42.3597	41.469
35.3	1.5374	1.83513	2.30855	2.81683	4.57795	5.41546	8.36465	10.8538	23.8792	24.4049	42.3965	41.5225
35.4	1.54355	1.84021	2.31235	2.82441	4.59355	5.42943	8.39605	10.8796	23.928	24.4562	42.4276	41.5758
35.5	1.55225	1.84529	2.32095	2.83198	4.61225	5.44339	8.4243	10.9055	23.9778	24.5075	42.4592	41.6287
35.6	1.55815	1.85037	2.32925	2.83955	4.6258	5.45734	8.45075	10.9313	24.0221	24.5587	42.4952	41.6814
35.7	1.56715	1.85545	2.3294	2.84712	4.63335	5.47129	8.47805	10.957	24.0699	24.6098	42.5314	41.7338
35.8	1.5723	1.86052	2.33085	2.85468	4.64955	5.48523	8.50375	10.9828	24.1176	24.6608	42.5671	41.7858
35.9	1.57485	1.8656	2.33655	2.86224	4.66505	5.49916	8.53305	11.0085	24.1696	24.7117	42.6016	41.8376
36	1.58245	1.87067	2.34395	2.8698	4.67895	5.51309	8.55555	11.0342	24.2152	24.7624	42.6332	41.8892
36.1	1.59235	1.87575	2.35665	2.87736	4.69265	5.52701	8.57855	11.0599	24.2599	24.8131	42.6622	41.9404
36.2	1.60615	1.88082	2.36435	2.88492	4.70715	5.54092	8.6032	11.0855	24.3087	24.8637	42.6977	41.9913
36.3	1.61365	1.8859	2.36975	2.89247	4.7217	5.55482	8.62925	11.1111	24.3589	24.9142	42.7294	42.042
36.4	1.61885	1.89097	2.3771	2.90002	4.73615	5.56872	8.65425	11.1367	24.4086	24.9646	42.7644	42.0924
36.5	1.6253	1.89604	2.38285	2.90757	4.75015	5.5826	8.68285	11.1623	24.4581	25.0149	42.7918	42.1425
36.6	1.63085	1.90111	2.38875	2.91512	4.76085	5.59648	8.70605	11.1878	24.5053	25.0651	42.8235	42.1923
36.7	1.63775	1.90618	2.39695	2.92266	4.77145	5.61036	8.7287	11.2133	24.5564	25.1152	42.8576	42.2418
36.8	1.64425	1.91125	2.40435	2.93021	4.7841	5.62422	8.74865	11.2388	24.6051	25.1652	42.8877	42.2911
36.9	1.64765	1.91632	2.4099	2.93775	4.79555	5.63808	8.7693	11.2643	24.654	25.2151	42.9181	42.3401
37	1.6539	1.92139	2.40965	2.94528	4.8088	5.65193	8.79805	11.2897	24.7087	25.2649	42.9478	42.3888
37.1	1.66085	1.92645	2.4141	2.95282	4.82065	5.66578	8.8245	11.3151	24.7619	25.3146	42.9797	42.4372
37.2	1.6663	1.93152	2.41695	2.96035	4.8341	5.67961	8.8465	11.3405	24.812	25.3643	43.0146	42.4854
37.3	1.67195	1.93658	2.4231	2.96788	4.8433	5.69344	8.8699	11.3659	24.8634	25.4138	43.0442	42.5333
37.4	1.678	1.94165	2.4277	2.97541	4.8576	5.70727	8.89335	11.3912	24.9076	25.4632	43.0782	42.5809
37.5	1.6833	1.94671	2.4366	2.98294	4.87405	5.72108	8.9181	11.4165	24.9527	25.5125	43.1086	42.6283
37.6	1.6885	1.95178	2.44135	2.99046	4.8903	5.73489	8.94065	11.4418	25.0007	25.5617	43.1369	42.6754
37.7	1.69195	1.95684	2.4479	2.99798	4.90425	5.74869	8.96065	11.467	25.0455	25.6109	43.1642	42.7222
37.8	1.6971	1.9619	2.45435	3.0055	4.91525	5.76248	8.9843	11.4923	25.0906	25.6599	43.1912	42.7687
37.9	1.70165	1.96696	2.46005	3.01302	4.9285	5.77626	9.00545	11.5175	25.1378	25.7088	43.2249	42.815
38	1.70355	1.97202	2.4678	3.02054	4.93765	5.79004	9.03725	11.5426	25.1865	25.7576	43.2544	42.861
38.1	1.7081	1.97708	2.47375	3.02805	4.94985	5.80381	9.06185	11.5678	25.2322	25.8064	43.2876	42.9068
38.2	1.71075	1.98214	2.48475	3.03556	4.95905	5.81757	9.0843	11.5929	25.2786	25.855	43.3165	42.9523
38.3	1.71755	1.9872	2.48925	3.04307	4.9718	5.83133	9.10315	11.618	25.3217	25.9036	43.3469	42.9975
38.4	1.72035	1.99226	2.4966	3.05057	4.98495	5.84507	9.12745	11.6431	25.3718	25.952	43.3772	43.0425
38.5	1.7191	1.99731	2.50205	3.05808	4.99935	5.85881	9.1533	11.6681	25.4188	26.0003	43.4045	43.0872
38.6	1.72015	2.00237	2.51075	3.06558	5.0157	5.87255	9.1782	11.6931	25.4618	26.0486	43.4332	43.1317
38.7	1.72395	2.00742	2.5212	3.07308	5.0254	5.88627	9.2033	11.7181	25.5131	26.0968	43.4616	43.1759
38.8	1.7284	2.01248	2.5284	3.08057	5.0376	5.89999	9.22705	11.7431	25.5604	26.1448	43.4911	43.2198
38.9	1.7307	2.01753	2.537	3.08807	5.05105	5.9137	9.24975	11.768	25.6029	26.1928	43.5212	43.2635
39	1.7366	2.02258	2.54635	3.09556	5.06465	5.92741	9.2736	11.7929	25.6476	26.2406	43.5503	43.3069
39.1	1.74125	2.02764	2.54865	3.10305	5.08	5.9411	9.2974	11.8178	25.6915	26.2884	43.5831	43.3501
39.2	1.74855	2.03269	2.5528	3.11054	5.0933	5.95479	9.32385	11.8427	25.7418	26.3361	43.6129	43.393
39.3	1.7563	2.03774	2.5589	3.11803	5.10985	5.96847	9.35005	11.8675	25.7913	26.3836	43.6365	43.4357
39.4	1.7617	2.04279	2.56905	3.12551	5.12515	5.98215	9.37325	11.8923	25.8361	26.4311	43.6639	43.4781
39.5	1.76825	2.04784	2.57405	3.13299	5.13835	5.99581	9.39085	11.9171	25.8821	26.4785	43.6911	43.5203
39.6	1.77335	2.05288	2.57725	3.14047	5.14775	6.00947	9.411	11.9419	25.9248	26.5257	43.7156	43.5622
39.7	1.77985	2.05793	2.58535	3.14794	5.1545	6.02312	9.43515	11.9666	25.9686	26.5729	43.7445	43.6039
39.8	1.78365	2.06298	2.5881	3.15542	5.16735	6.03677	9.462	11.9913	26.0136	26.62	43.7742	43.6453
39.9	1.7868	2.06803	2.59875	3.16289	5.1809	6.0504	9.4863	12.016	26.0589	26.667	43.7991	43.6865
40	1.79275	2.07307	2.6049	3.17036	5.1996	6.06403	9.51035	12.0406	26.1074	26.7139	43.8289	43.7275
40.1	1.8006	2.07811	2.6131	3.17783	5.21095	6.07766	9.5363	12.0652	26.1546	26.7607	43.8565	43.7682
40.2	1.8024	2.08316	2.61635	3.18529	5.2264	6.09127	9.55845	12.0899	26.2008	26.8074	43.8845	43.8086
40.3	1.80525	2.0882	2.6235	3.19276	5.23835	6.10488	9.58665	12.1144	26.2503	26.854	43.9095	43.8488
40.4	1.8089	2.09324	2.62595	3.20022	5.25415	6.11848	9.6135	12.139	26.2973	26.9005	43.9359	43.8888
40.5	1.81255	2.09829	2.63385	3.20767	5.2625	6.13207	9.6351	12.1635	26.3423	26.9469	43.9622	43.9286
40.6	1.81775	2.10333	2.6401	3.21513	5.276	6.14566	9.6597	12.188	26.3825	26.9932	43.9868	43.9681
40.7	1.821	2.10837	2.6452	3.22259	5.2886	6.15924	9.68515	12.2125	26.4283	27.0394	44.0129	44.0073
40.8	1.8234	2.11341	2.647	3.23004	5.29805	6.17281	9.70755	12.2369	26.4709	27.0856	44.0368	44.0464
40.9	1.824	2.11844	2.65315	3.23749	5.30595	6.18637	9.7321	12.2613	26.513	27.1316	44.0614	44.0852
41	1.82645	2.12348	2.65925	3.24493	5.3164	6.19992	9.7574	12.2857	26.5571	27.1775	44.0866	44.1237
41.1	1.82915	2.12852	2.6678	3.25238	5.3299	6.21347	9.77745	12.3101	26.5983	27.2234	44.114	44.1621
41.2	1.8335	2.13355	2.6801	3.25982	5.33855	6.22701	9.79965	12.3344	26.6393	27.2691	44.1385	44.2002
41.3	1.8383	2.13859	2.68725	3.26726	5.35115	6.24055	9.8219	12.3588	26.6852	27.3148	44.1679	44.238
41.4	1.84185	2.14362	2.69385	3.2747	5.3616	6.25407	9.84635	12.383	26.7331	27.3603	44.1996	44.2757
41.5	1.84405	2.14866	2.7031	3.28213	5.37715	6.26759	9.86765	12.4073	26.7777	27.4058	44.2293	44.3131
41.6	1.8457	2.15369	2.71395	3.28957	5.38715	6.28111	9.89475	12.4315	26.8219	27.4511	44.2552	44.3503
41.7	1.85045	2.15872	2.72295	3.297	5.40205	6.29461	9.9206	12.4558	26.8669	27.4964	44.2823	44.3872
41.8	1.85005	2.16376	2.73685	3.30443	5.419	6.30811	9.9456	12.48	26.9133	27.5415	44.31	44.424
41.9	1.85575	2.16879	2.7472	3.31185	5.4329	6.3216	9.97065	12.5041	26.9659	27.5866	44.3371	44.4605
42	1.8595	2.17382	2.7565	3.31928	5.44845	6.33508	9.9961	12.5282	27.0142	27.6316	44.3685	44.4968
42.1	1.8627	2.17885	2.76565	3.3267	5.4621	6.34855	10.0189	12.5524	27.0593	27.6765	44.3973	44.5328
42.2	1.86495	2.18388	2.7698	3.33412	5.4784	6.36202	10.0434	12.5764	27.1002	27.7213	44.4248	44.5687
42.3	1.8711	2.1889	2.7776	3.34154	5.4916	6.37548	10.0676	12.6005	27.1443	27.7659	44.4513	44.6043
42.4	1.8743	2.19393	2.7851	3.34895	5.50135	6.38894	10.0914	12.6245	27.1869	27.8105	44.479	44.6397
42.5	1.8779	2.19896	2.78785	3.35637	5.51105	6.40238	10.1141	12.6485	27.2321	27.855	44.5049	44.6749
42.6	1.88325	2.20398	2.79175	3.36378	5.5254	6.41582	10.1359	12.6725	27.2746	27.8994	44.5348	44.7099
42.7	1.88115	2.20901	2.7966	3.37119	5.541	6.42925	10.1645	12.6965	27.3185	27.9437	44.559	44.7446
42.8	1.8843	2.21403	2.8057	3.37859	5.55745	6.44267	10.1918	12.7204	27.359	27.988	44.5832	44.7792
42.9	1.8903	2.21905	2.81395	3.386	5.56965	6.45609	10.2188	12.7443	27.4019	28.0321	44.6088	44.8135
43	1.89675	2.22408	2.82685	3.3934	5.58415	6.4695	10.2442	12.7682	27.4472	28.0761	44.6319	44.8476
43.1	1.90385	2.2291	2.83575	3.4008	5.5983	6.4829	10.2622	12.792	27.4867	28.12	44.6585	44.8815
43.2	1.90695	2.23412	2.8488	3.4082	5.61175	6.4963	10.2886	12.8159	27.5313	28.1639	44.6831	44.9152
43.3	1.9142	2.23914	2.85835	3.41559	5.625	6.50968	10.3168	12.8397	27.5702	28.2076	44.7075	44.9487
43.4	1.92155	2.24416	2.8641	3.42298	5.63855	6.52306	10.3407	12.8634	27.6108	28.2513	44.7334	44.982
43.5	1.9296	2.24918	2.87085	3.43038	5.64835	6.53643	10.3639	12.8872	27.6529	28.2948	44.7548	45.0151
43.6	1.93255	2.2542	2.87685	3.43776	5.6589	6.5498	10.3883	12.9109	27.6971	28.3383	44.7813	45.0479
43.7	1.93615	2.25922	2.8877	3.44515	5.6663	6.56316	10.4151	12.9346	27.7392	28.3816	44.8045	45.0806
43.8	1.9423	2.26423	2.8957	3.45253	5.6795	6.57651	10.4387	12.9583	27.7819	28.4249	44.8272	45.113
43.9	1.9479	2.26925	2.9015	3.45992	5.6925	6.58985	10.4616	12.9819	27.8241	28.4681	44.8503	45.1453
44	1.9533	2.27426	2.9063	3.46729	5.70585	6.60318	10.487	13.0055	27.8636	28.5112	44.8759	45.1773
44.1	1.9549	2.27928	2.91315	3.47467	5.71955	6.61651	10.5127	13.0291	27.9081	28.5541	44.9008	45.2092
44.2	1.95625	2.28429	2.92235	3.48205	5.7321	6.62983	10.541	13.0527	27.9498	28.597	44.9196	45.2408
44.3	1.96265	2.2893	2.9314	3.48942	5.74615	6.64315	10.5603	13.0763	27.9892	28.6398	44.9432	45.2723
44.4	1.966	2.29432	2.94435	3.49679	5.7559	6.65645	10.5854	13.0998	28.0328	28.6825	44.9652	45.3035
44.5	1.96945	2.29933	2.9539	3.50416	5.7696	6.66975	10.6051	13.1233	28.0711	28.7252	44.989	45.3346
44.6	1.9741	2.30434	2.9624	3.51152	5.7809	6.68304	10.6251	13.1468	28.1106	28.7677	45.0172	45.3654
44.7	1.98	2.30935	2.9679	3.51889	5.7896	6.69633	10.6494	13.1702	28.1535	28.8101	45.0445	45.3961
44.8	1.9826	2.31436	2.9731	3.52625	5.80155	6.70961	10.6738	13.1936	28.1959	28.8524	45.0684	45.4265
44.9	1.9877	2.31937	2.97925	3.53361	5.8133	6.72287	10.699	13.217	28.2376	28.8947	45.0937	45.4568
45	1.99155	2.32437	2.9851	3.54096	5.82595	6.73614	10.726	13.2404	28.2808	28.9368	45.1166	45.4869
45.1	1.9976	2.32938	2.98805	3.54832	5.8392	6.74939	10.7482	13.2637	28.3193	28.9789	45.1422	45.5168
45.2	2.00085	2.33439	2.9993	3.55567	5.85125	6.76264	10.7708	13.287	28.3587	29.0208	45.1647	45.5465
45.3	2.0071	2.33939	3.00835	3.56302	5.8648	6.77588	10.7927	13.3103	28.3997	29.0627	45.1869	45.576
45.4	2.01155	2.3444	3.0172	3.57037	5.87525	6.78911	10.8164	13.3336	28.4366	29.1045	45.2067	45.6053
45.5	2.0165	2.3494	3.02485	3.57771	5.8849	6.80234	10.8431	13.3568	28.4743	29.1461	45.2252	45.6344
45.6	2.02315	2.3544	3.0362	3.58506	5.89665	6.81556	10.8704	13.38	28.5215	29.1877	45.2455	45.6634
45.7	2.0272	2.35941	3.04145	3.5924	5.9149	6.82877	10.898	13.4032	28.5683	29.2292	45.2719	45.6921
45.8	2.02845	2.36441	3.0496	3.59974	5.9318	6.84197	10.919	13.4264	28.6081	29.2706	45.2923	45.7207
45.9	2.0371	2.36941	3.0589	3.60707	5.9428	6.85517	10.9398	13.4495	28.6446	29.3119	45.311	45.7491
46	2.0448	2.37441	3.0648	3.61441	5.95375	6.86836	10.9598	13.4726	28.6799	29.3532	45.3309	45.7773
46.1	2.0478	2.37941	3.07225	3.62174	5.96	6.88154	10.981	13.4957	28.717	29.3943	45.3461	45.8053
46.2	2.04945	2.38441	3.0776	3.62907	5.9732	6.89471	11.0035	13.5188	28.7563	29.4353	45.3672	45.8332
46.3	2.0504	2.3894	3.0863	3.6364	5.9871	6.90788	11.0249	13.5418	28.7936	29.4763	45.3856	45.8608
46.4	2.0514	2.3944	3.0948	3.64372	5.99975	6.92104	11.0422	13.5648	28.8253	29.5171	45.4031	45.8883
46.5	2.0586	2.3994	3.10355	3.65105	6.00675	6.93419	11.0615	13.5878	28.8631	29.5578	45.4205	45.9156
46.6	2.06665	2.40439	3.10625	3.65837	6.01775	6.94734	11.0824	13.6107	28.9017	29.5985	45.4432	45.9428
46.7	2.07155	2.40939	3.11155	3.66568	6.0301	6.96048	11.1032	13.6337	28.9431	29.6391	45.4602	45.9697
46.8	2.07205	2.41438	3.1186	3.673	6.0436	6.97361	11.1252	13.6566	28.9795	29.6796	45.4814	45.9965
46.9	2.0765	2.41938	3.1249	3.68031	6.0552	6.98673	11.1449	13.6795	29.0193	29.72	45.5018	46.0231
47	2.0814	2.42437	3.13	3.68763	6.0691	6.99985	11.1641	13.7023	29.0602	29.7602	45.5223	46.0496
47.1	2.0868	2.42936	3.1375	3.69494	6.08375	7.01295	11.1881	13.7252	29.0959	29.8005	45.5408	46.0758
47.2	2.0905	2.43435	3.14285	3.70224	6.0965	7.02606	11.2135	13.748	29.1312	29.8406	45.5645	46.1019
47.3	2.09355	2.43934	3.1464	3.70955	6.1062	7.03915	11.2407	13.7707	29.1699	29.8806	45.5834	46.1278
47.4	2.1009	2.44433	3.1541	3.71685	6.11755	7.05224	11.2658	13.7935	29.2057	29.9205	45.6041	46.1536
47.5	2.1095	2.44932	3.16485	3.72415	6.13165	7.06532	11.2864	13.8162	29.2429	29.9603	45.627	46.1792
47.6	2.11855	2.45431	3.17125	3.73145	6.14285	7.07839	11.3063	13.8389	29.2803	30.0001	45.6491	46.2046
47.7	2.12425	2.4593	3.17405	3.73875	6.15645	7.09145	11.3292	13.8616	29.32	30.0398	45.6686	46.2298
47.8	2.12605	2.46428	3.17745	3.74604	6.16675	7.10451	11.3498	13.8843	29.3585	30.0793	45.6876	46.2549
47.9	2.13395	2.46927	3.18295	3.75333	6.18025	7.11756	11.373	13.9069	29.4	30.1188	45.7004	46.2798
48	2.13935	2.47425	3.18795	3.76062	6.19175	7.13061	11.3944	13.9295	29.4349	30.1582	45.7174	46.3046
48.1	2.14535	2.47924	3.19595	3.76791	6.2019	7.14364	11.4134	13.9521	29.4673	30.1975	45.7345	46.3292
48.2	2.14845	2.48422	3.1997	3.77519	6.21465	7.15667	11.4345	13.9746	29.4999	30.2367	45.7549	46.3536
48.3	2.152	2.4892	3.20705	3.78247	6.22055	7.16969	11.4594	13.9972	29.5372	30.2758	45.7764	46.3779
48.4	2.15215	2.49419	3.21315	3.78975	6.2273	7.18271	11.4846	14.0197	29.574	30.3148	45.8	46.402
48.5	2.15285	2.49917	3.2197	3.79703	6.24205	7.19571	11.5066	14.0421	29.6084	30.3537	45.8194	46.4259
48.6	2.1597	2.50415	3.23155	3.80431	6.2577	7.20871	11.5239	14.0646	29.6439	30.3926	45.8386	46.4497
48.7	2.16355	2.50913	3.2418	3.81158	6.272	7.2217	11.5468	14.087	29.684	30.4313	45.856	46.4734
48.8	2.1704	2.51411	3.2498	3.81885	6.2836	7.23469	11.5669	14.1094	29.7224	30.47	45.8775	46.4968
48.9	2.1749	2.51908	3.2568	3.82612	6.2926	7.24767	11.5875	14.1318	29.758	30.5085	45.9004	46.5202
49	2.1777	2.52406	3.2651	3.83339	6.30645	7.26064	11.6087	14.1541	29.7921	30.547	45.919	46.5433
49.1	2.1806	2.52904	3.26755	3.84065	6.31525	7.2736	11.6312	14.1765	29.8266	30.5854	45.9376	46.5663
49.2	2.17975	2.53402	3.27935	3.84792	6.32295	7.28656	11.6511	14.1988	29.8599	30.6237	45.9537	46.5892
49.3	2.18445	2.53899	3.28645	3.85518	6.3364	7.2995	11.6729	14.2211	29.8936	30.6619	45.9752	46.6119
49.4	2.18695	2.54396	3.2927	3.86243	6.3509	7.31244	11.696	14.2433	29.9337	30.7	45.9969	46.6345
49.5	2.1917	2.54894	3.3002	3.86969	6.3667	7.32538	11.7148	14.2655	29.9707	30.7381	46.0195	46.6569
49.6	2.1929	2.55391	3.313	3.87694	6.37885	7.3383	11.7345	14.2877	30.0114	30.776	46.0418	46.6791
49.7	2.1993	2.55888	3.32165	3.88419	6.3907	7.35122	11.7584	14.3099	30.0484	30.8139	46.0611	46.7012
49.8	2.20415	2.56386	3.3275	3.89144	6.40365	7.36414	11.7824	14.3321	30.089	30.8516	46.0801	46.7232
49.9	2.2101	2.56883	3.33465	3.89869	6.415	7.37704	11.8043	14.3542	30.1259	30.8893	46.0977	46.745
50	2.21475	2.5738	3.344	3.90593	6.4234	7.38994	11.8208	14.3763	30.16	30.9269	46.1143	46.7667
50.1	2.2154	2.57877	3.3518	3.91318	6.43395	7.40283	11.8403	14.3984	30.199	30.9644	46.1305	46.7882
50.2	2.2232	2.58373	3.35755	3.92042	6.4446	7.41571	11.863	14.4204	30.2368	31.0018	46.1497	46.8096
50.3	2.23105	2.5887	3.3628	3.92765	6.463	7.42859	11.8857	14.4424	30.2795	31.0391	46.1724	46.8308
50.4	2.2358	2.59367	3.3667	3.93489	6.47705	7.44146	11.9123	14.4644	30.3192	31.0763	46.1919	46.8519
50.5	2.2459	2.59864	3.37125	3.94212	6.49235	7.45432	11.9343	14.4864	30.3536	31.1135	46.2135	46.8728
50.6	2.25565	2.6036	3.37735	3.94935	6.50375	7.46717	11.9614	14.5084	30.3892	31.1505	46.2349	46.8936
50.7	2.25985	2.60857	3.38175	3.95658	6.51855	7.48002	11.9825	14.5303	30.4293	31.1875	46.2482	46.9143
50.8	2.26265	2.61353	3.38885	3.96381	6.53345	7.49286	12.0026	14.5522	30.4688	31.2244	46.2649	46.9348
50.9	2.26975	2.61849	3.39585	3.97103	6.54415	7.50569	12.0245	14.5741	30.5033	31.2611	46.279	46.9552
51	2.27425	2.62346	3.40175	3.97825	6.55675	7.51852	12.0467	14.5959	30.5395	31.2978	46.297	46.9755
51.1	2.27905	2.62842	3.40745	3.98547	6.56805	7.53133	12.0678	14.6177	30.577	31.3345	46.3128	46.9956
51.2	2.28005	2.63338	3.41655	3.99269	6.58245	7.54414	12.0932	14.6395	30.6137	31.371	46.3312	47.0155
51.3	2.28595	2.63834	3.42355	3.99991	6.59615	7.55695	12.1156	14.6613	30.6553	31.4074	46.3466	47.0354
51.4	2.29115	2.6433	3.43475	4.00712	6.61005	7.56974	12.1359	14.6831	30.6906	31.4438	46.3627	47.0551
51.5	2.29705	2.64826	3.44395	4.01433	6.62195	7.58253	12.1581	14.7048	30.7254	31.48	46.3809	47.0746
51.6	2.30645	2.65322	3.44785	4.02154	6.63295	7.59531	12.1775	14.7265	30.7627	31.5162	46.3963	47.0941
51.7	2.30345	2.65817	3.45155	4.02875	6.6464	7.60809	12.1966	14.7482	30.791	31.5523	46.416	47.1134
51.8	2.30705	2.66313	3.4628	4.03595	6.65655	7.62085	12.217	14.7698	30.8229	31.5883	46.4311	47.1326
51.9	2.3148	2.66809	3.46735	4.04315	6.66795	7.63361	12.2404	14.7914	30.8598	31.6242	46.4485	47.1516
52	2.31535	2.67304	3.47655	4.05035	6.6808	7.64637	12.2652	14.813	30.8939	31.66	46.4663	47.1705
52.1	2.31625	2.67799	3.4831	4.05755	6.69465	7.65911	12.2914	14.8346	30.9309	31.6957	46.4836	47.1893
52.2	2.3213	2.68295	3.49225	4.06474	6.7095	7.67185	12.3124	14.8562	30.9646	31.7314	46.5042	47.208
52.3	2.32675	2.6879	3.5014	4.07194	6.72115	7.68458	12.3367	14.8777	30.9989	31.767	46.5187	47.2265
52.4	2.3363	2.69285	3.50835	4.07913	6.73665	7.6973	12.363	14.8992	31.035	31.8024	46.5395	47.2449
52.5	2.34265	2.6978	3.51345	4.08632	6.7523	7.71002	12.3893	14.9207	31.0724	31.8378	46.5607	47.2632
52.6	2.34605	2.70276	3.5251	4.0935	6.76865	7.72273	12.4157	14.9421	31.1056	31.8731	46.5806	47.2813
52.7	2.3516	2.70771	3.53665	4.10069	6.7823	7.73543	12.4357	14.9635	31.1398	31.9083	46.5939	47.2994
52.8	2.35925	2.71265	3.5465	4.10787	6.79445	7.74813	12.4584	14.9849	31.1738	31.9435	46.6129	47.3173
52.9	2.3698	2.7176	3.55335	4.11505	6.8035	7.76081	12.4801	15.0063	31.2092	31.9785	46.6302	47.335
53	2.37505	2.72255	3.5624	4.12222	6.81915	7.77349	12.5012	15.0277	31.2416	32.0135	46.6438	47.3527
53.1	2.3796	2.7275	3.57205	4.1294	6.83095	7.78617	12.5225	15.049	31.2739	32.0483	46.6632	47.3702
53.2	2.38165	2.73244	3.57765	4.13657	6.8415	7.79883	12.545	15.0703	31.313	32.0831	46.6825	47.3877
53.3	2.38575	2.73739	3.5855	4.14374	6.85215	7.81149	12.569	15.0916	31.3491	32.1178	46.6953	47.4049
53.4	2.3896	2.74233	3.59535	4.15091	6.868	7.82414	12.5885	15.1128	31.3819	32.1524	46.7182	47.4221
53.5	2.39095	2.74728	3.6064	4.15808	6.87905	7.83679	12.6069	15.1341	31.4128	32.187	46.7345	47.4392
53.6	2.3978	2.75222	3.61255	4.16524	6.88735	7.84942	12.6291	15.1553	31.4481	32.2214	46.7526	47.4561
53.7	2.39955	2.75716	3.61935	4.1724	6.89925	7.86205	12.6512	15.1765	31.4854	32.2558	46.7691	47.4729
53.8	2.40245	2.7621	3.62765	4.17956	6.9133	7.87468	12.6723	15.1976	31.5197	32.29	46.7869	47.4896
53.9	2.40645	2.76704	3.6367	4.18672	6.9249	7.88729	12.6963	15.2187	31.5577	32.3242	46.8022	47.5062
54	2.4096	2.77198	3.6411	4.19387	6.9335	7.8999	12.7183	15.2399	31.5905	32.3583	46.8192	47.5227
54.1	2.41	2.77692	3.6511	4.20103	6.9451	7.9125	12.7447	15.2609	31.6291	32.3924	46.8342	47.5391
54.2	2.4147	2.78186	3.6559	4.20818	6.96025	7.92509	12.7688	15.282	31.6636	32.4263	46.8511	47.5553
54.3	2.4167	2.7868	3.66645	4.21532	6.97715	7.93768	12.7962	15.303	31.6976	32.4601	46.8646	47.5715
54.4	2.42645	2.79174	3.67255	4.22247	6.99385	7.95026	12.8165	15.324	31.7288	32.4939	46.8762	47.5875
54.5	2.43265	2.79667	3.67705	4.22961	7.00695	7.96283	12.8381	15.345	31.7574	32.5276	46.8916	47.6034
54.6	2.43905	2.80161	3.68595	4.23676	7.01665	7.97539	12.859	15.366	31.7928	32.5612	46.9082	47.6192
54.7	2.44055	2.80654	3.69355	4.2439	7.03095	7.98795	12.8838	15.3869	31.824	32.5947	46.9224	47.6349
54.8	2.44225	2.81148	3.69825	4.25103	7.0425	8.0005	12.9049	15.4078	31.8538	32.6281	46.9353	47.6505
54.9	2.44665	2.81641	3.7056	4.25817	7.052	8.01305	12.9297	15.4287	31.8849	32.6615	46.952	47.666
55	2.4529	2.82134	3.7068	4.2653	7.06785	8.02558	12.9502	15.4496	31.9172	32.6947	46.9669	47.6813
55.1	2.4548	2.82628	3.71045	4.27243	7.0795	8.03811	12.9714	15.4704	31.9499	32.7279	46.9815	47.6966
55.2	2.46085	2.83121	3.7183	4.27956	7.0922	8.05063	12.9903	15.4912	31.9816	32.761	46.9958	47.7117
55.3	2.4695	2.83614	3.7207	4.28668	7.10685	8.06315	13.0147	15.512	32.0168	32.794	47.0118	47.7268
55.4	2.4762	2.84107	3.72635	4.29381	7.12255	8.07565	13.0384	15.5328	32.048	32.8269	47.0278	47.7417
55.5	2.48175	2.846	3.73395	4.30093	7.1384	8.08815	13.0583	15.5535	32.0788	32.8597	47.0411	47.7565
55.6	2.48585	2.85092	3.74	4.30805	7.1538	8.10065	13.0776	15.5742	32.1128	32.8925	47.0556	47.7713
55.7	2.4915	2.85585	3.7423	4.31516	7.1662	8.11313	13.0946	15.5949	32.142	32.9252	47.0716	47.7859
55.8	2.4958	2.86078	3.7473	4.32228	7.18035	8.12561	13.1194	15.6156	32.1773	32.9578	47.0862	47.8004
55.9	2.5009	2.8657	3.75425	4.32939	7.19775	8.13808	13.1423	15.6362	32.2058	32.9903	47.1048	47.8149
56	2.50355	2.87063	3.76475	4.3365	7.21195	8.15054	13.1678	15.6568	32.2358	33.0227	47.1219	47.8292
56.1	2.50985	2.87555	3.77085	4.34361	7.229	8.163	13.1968	15.6774	32.2666	33.0551	47.137	47.8434
56.2	2.51875	2.88048	3.7766	4.35072	7.24445	8.17545	13.2214	15.698	32.3006	33.0873	47.1537	47.8575
56.3	2.523	2.8854	3.78605	4.35782	7.2608	8.18789	13.244	15.7185	32.3309	33.1195	47.1673	47.8716
56.4	2.52625	2.89032	3.7931	4.36492	7.2701	8.20033	13.2651	15.739	32.3597	33.1516	47.184	47.8855
56.5	2.5303	2.89524	3.8035	4.37202	7.28005	8.21276	13.2845	15.7595	32.3922	33.1836	47.2009	47.8993
56.6	2.5303	2.90016	3.81015	4.37912	7.29175	8.22518	13.3082	15.78	32.4252	33.2155	47.2127	47.913
56.7	2.53335	2.90508	3.81815	4.38621	7.30655	8.23759	13.3268	15.8004	32.4579	33.2474	47.2263	47.9267
56.8	2.54265	2.91	3.82915	4.3933	7.31685	8.25	13.3484	15.8209	32.4895	33.2792	47.2383	47.9402
56.9	2.54795	2.91492	3.83545	4.40039	7.3296	8.2624	13.3726	15.8413	32.5196	33.3109	47.251	47.9537
57	2.54765	2.91984	3.8399	4.40748	7.34105	8.27479	13.3932	15.8616	32.5501	33.3424	47.2684	47.967
57.1	2.5486	2.92476	3.84805	4.41457	7.3502	8.28717	13.4106	15.882	32.5745	33.374	47.285	47.9803
57.2	2.55025	2.92967	3.854	4.42165	7.3632	8.29955	13.4335	15.9023	32.6028	33.4054	47.2992	47.9934
57.3	2.5537	2.93459	3.8611	4.42873	7.37425	8.31192	13.4552	15.9226	32.6336	33.4368	47.311	48.0065
57.4	2.5581	2.9395	3.87005	4.43581	7.3844	8.32429	13.4765	15.9429	32.664	33.4681	47.327	48.0195
57.5	2.56285	2.94442	3.874	4.44289	7.3979	8.33664	13.497	15.9631	32.6987	33.4993	47.3428	48.0324
57.6	2.5656	2.94933	3.8794	4.44996	7.41205	8.34899	13.5207	15.9833	32.7334	33.5304	47.3571	48.0451
57.7	2.5659	2.95424	3.88885	4.45704	7.42865	8.36133	13.5412	16.0036	32.7651	33.5614	47.3661	48.0578
57.8	2.57165	2.95915	3.89925	4.46411	7.44055	8.37367	13.5604	16.0237	32.7987	33.5924	47.3828	48.0705
57.9	2.57735	2.96406	3.90545	4.47117	7.44925	8.38599	13.5822	16.0439	32.8297	33.6232	47.3998	48.083
58	2.57825	2.96897	3.91415	4.47824	7.46635	8.39831	13.5995	16.064	32.8579	33.654	47.4176	48.0954
58.1	2.58085	2.97388	3.92095	4.4853	7.4791	8.41063	13.6221	16.0841	32.8908	33.6848	47.4278	48.1078
58.2	2.58755	2.97879	3.9265	4.49236	7.4918	8.42293	13.6431	16.1042	32.9184	33.7154	47.443	48.12
58.3	2.5911	2.9837	3.9349	4.49942	7.50235	8.43523	13.6657	16.1242	32.9526	33.746	47.4553	48.1322
58.4	2.5957	2.98861	3.94125	4.50648	7.51785	8.44753	13.6876	16.1443	32.9811	33.7764	47.4703	48.1442
58.5	2.59885	2.99351	3.94925	4.51353	7.5292	8.45981	13.715	16.1643	33.011	33.8068	47.4798	48.1562
58.6	2.60575	2.99842	3.9577	4.52059	7.54145	8.47209	13.7373	16.1843	33.0418	33.8371	47.494	48.1682
58.7	2.6105	3.00332	3.96095	4.52764	7.55345	8.48436	13.7637	16.2042	33.074	33.8674	47.5081	48.18
58.8	2.61275	3.00823	3.96565	4.53468	7.5668	8.49662	13.7902	16.2242	33.1058	33.8975	47.5234	48.1917
58.9	2.61345	3.01313	3.9732	4.54173	7.5823	8.50888	13.8128	16.2441	33.1377	33.9276	47.5373	48.2034
59	2.617	3.01804	3.9822	4.54877	7.59575	8.52113	13.8389	16.264	33.1711	33.9576	47.547	48.215
59.1	2.6222	3.02294	3.98945	4.55581	7.6045	8.53337	13.8628	16.2838	33.2022	33.9875	47.5613	48.2264
59.2	2.62595	3.02784	3.9952	4.56285	7.61755	8.5456	13.8853	16.3037	33.2342	34.0174	47.5742	48.2379
59.3	2.6354	3.03274	4.00195	4.56989	7.6334	8.55783	13.9063	16.3235	33.266	34.0471	47.5884	48.2492
59.4	2.64155	3.03764	4.0099	4.57693	7.64975	8.57005	13.9252	16.3433	33.3001	34.0768	47.6031	48.2604
59.5	2.6459	3.04254	4.01565	4.58396	7.6664	8.58226	13.9448	16.3631	33.3297	34.1064	47.6206	48.2716
59.6	2.65445	3.04744	4.0194	4.59099	7.67915	8.59447	13.9688	16.3828	33.3631	34.1359	47.6349	48.2827
59.7	2.6559	3.05233	4.02555	4.59802	7.6955	8.60667	13.9878	16.4025	33.3933	34.1654	47.6467	48.2937
59.8	2.65975	3.05723	4.0332	4.60504	7.71075	8.61886	14.0126	16.4222	33.4221	34.1947	47.6585	48.3046
59.9	2.6644	3.06213	4.04075	4.61206	7.7267	8.63104	14.0351	16.4419	33.449	34.224	47.6679	48.3155
60	2.67095	3.06702	4.0498	4.61909	7.74035	8.64322	14.0585	16.4615	33.4778	34.2533	47.681	48.3263
60.1	2.6752	3.07191	4.05985	4.62611	7.75115	8.65539	14.0854	16.4812	33.5104	34.2824	47.6956	48.337
60.2	2.68345	3.07681	4.06645	4.63312	7.76295	8.66756	14.1086	16.5008	33.5391	34.3114	47.7101	48.3476
60.3	2.68505	3.0817	4.07485	4.64014	7.7787	8.67971	14.1339	16.5204	33.5691	34.3404	47.7273	48.3581
60.4	2.69355	3.08659	4.0807	4.64715	7.792	8.69186	14.1558	16.5399	33.6	34.3693	47.7419	48.3686
60.5	2.6971	3.09149	4.0902	4.65416	7.8049	8.704	14.1824	16.5594	33.6332	34.3982	47.7541	48.379
60.6	2.7002	3.09638	4.1018	4.66117	7.8176	8.71614	14.2068	16.5789	33.6681	34.4269	47.7647	48.3893
60.7	2.7021	3.10127	4.1073	4.66817	7.833	8.72826	14.232	16.5984	33.6955	34.4556	47.78	48.3995
60.8	2.7064	3.10616	4.1155	4.67518	7.84675	8.74038	14.2581	16.6179	33.7274	34.4842	47.7938	48.4097
60.9	2.7146	3.11104	4.12385	4.68218	7.8601	8.7525	14.2806	16.6373	33.7565	34.5127	47.8068	48.4198
61	2.72105	3.11593	4.1301	4.68918	7.87585	8.7646	14.2978	16.6567	33.7877	34.5411	47.8191	48.4298
61.1	2.727	3.12082	4.13995	4.69617	7.8869	8.7767	14.3175	16.6761	33.8137	34.5695	47.8319	48.4398
61.2	2.73515	3.1257	4.1453	4.70317	7.899	8.7888	14.3354	16.6955	33.842	34.5978	47.8432	48.4496
61.3	2.7388	3.13059	4.1556	4.71016	7.9114	8.80088	14.3529	16.7148	33.87	34.626	47.8561	48.4595
61.4	2.7422	3.13547	4.1658	4.71715	7.923	8.81296	14.3758	16.7341	33.8974	34.6541	47.8738	48.4692
61.5	2.7456	3.14036	4.1738	4.72414	7.94025	8.82503	14.397	16.7534	33.9239	34.6822	47.8852	48.4789
61.6	2.748	3.14524	4.17995	4.73112	7.95325	8.83709	14.4186	16.7727	33.9477	34.7101	47.901	48.4885
61.7	2.75185	3.15012	4.18945	4.73811	7.96055	8.84915	14.4405	16.7919	33.9729	34.7381	47.911	48.498
61.8	2.75945	3.15501	4.19415	4.74509	7.97435	8.8612	14.4604	16.8112	33.9992	34.7659	47.9201	48.5074
61.9	2.76115	3.15989	4.20295	4.75207	7.9839	8.87324	14.4805	16.8303	34.0226	34.7936	47.9327	48.5168
62	2.76555	3.16477	4.2092	4.75905	7.99015	8.88527	14.5006	16.8495	34.0508	34.8213	47.9454	48.5262
62.1	2.7705	3.16965	4.21455	4.76602	7.99975	8.8973	14.5215	16.8687	34.0781	34.8489	47.9573	48.5354
62.2	2.77015	3.17453	4.22265	4.77299	8.0134	8.90932	14.5435	16.8878	34.1112	34.8764	47.9722	48.5446
62.3	2.77295	3.1794	4.2308	4.77996	8.02605	8.92134	14.5665	16.9069	34.1409	34.9039	47.9828	48.5537
62.4	2.779	3.18428	4.23995	4.78693	8.0412	8.93334	14.5885	16.926	34.1679	34.9313	47.995	48.5628
62.5	2.78275	3.18916	4.2509	4.7939	8.0515	8.94534	14.6081	16.945	34.1917	34.9586	48.005	48.5718
62.6	2.7882	3.19403	4.2581	4.80086	8.0629	8.95734	14.6264	16.9641	34.2177	34.9858	48.0166	48.5807
62.7	2.7944	3.19891	4.2678	4.80782	8.0787	8.96932	14.6465	16.9831	34.2467	35.013	48.034	48.5896
62.8	2.7999	3.20378	4.2745	4.81478	8.09115	8.9813	14.6731	17.0021	34.2799	35.0401	48.0494	48.5984
62.9	2.7996	3.20866	4.28055	4.82174	8.1059	8.99327	14.6984	17.021	34.3118	35.0671	48.062	48.6071
63	2.80225	3.21353	4.289	4.82869	8.1163	9.00524	14.7196	17.04	34.3447	35.094	48.0765	48.6157
63.1	2.8118	3.2184	4.298	4.83565	8.12975	9.01719	14.7423	17.0589	34.3728	35.1208	48.0868	48.6244
63.2	2.8212	3.22327	4.30385	4.8426	8.14605	9.02914	14.7642	17.0778	34.401	35.1476	48.099	48.6329
63.3	2.82785	3.22814	4.31295	4.84954	8.16065	9.04109	14.781	17.0966	34.4323	35.1743	48.1093	48.6414
63.4	2.83165	3.23301	4.32015	4.85649	8.17525	9.05302	14.7996	17.1155	34.4618	35.201	48.1217	48.6498
63.5	2.83615	3.23788	4.32675	4.86343	8.19065	9.06495	14.8201	17.1343	34.4898	35.2275	48.1325	48.6582
63.6	2.84105	3.24275	4.33375	4.87038	8.20245	9.07687	14.8423	17.1531	34.5141	35.254	48.1471	48.6665
63.7	2.84495	3.24762	4.34205	4.87732	8.2139	9.08879	14.8618	17.1719	34.5395	35.2804	48.1634	48.6747
63.8	2.85215	3.25248	4.3483	4.88425	8.22485	9.10069	14.8796	17.1906	34.5707	35.3068	48.1763	48.6829
63.9	2.8621	3.25735	4.35405	4.89119	8.2434	9.11259	14.9009	17.2094	34.5941	35.3331	48.1909	48.691
64	2.86895	3.26222	4.3624	4.89812	8.2591	9.12449	14.9212	17.228	34.6208	35.3593	48.2025	48.699
64.1	2.8785	3.26708	4.3693	4.90505	8.2709	9.13637	14.9417	17.2467	34.6472	35.3854	48.2189	48.7071
64.2	2.8845	3.27194	4.38	4.91198	8.2804	9.14825	14.9588	17.2654	34.6765	35.4114	48.2315	48.715
64.3	2.8893	3.27681	4.388	4.9189	8.29315	9.16012	14.9758	17.284	34.7041	35.4374	48.2443	48.7229
64.4	2.8916	3.28167	4.39615	4.92583	8.30665	9.17199	14.9975	17.3026	34.7311	35.4633	48.2548	48.7307
64.5	2.89585	3.28653	4.40235	4.93275	8.31795	9.18385	15.0167	17.3212	34.7591	35.4892	48.2672	48.7385
64.6	2.89915	3.29139	4.41035	4.93967	8.32935	9.1957	15.035	17.3398	34.7882	35.5149	48.2802	48.7462
64.7	2.90505	3.29625	4.41675	4.94659	8.34265	9.20754	15.052	17.3583	34.813	35.5406	48.2897	48.7538
64.8	2.90645	3.30111	4.42645	4.9535	8.3559	9.21938	15.0699	17.3768	34.837	35.5662	48.3038	48.7614
64.9	2.91285	3.30597	4.4352	4.96041	8.37025	9.23121	15.0928	17.3953	34.8653	35.5918	48.3143	48.769
65	2.92	3.31083	4.44275	4.96733	8.38515	9.24303	15.1134	17.4138	34.892	35.6172	48.328	48.7765
65.1	2.92415	3.31569	4.45275	4.97423	8.39915	9.25485	15.1381	17.4322	34.9202	35.6426	48.3398	48.7839
65.2	2.92865	3.32054	4.45775	4.98114	8.4183	9.26666	15.158	17.4507	34.9446	35.668	48.3522	48.7913
65.3	2.93105	3.3254	4.469	4.98804	8.4311	9.27846	15.1752	17.4691	34.9716	35.6932	48.3633	48.7986
65.4	2.943	3.33025	4.4779	4.99495	8.43955	9.29025	15.1921	17.4874	34.995	35.7184	48.374	48.8059
65.5	2.9463	3.33511	4.48655	5.00185	8.4533	9.30204	15.2111	17.5058	35.0149	35.7435	48.3835	48.8131
65.6	2.94995	3.33996	4.495	5.00874	8.46315	9.31382	15.2311	17.5241	35.0361	35.7686	48.3903	48.8203
65.7	2.9578	3.34481	4.50305	5.01564	8.47715	9.32559	15.2478	17.5424	35.0583	35.7936	48.4015	48.8274
65.8	2.96465	3.34966	4.51095	5.02253	8.49045	9.33736	15.2704	17.5607	35.0804	35.8185	48.4143	48.8344
65.9	2.97075	3.35452	4.51735	5.02942	8.5029	9.34912	15.2894	17.579	35.1063	35.8433	48.4271	48.8414
66	2.97705	3.35937	4.524	5.03631	8.51405	9.36087	15.3102	17.5972	35.1345	35.8681	48.4402	48.8484
66.1	2.9828	3.36422	4.52965	5.0432	8.52825	9.37261	15.331	17.6154	35.1594	35.8928	48.4555	48.8553
66.2	2.98595	3.36906	4.54095	5.05008	8.53955	9.38435	15.3501	17.6336	35.1838	35.9174	48.4673	48.8622
66.3	2.99245	3.37391	4.54825	5.05696	8.5541	9.39608	15.3737	17.6518	35.2127	35.942	48.4794	48.869
66.4	2.99765	3.37876	4.5555	5.06384	8.5687	9.40781	15.3962	17.67	35.238	35.9665	48.4887	48.8757
66.5	3.0026	3.38361	4.5662	5.07072	8.5847	9.41952	15.4191	17.6881	35.2621	35.9909	48.4982	48.8824
66.6	3.0158	3.38845	4.5716	5.07759	8.6023	9.43123	15.439	17.7062	35.2859	36.0152	48.5097	48.8891
66.7	3.0215	3.3933	4.5766	5.08447	8.61485	9.44294	15.4613	17.7243	35.3072	36.0395	48.52	48.8957
66.8	3.0273	3.39814	4.58385	5.09134	8.62305	9.45463	15.48	17.7423	35.3336	36.0637	48.5307	48.9023
66.9	3.03195	3.40299	4.58795	5.09821	8.63295	9.46632	15.4991	17.7603	35.3617	36.0879	48.5444	48.9088
67	3.03685	3.40783	4.59295	5.10507	8.6449	9.478	15.5203	17.7784	35.3895	36.1119	48.5573	48.9152
67.1	3.04055	3.41267	4.6026	5.11194	8.6577	9.48968	15.543	17.7964	35.4162	36.1359	48.5658	48.9216
67.2	3.0457	3.41751	4.6116	5.1188	8.67195	9.50135	15.5666	17.8143	35.4449	36.1599	48.5735	48.928
67.3	3.0534	3.42235	4.62295	5.12566	8.68495	9.51301	15.5864	17.8322	35.4718	36.1837	48.581	48.9343
67.4	3.05955	3.42719	4.62985	5.13252	8.69925	9.52466	15.6061	17.8502	35.4909	36.2075	48.593	48.9406
67.5	3.06585	3.43203	4.63695	5.13937	8.70535	9.53631	15.6241	17.8681	35.5156	36.2313	48.6018	48.9468
67.6	3.06885	3.43687	4.63715	5.14623	8.7136	9.54795	15.6417	17.8859	35.5425	36.2549	48.6109	48.953
67.7	3.06745	3.44171	4.6447	5.15308	8.72885	9.55958	15.6605	17.9038	35.5672	36.2785	48.621	48.9592
67.8	3.0746	3.44655	4.65555	5.15993	8.7439	9.57121	15.6827	17.9216	35.5917	36.302	48.6324	48.9652
67.9	3.08015	3.45138	4.6667	5.16677	8.75505	9.58282	15.7059	17.9394	35.618	36.3255	48.6418	48.9713
68	3.0828	3.45622	4.67435	5.17362	8.77	9.59444	15.7251	17.9572	35.6412	36.3489	48.6529	48.9773
68.1	3.09015	3.46105	4.6823	5.18046	8.78465	9.60604	15.7462	17.9749	35.6673	36.3722	48.6622	48.9832
68.2	3.0984	3.46589	4.68825	5.1873	8.79845	9.61764	15.7651	17.9927	35.6915	36.3955	48.6713	48.9892
68.3	3.10295	3.47072	4.69505	5.19414	8.8084	9.62923	15.7825	18.0104	35.7112	36.4186	48.6825	48.995
68.4	3.10995	3.47555	4.704	5.20097	8.82325	9.64081	15.8	18.0281	35.7334	36.4418	48.6927	49.0009
68.5	3.1144	3.48038	4.70955	5.20781	8.83765	9.65239	15.8207	18.0458	35.7582	36.4648	48.7037	49.0067
68.6	3.11845	3.48521	4.71975	5.21464	8.85255	9.66396	15.8354	18.0634	35.7823	36.4878	48.7173	49.0124
68.7	3.12405	3.49004	4.72855	5.22147	8.8627	9.67552	15.8578	18.081	35.809	36.5107	48.7283	49.0181
68.8	3.13035	3.49487	4.7353	5.2283	8.8739	9.68708	15.8771	18.0986	35.837	36.5336	48.7379	49.0237
68.9	3.1352	3.4997	4.7456	5.23512	8.88945	9.69863	15.8956	18.1162	35.8653	36.5564	48.7475	49.0294
69	3.1427	3.50453	4.75335	5.24194	8.90285	9.71017	15.9163	18.1337	35.8909	36.5791	48.7611	49.0349
69.1	3.15045	3.50936	4.76625	5.24876	8.91315	9.7217	15.9387	18.1513	35.9139	36.6018	48.7685	49.0405
69.2	3.15545	3.51419	4.77465	5.25558	8.9254	9.73323	15.9572	18.1688	35.9378	36.6243	48.7799	49.046
69.3	3.16195	3.51901	4.7846	5.2624	8.93785	9.74475	15.98	18.1863	35.9657	36.6469	48.7882	49.0514
69.4	3.1697	3.52384	4.78955	5.26921	8.9506	9.75626	15.9993	18.2037	35.989	36.6693	48.7996	49.0568
69.5	3.17225	3.52866	4.7991	5.27602	8.96125	9.76777	16.0206	18.2212	36.0177	36.6917	48.8103	49.0622
69.6	3.1791	3.53348	4.80705	5.28283	8.97615	9.77927	16.0408	18.2386	36.0422	36.714	48.8219	49.0675
69.7	3.18085	3.53831	4.81735	5.28964	8.9906	9.79076	16.0612	18.256	36.0724	36.7363	48.8319	49.0728
69.8	3.18695	3.54313	4.8264	5.29644	9.0053	9.80225	16.08	18.2734	36.0979	36.7585	48.8417	49.0781
69.9	3.1917	3.54795	4.8351	5.30325	9.01895	9.81373	16.0998	18.2907	36.12	36.7806	48.8524	49.0833
70	3.2013	3.55277	4.84325	5.31005	9.02975	9.8252	16.1171	18.308	36.1449	36.8027	48.8665	49.0885
70.1	3.20575	3.55759	4.85415	5.31685	9.0424	9.83666	16.1395	18.3254	36.1759	36.8247	48.8738	49.0936
70.2	3.21145	3.56241	4.8626	5.32364	9.0542	9.84812	16.1601	18.3426	36.2019	36.8466	48.8804	49.0987
70.3	3.2175	3.56723	4.8726	5.33044	9.0713	9.85957	16.1844	18.3599	36.2261	36.8685	48.888	49.1037
70.4	3.2269	3.57205	4.8808	5.33723	9.086	9.87102	16.206	18.3771	36.2538	36.8903	48.8984	49.1088
70.5	3.2322	3.57686	4.8865	5.34402	9.09875	9.88245	16.2278	18.3943	36.2796	36.9121	48.9099	49.1138
70.6	3.2379	3.58168	4.89235	5.3508	9.11415	9.89388	16.2494	18.4115	36.3053	36.9338	48.9186	49.1187
70.7	3.24535	3.58649	4.90125	5.35759	9.1276	9.90531	16.2696	18.4287	36.3267	36.9554	48.929	49.1236
70.8	3.24695	3.59131	4.9094	5.36437	9.13585	9.91672	16.2924	18.4459	36.3499	36.9769	48.9417	49.1285
70.9	3.2528	3.59612	4.91555	5.37115	9.14555	9.92813	16.3125	18.463	36.3756	36.9984	48.9505	49.1333
71	3.25625	3.60094	4.92295	5.37793	9.1559	9.93953	16.3327	18.4801	36.3987	37.0198	48.9597	49.1381
71.1	3.26165	3.60575	4.9291	5.38471	9.16945	9.95093	16.3546	18.4972	36.4235	37.0412	48.9692	49.1429
71.2	3.2688	3.61056	4.93485	5.39148	9.18255	9.96232	16.37	18.5142	36.4428	37.0625	48.98	49.1476
71.3	3.27315	3.61537	4.94735	5.39826	9.1914	9.9737	16.3875	18.5313	36.4661	37.0837	48.9918	49.1523
71.4	3.28165	3.62018	4.9517	5.40503	9.2021	9.98507	16.4078	18.5483	36.4871	37.1049	49.0018	49.157
71.5	3.2853	3.62499	4.9622	5.41179	9.21845	9.99644	16.4295	18.5653	36.5089	37.126	49.0125	49.1616
71.6	3.2866	3.6298	4.97085	5.41856	9.22915	10.0078	16.4489	18.5822	36.535	37.1471	49.0237	49.1662
71.7	3.29225	3.63461	4.97855	5.42532	9.24175	10.0191	16.4672	18.5992	36.5609	37.1681	49.0322	49.1707
71.8	3.29475	3.63941	4.98775	5.43208	9.25315	10.0305	16.4901	18.6161	36.5842	37.189	49.0397	49.1753
71.9	3.30255	3.64422	4.99525	5.43884	9.26085	10.0418	16.506	18.633	36.6056	37.2098	49.0485	49.1798
72	3.31035	3.64903	5.00415	5.4456	9.272	10.0532	16.5273	18.6499	36.629	37.2306	49.0566	49.1842
72.1	3.31845	3.65383	5.0121	5.45235	9.28385	10.0645	16.5462	18.6668	36.6515	37.2514	49.0699	49.1887
72.2	3.3236	3.65864	5.01905	5.45911	9.2956	10.0758	16.5644	18.6836	36.6741	37.272	49.0779	49.193
72.3	3.32785	3.66344	5.0238	5.46586	9.30795	10.0871	16.5826	18.7004	36.6966	37.2927	49.0864	49.1974
72.4	3.3342	3.66824	5.03015	5.4726	9.3157	10.0984	16.6015	18.7172	36.7127	37.3132	49.0928	49.2017
72.5	3.33765	3.67304	5.0375	5.47935	9.32395	10.1097	16.6207	18.734	36.7324	37.3337	49.1003	49.206
72.6	3.3435	3.67784	5.03915	5.48609	9.3363	10.121	16.6381	18.7507	36.7557	37.3541	49.1105	49.2103
72.7	3.34365	3.68265	5.0451	5.49283	9.3479	10.1323	16.6565	18.7675	36.7789	37.3745	49.1189	49.2145
72.8	3.3443	3.68745	5.057	5.49957	9.3584	10.1436	16.6756	18.7842	36.8056	37.3948	49.1316	49.2187
72.9	3.3484	3.69224	5.0657	5.50631	9.37245	10.1548	16.6927	18.8008	36.8242	37.415	49.1418	49.2229
73	3.3548	3.69704	5.07245	5.51305	9.3849	10.1661	16.7091	18.8175	36.8426	37.4352	49.1519	49.227
73.1	3.35955	3.70184	5.0792	5.51978	9.3987	10.1774	16.7313	18.8341	36.8689	37.4553	49.1637	49.2311
73.2	3.3669	3.70664	5.0867	5.52651	9.41285	10.1886	16.7523	18.8508	36.8935	37.4754	49.1761	49.2352
73.3	3.3742	3.71143	5.09635	5.53324	9.4267	10.1999	16.7681	18.8673	36.9158	37.4954	49.1896	49.2392
73.4	3.37865	3.71623	5.1065	5.53996	9.44	10.2111	16.7888	18.8839	36.9415	37.5153	49.2033	49.2432
73.5	3.3866	3.72102	5.113	5.54669	9.4549	10.2223	16.8122	18.9005	36.969	37.5352	49.209	49.2472
73.6	3.3919	3.72582	5.1191	5.55341	9.4716	10.2335	16.8326	18.917	36.9896	37.5551	49.2152	49.2512
73.7	3.3955	3.73061	5.1309	5.56013	9.47935	10.2448	16.8498	18.9335	37.0155	37.5748	49.2221	49.2551
73.8	3.4025	3.7354	5.13955	5.56685	9.49085	10.256	16.8681	18.95	37.0344	37.5945	49.2306	49.259
73.9	3.40725	3.74019	5.14325	5.57356	9.50065	10.2672	16.885	18.9665	37.0547	37.6142	49.2404	49.2629
74	3.40945	3.74498	5.14805	5.58027	9.51225	10.2784	16.9046	18.9829	37.074	37.6337	49.2518	49.2667
74.1	3.41065	3.74977	5.15775	5.58698	9.5221	10.2896	16.9273	18.9993	37.0969	37.6533	49.2585	49.2705
74.2	3.41465	3.75456	5.1654	5.59369	9.53685	10.3007	16.9476	19.0157	37.118	37.6727	49.2642	49.2743
74.3	3.4195	3.75935	5.17455	5.6004	9.54715	10.3119	16.9683	19.0321	37.1352	37.6921	49.273	49.278
74.4	3.42605	3.76414	5.17905	5.6071	9.55775	10.3231	16.9874	19.0484	37.1551	37.7115	49.2837	49.2818
74.5	3.42805	3.76893	5.18275	5.61381	9.5672	10.3342	17.0108	19.0648	37.1788	37.7308	49.2919	49.2855
74.6	3.42855	3.77371	5.188	5.62051	9.5777	10.3454	17.0318	19.0811	37.2028	37.75	49.2972	49.2891
74.7	3.4351	3.7785	5.1933	5.6272	9.5918	10.3565	17.0533	19.0974	37.2257	37.7692	49.3064	49.2928
74.8	3.4394	3.78328	5.1979	5.6339	9.59965	10.3677	17.0722	19.1136	37.2491	37.7883	49.3141	49.2964
74.9	3.4444	3.78807	5.20105	5.64059	9.6123	10.3788	17.086	19.1299	37.2653	37.8073	49.3233	49.3
75	3.44795	3.79285	5.2062	5.64728	9.6217	10.3899	17.1062	19.1461	37.2856	37.8263	49.3302	49.3035
75.1	3.4592	3.79763	5.2093	5.65397	9.63785	10.401	17.1231	19.1623	37.3075	37.8453	49.3339	49.3071
75.2	3.4615	3.80242	5.21485	5.66066	9.65085	10.4122	17.1416	19.1785	37.3308	37.8642	49.3436	49.3106
75.3	3.46525	3.8072	5.22195	5.66735	9.6637	10.4233	17.1619	19.1947	37.3526	37.883	49.3543	49.3141
75.4	3.46975	3.81198	5.2251	5.67403	9.67755	10.4344	17.1775	19.2108	37.3708	37.9017	49.364	49.3175
75.5	3.4722	3.81676	5.23125	5.68071	9.68615	10.4454	17.1978	19.2269	37.3897	37.9205	49.3761	49.3209
75.6	3.48305	3.82154	5.23615	5.68739	9.69865	10.4565	17.2158	19.243	37.4048	37.9391	49.3856	49.3243
75.7	3.48335	3.82632	5.24085	5.69406	9.7103	10.4676	17.2339	19.2591	37.4222	37.9577	49.391	49.3277
75.8	3.48545	3.83109	5.2448	5.70074	9.72225	10.4787	17.2525	19.2751	37.4367	37.9762	49.3989	49.3311
75.9	3.4897	3.83587	5.24935	5.70741	9.7326	10.4897	17.2705	19.2912	37.4569	37.9947	49.4059	49.3344
76	3.49295	3.84065	5.2545	5.71408	9.74535	10.5008	17.2873	19.3072	37.4778	38.0131	49.4149	49.3377
76.1	3.4925	3.84542	5.26325	5.72074	9.75765	10.5118	17.3069	19.3231	37.502	38.0315	49.4193	49.341
76.2	3.49645	3.8502	5.26825	5.72741	9.77155	10.5229	17.3243	19.3391	37.522	38.0498	49.4363	49.3442
76.3	3.49655	3.85497	5.27585	5.73407	9.7845	10.5339	17.3438	19.3551	37.5423	38.068	49.4468	49.3475
76.4	3.50075	3.85974	5.2806	5.74073	9.79355	10.545	17.3592	19.371	37.565	38.0862	49.4566	49.3507
76.5	3.5025	3.86451	5.28695	5.74739	9.80545	10.556	17.3775	19.3869	37.581	38.1044	49.4656	49.3538
76.6	3.50915	3.86929	5.29455	5.75405	9.81755	10.567	17.3966	19.4028	37.5987	38.1225	49.4742	49.357
76.7	3.51485	3.87406	5.30275	5.7607	9.8285	10.578	17.4154	19.4186	37.6161	38.1405	49.4814	49.3601
76.8	3.51795	3.87883	5.3071	5.76735	9.83965	10.589	17.4328	19.4345	37.633	38.1585	49.4883	49.3632
76.9	3.5232	3.8836	5.31035	5.774	9.8548	10.6	17.4508	19.4503	37.6538	38.1764	49.496	49.3663
77	3.52515	3.88836	5.3171	5.78065	9.86915	10.611	17.4666	19.4661	37.6756	38.1942	49.5047	49.3694
77.1	3.5307	3.89313	5.32095	5.7873	9.88135	10.622	17.4829	19.4818	37.6968	38.212	49.5167	49.3724
77.2	3.53505	3.8979	5.32915	5.79394	9.8933	10.6329	17.5022	19.4976	37.7173	38.2298	49.5265	49.3754
77.3	3.53935	3.90267	5.3348	5.80058	9.905	10.6439	17.5241	19.5133	37.7425	38.2475	49.5386	49.3784
77.4	3.5431	3.90743	5.3389	5.80722	9.919	10.6549	17.5407	19.529	37.7632	38.2651	49.5451	49.3814
77.5	3.5494	3.9122	5.3473	5.81386	9.9336	10.6658	17.561	19.5447	37.7812	38.2827	49.5566	49.3843
77.6	3.5521	3.91696	5.3507	5.82049	9.9431	10.6768	17.5814	19.5604	37.801	38.3003	49.5621	49.3873
77.7	3.5589	3.92172	5.3538	5.82712	9.9558	10.6877	17.6013	19.576	37.8232	38.3177	49.5716	49.3902
77.8	3.5633	3.92649	5.3618	5.83375	9.9685	10.6986	17.6214	19.5917	37.8422	38.3352	49.5819	49.3931
77.9	3.5691	3.93125	5.3667	5.84038	9.98355	10.7096	17.6384	19.6073	37.8567	38.3525	49.5891	49.3959
78	3.5728	3.93601	5.37065	5.84701	9.9983	10.7205	17.6556	19.6228	37.8755	38.3698	49.596	49.3987
78.1	3.57595	3.94077	5.3749	5.85363	10.0085	10.7314	17.6716	19.6384	37.8961	38.3871	49.6021	49.4016
78.2	3.5767	3.94553	5.37885	5.86025	10.018	10.7423	17.6875	19.6539	37.9149	38.4043	49.605	49.4044
78.3	3.57665	3.95029	5.38435	5.86687	10.027	10.7532	17.7068	19.6695	37.9348	38.4215	49.6121	49.4072
78.4	3.58185	3.95505	5.3874	5.87349	10.0388	10.7641	17.723	19.6849	37.9524	38.4386	49.6197	49.4099
78.5	3.5859	3.9598	5.39315	5.8801	10.0541	10.775	17.738	19.7004	37.9761	38.4556	49.6294	49.4126
78.6	3.59055	3.96456	5.39985	5.88672	10.0668	10.7858	17.7512	19.7159	37.9974	38.4726	49.6403	49.4153
78.7	3.59265	3.96932	5.40745	5.89333	10.0771	10.7967	17.7747	19.7313	38.0175	38.4895	49.6456	49.418
78.8	3.59875	3.97407	5.4116	5.89994	10.0875	10.8076	17.7933	19.7467	38.0361	38.5064	49.6572	49.4207
78.9	3.6028	3.97883	5.41505	5.90654	10.0968	10.8184	17.814	19.7621	38.0558	38.5232	49.6621	49.4234
79	3.60665	3.98358	5.41855	5.91315	10.1094	10.8293	17.8325	19.7775	38.0722	38.54	49.6651	49.426
79.1	3.60835	3.98833	5.4259	5.91975	10.1215	10.8401	17.847	19.7928	38.0868	38.5568	49.6716	49.4286
79.2	3.6134	3.99309	5.4307	5.92635	10.1329	10.851	17.8611	19.8082	38.1041	38.5734	49.6735	49.4312
79.3	3.6151	3.99784	5.4339	5.93295	10.1416	10.8618	17.8762	19.8235	38.1246	38.5901	49.679	49.4338
79.4	3.6148	4.00259	5.4372	5.93954	10.1512	10.8726	17.8934	19.8388	38.1448	38.6066	49.684	49.4363
79.5	3.6198	4.00734	5.4371	5.94614	10.1598	10.8834	17.9062	19.854	38.1629	38.6232	49.6897	49.4389
79.6	3.6229	4.01209	5.44245	5.95273	10.1663	10.8942	17.9226	19.8693	38.1832	38.6396	49.7009	49.4414
79.7	3.62595	4.01684	5.4476	5.95932	10.179	10.9051	17.9407	19.8845	38.2007	38.656	49.7125	49.4439
79.8	3.6288	4.02158	5.4505	5.9659	10.1953	10.9159	17.9602	19.8997	38.2173	38.6724	49.7248	49.4464
79.9	3.6318	4.02633	5.45285	5.97249	10.2059	10.9266	17.9794	19.9149	38.2379	38.6887	49.7332	49.4488
80	3.63925	4.03108	5.4609	5.97907	10.2165	10.9374	17.9991	19.93	38.2584	38.705	49.7443	49.4513
80.1	3.6458	4.03582	5.46995	5.98565	10.231	10.9482	18.0171	19.9452	38.2775	38.7212	49.7535	49.4537
80.2	3.65335	4.04057	5.47345	5.99223	10.2432	10.959	18.0337	19.9603	38.2943	38.7373	49.761	49.4561
80.3	3.65895	4.04531	5.48145	5.99881	10.2568	10.9697	18.0479	19.9754	38.309	38.7534	49.7723	49.4585
80.4	3.66435	4.05005	5.4866	6.00538	10.2665	10.9805	18.0637	19.9905	38.3267	38.7695	49.7824	49.4609
80.5	3.668	4.0548	5.49115	6.01195	10.2796	10.9912	18.0835	20.0055	38.3413	38.7855	49.7873	49.4632
80.6	3.67415	4.05954	5.4979	6.01852	10.2943	11.002	18.104	20.0206	38.3553	38.8014	49.7933	49.4655
80.7	3.6795	4.06428	5.50305	6.02509	10.3064	11.0127	18.1215	20.0356	38.3695	38.8173	49.8014	49.4678
80.8	3.68145	4.06902	5.5071	6.03165	10.3162	11.0234	18.1446	20.0506	38.3881	38.8332	49.8084	49.4701
80.9	3.6867	4.07376	5.51295	6.03822	10.3294	11.0342	18.1635	20.0655	38.4034	38.849	49.8126	49.4724
81	3.68785	4.0785	5.5206	6.04478	10.3389	11.0449	18.1842	20.0805	38.4206	38.8647	49.8233	49.4747
81.1	3.6933	4.08324	5.5236	6.05134	10.3517	11.0556	18.2081	20.0954	38.443	38.8804	49.83	49.4769
81.2	3.6933	4.08797	5.5313	6.05789	10.3652	11.0663	18.2273	20.1103	38.4631	38.8961	49.8408	49.4792
81.3	3.6982	4.09271	5.53735	6.06445	10.3744	11.077	18.2452	20.1252	38.4805	38.9117	49.8524	49.4814
81.4	3.70505	4.09745	5.5426	6.071	10.386	11.0877	18.2592	20.1401	38.4972	38.9273	49.8595	49.4836
81.5	3.7131	4.10218	5.5525	6.07755	10.3999	11.0983	18.2758	20.1549	38.513	38.9427	49.8643	49.4858
81.6	3.7214	4.10692	5.5623	6.0841	10.4139	11.109	18.2956	20.1698	38.5301	38.9582	49.8706	49.4879
81.7	3.7223	4.11165	5.5711	6.09064	10.4271	11.1197	18.316	20.1846	38.5472	38.9736	49.8736	49.4901
81.8	3.7262	4.11638	5.5809	6.09719	10.435	11.1303	18.3331	20.1994	38.5626	38.989	49.8815	49.4922
81.9	3.7333	4.12112	5.5911	6.10373	10.4424	11.141	18.3497	20.2141	38.584	39.0043	49.8871	49.4943
82	3.741	4.12585	5.59755	6.11027	10.4552	11.1517	18.3665	20.2289	38.603	39.0195	49.8929	49.4964
82.1	3.74465	4.13058	5.60205	6.1168	10.4659	11.1623	18.3836	20.2436	38.6215	39.0347	49.8995	49.4985
82.2	3.74795	4.13531	5.6025	6.12334	10.4779	11.1729	18.4043	20.2583	38.6399	39.0499	49.9106	49.5005
82.3	3.7508	4.14004	5.60775	6.12987	10.4879	11.1836	18.4257	20.273	38.6593	39.065	49.9136	49.5026
82.4	3.75635	4.14477	5.6131	6.1364	10.4987	11.1942	18.4421	20.2877	38.675	39.08	49.9183	49.5046
82.5	3.7637	4.14949	5.6217	6.14293	10.5102	11.2048	18.4593	20.3023	38.6891	39.0951	49.9253	49.5067
82.6	3.7718	4.15422	5.6293	6.14946	10.5209	11.2154	18.4808	20.3169	38.7098	39.11	49.9312	49.5087
82.7	3.7731	4.15895	5.63585	6.15598	10.5326	11.226	18.4992	20.3316	38.7283	39.1249	49.9387	49.5106
82.8	3.77435	4.16367	5.6428	6.1625	10.5442	11.2366	18.5129	20.3461	38.7458	39.1398	49.9492	49.5126
82.9	3.7794	4.1684	5.64775	6.16902	10.5564	11.2472	18.5296	20.3607	38.7664	39.1546	49.959	49.5146
83	3.78175	4.17312	5.65665	6.17554	10.5724	11.2577	18.5478	20.3752	38.7865	39.1694	49.9626	49.5165
83.1	3.78565	4.17784	5.6635	6.18206	10.5858	11.2683	18.5712	20.3898	38.8056	39.1841	49.9678	49.5185
83.2	3.7922	4.18257	5.6738	6.18857	10.5966	11.2789	18.5862	20.4043	38.822	39.1988	49.9698	49.5204
83.3	3.7971	4.18729	5.6795	6.19508	10.6072	11.2895	18.5986	20.4187	38.8354	39.2134	49.9744	49.5223
83.4	3.8023	4.19201	5.68555	6.20159	10.6161	11.3	18.6157	20.4332	38.8518	39.228	49.9774	49.5242
83.5	3.80455	4.19673	5.6886	6.2081	10.6279	11.3105	18.6345	20.4476	38.87	39.2426	49.9864	49.526
83.6	3.8004	4.20145	5.69405	6.2146	10.6354	11.3211	18.6533	20.4621	38.8925	39.257	49.9961	49.5279
83.7	3.80525	4.20617	5.70235	6.2211	10.646	11.3316	18.6728	20.4765	38.9128	39.2715	50.0035	49.5297
83.8	3.80765	4.21089	5.7093	6.2276	10.658	11.3422	18.6894	20.4909	38.9265	39.2859	50.0091	49.5316
83.9	3.8099	4.2156	5.7156	6.2341	10.6677	11.3527	18.7092	20.5052	38.9419	39.3002	50.0157	49.5334
84	3.8155	4.22032	5.71985	6.2406	10.6807	11.3632	18.7335	20.5196	38.9609	39.3145	50.0264	49.5352
84.1	3.81805	4.22504	5.7285	6.24709	10.6932	11.3737	18.7556	20.5339	38.9789	39.3288	50.0333	49.537
84.2	3.8199	4.22975	5.7355	6.25358	10.7045	11.3842	18.7736	20.5482	38.9945	39.343	50.0483	49.5388
84.3	3.827	4.23447	5.7424	6.26007	10.7132	11.3947	18.7975	20.5625	39.0177	39.3572	50.0573	49.5405
84.4	3.8379	4.23918	5.74715	6.26656	10.7272	11.4052	18.8159	20.5767	39.0365	39.3713	50.0637	49.5423
84.5	3.83985	4.24389	5.75895	6.27305	10.7356	11.4156	18.8353	20.591	39.0544	39.3854	50.0738	49.544
84.6	3.84645	4.24861	5.7653	6.27953	10.7431	11.4261	18.8521	20.6052	39.0711	39.3994	50.0808	49.5457
84.7	3.8514	4.25332	5.7695	6.28601	10.7572	11.4366	18.8705	20.6194	39.0866	39.4134	50.0872	49.5474
84.8	3.8537	4.25803	5.7777	6.29249	10.7683	11.447	18.8849	20.6336	39.1058	39.4273	50.099	49.5491
84.9	3.8548	4.26274	5.78615	6.29897	10.7784	11.4575	18.9063	20.6477	39.1262	39.4412	50.1059	49.5508
85	3.86025	4.26745	5.79515	6.30544	10.7942	11.4679	18.923	20.6619	39.1401	39.455	50.1152	49.5525
85.1	3.86415	4.27216	5.80605	6.31191	10.8017	11.4784	18.9435	20.676	39.1616	39.4688	50.1253	49.5541
85.2	3.86965	4.27686	5.81455	6.31838	10.815	11.4888	18.9616	20.6901	39.1795	39.4826	50.1367	49.5558
85.3	3.87455	4.28157	5.8244	6.32485	10.8259	11.4992	18.9809	20.7042	39.2002	39.4963	50.1526	49.5574
85.4	3.8789	4.28628	5.83085	6.33132	10.8377	11.5096	19.0066	20.7182	39.2196	39.51	50.1641	49.559
85.5	3.88115	4.29098	5.84015	6.33778	10.8518	11.52	19.0278	20.7323	39.2377	39.5236	50.1775	49.5607
85.6	3.88435	4.29569	5.849	6.34424	10.8646	11.5305	19.0494	20.7463	39.2567	39.5371	50.1906	49.5622
85.7	3.8886	4.30039	5.85565	6.3507	10.8785	11.5409	19.072	20.7603	39.2717	39.5507	50.2015	49.5638
85.8	3.89465	4.3051	5.86605	6.35716	10.8909	11.5512	19.0953	20.7743	39.2874	39.5642	50.2084	49.5654
85.9	3.90745	4.3098	5.87545	6.36361	10.9035	11.5616	19.1143	20.7882	39.3051	39.5776	50.216	49.567
86	3.91725	4.3145	5.88585	6.37007	10.9161	11.572	19.1336	20.8022	39.3227	39.591	50.2223	49.5685
86.1	3.92025	4.3192	5.8919	6.37652	10.9303	11.5824	19.1502	20.8161	39.3351	39.6044	50.2278	49.5701
86.2	3.9258	4.3239	5.8965	6.38297	10.936	11.5928	19.1643	20.83	39.3484	39.6177	50.2364	49.5716
86.3	3.9325	4.3286	5.90035	6.38941	10.9445	11.6031	19.1807	20.8439	39.3657	39.6309	50.2472	49.5731
86.4	3.93705	4.3333	5.9033	6.39586	10.9482	11.6135	19.2021	20.8577	39.3856	39.6442	50.2542	49.5746
86.5	3.9376	4.338	5.91035	6.4023	10.957	11.6238	19.2226	20.8716	39.4047	39.6574	50.2631	49.5761
86.6	3.94385	4.3427	5.9184	6.40874	10.9654	11.6341	19.2404	20.8854	39.4207	39.6705	50.2754	49.5776
86.7	3.9472	4.34739	5.9256	6.41518	10.9755	11.6445	19.2563	20.8992	39.4406	39.6836	50.2885	49.579
86.8	3.9534	4.35209	5.9308	6.42161	10.9886	11.6548	19.2734	20.913	39.4613	39.6966	50.2978	49.5805
86.9	3.956	4.35678	5.93665	6.42805	10.9964	11.6651	19.2876	20.9268	39.4789	39.7097	50.3066	49.5819
87	3.95905	4.36148	5.941	6.43448	11.0071	11.6754	19.3029	20.9405	39.4951	39.7226	50.3202	49.5834
87.1	3.9658	4.36617	5.9479	6.44091	11.0183	11.6857	19.322	20.9542	39.5157	39.7355	50.3257	49.5848
87.2	3.9711	4.37087	5.9558	6.44734	11.0312	11.696	19.3366	20.9679	39.5303	39.7484	50.3329	49.5862
87.3	3.9761	4.37556	5.9641	6.45376	11.0379	11.7063	19.3564	20.9816	39.5451	39.7612	50.3398	49.5876
87.4	3.9802	4.38025	5.96905	6.46018	11.0481	11.7166	19.3758	20.9953	39.563	39.7741	50.3472	49.589
87.5	3.98295	4.38494	5.97085	6.46661	11.0583	11.7269	19.3951	21.0089	39.5785	39.7868	50.3543	49.5904
87.6	3.98325	4.38963	5.9755	6.47302	11.0675	11.7371	19.4165	21.0226	39.596	39.7995	50.3633	49.5917
87.7	3.9835	4.39432	5.9819	6.47944	11.0811	11.7474	19.4336	21.0362	39.615	39.8122	50.3708	49.5931
87.8	3.9862	4.39901	5.9885	6.48585	11.0939	11.7577	19.4512	21.0498	39.6323	39.8248	50.3832	49.5945
87.9	3.99	4.4037	5.99305	6.49227	11.1057	11.7679	19.4691	21.0633	39.6531	39.8374	50.3932	49.5958
88	3.99275	4.40838	5.9977	6.49868	11.1191	11.7782	19.4902	21.0769	39.6694	39.8499	50.4027	49.5971
88.1	3.9965	4.41307	6.00625	6.50508	11.1287	11.7884	19.5083	21.0904	39.683	39.8624	50.4081	49.5985
88.2	4.00315	4.41776	6.0155	6.51149	11.1415	11.7986	19.5241	21.1039	39.699	39.8749	50.4171	49.5998
88.3	4.0106	4.42244	6.0292	6.51789	11.1549	11.8089	19.54	21.1174	39.7179	39.8873	50.4256	49.6011
88.4	4.018	4.42712	6.03335	6.5243	11.1689	11.8191	19.5592	21.1309	39.736	39.8997	50.4333	49.6024
88.5	4.02055	4.43181	6.0424	6.5307	11.1823	11.8293	19.5784	21.1443	39.7535	39.912	50.443	49.6036
88.6	4.0241	4.43649	6.04935	6.53709	11.1929	11.8395	19.5998	21.1578	39.7709	39.9243	50.4516	49.6049
88.7	4.03165	4.44117	6.05215	6.54349	11.2011	11.8497	19.6154	21.1712	39.7851	39.9366	50.4597	49.6062
88.8	4.03845	4.44585	6.05995	6.54988	11.2097	11.8599	19.6323	21.1846	39.7998	39.9488	50.465	49.6074
88.9	4.04635	4.45053	6.068	6.55627	11.2203	11.8701	19.6515	21.198	39.815	39.961	50.4733	49.6087
89	4.0519	4.45521	6.0767	6.56266	11.23	11.8803	19.6667	21.2113	39.8331	39.9731	50.4808	49.6099
89.1	4.0584	4.45989	6.08305	6.56905	11.2386	11.8904	19.6847	21.2247	39.8492	39.9852	50.4948	49.6111
89.2	4.06065	4.46457	6.08935	6.57543	11.249	11.9006	19.7004	21.238	39.8655	39.9973	50.5086	49.6123
89.3	4.06545	4.46925	6.0941	6.58181	11.2562	11.9108	19.7216	21.2513	39.8868	40.0093	50.519	49.6135
89.4	4.0712	4.47393	6.10115	6.58819	11.2706	11.9209	19.7413	21.2645	39.9067	40.0212	50.5251	49.6147
89.5	4.07345	4.4786	6.1138	6.59457	11.2851	11.9311	19.7558	21.2778	39.9222	40.0332	50.5311	49.6159
89.6	4.0814	4.48328	6.1208	6.60095	11.2955	11.9412	19.775	21.291	39.9395	40.0451	50.5401	49.6171
89.7	4.0904	4.48795	6.1224	6.60732	11.3075	11.9513	19.7931	21.3043	39.9549	40.0569	50.5446	49.6183
89.8	4.0952	4.49262	6.1284	6.61369	11.3209	11.9614	19.8075	21.3175	39.9693	40.0687	50.553	49.6194
89.9	4.1003	4.4973	6.13885	6.62006	11.3305	11.9716	19.8237	21.3307	39.9828	40.0805	50.5633	49.6206
90	4.10825	4.50197	6.14675	6.62643	11.344	11.9817	19.8413	21.3438	40.0012	40.0922	50.5716	49.6217
90.1	4.11205	4.50664	6.15575	6.63279	11.3556	11.9918	19.8572	21.357	40.0142	40.1039	50.5806	49.6228
90.2	4.11565	4.51131	6.1652	6.63916	11.3668	12.0019	19.8744	21.3701	40.0296	40.1156	50.5915	49.624
90.3	4.1229	4.51598	6.17185	6.64552	11.378	12.012	19.8941	21.3832	40.0444	40.1272	50.5973	49.6251
90.4	4.12655	4.52065	6.17965	6.65188	11.3935	12.0221	19.9086	21.3963	40.054	40.1388	50.6068	49.6262
90.5	4.12555	4.52532	6.18885	6.65823	11.4055	12.0321	19.9294	21.4094	40.0696	40.1503	50.6174	49.6273
90.6	4.12985	4.52999	6.19295	6.66459	11.4186	12.0422	19.9495	21.4224	40.0885	40.1618	50.6234	49.6284
90.7	4.13625	4.53466	6.2005	6.67094	11.43	12.0523	19.9678	21.4354	40.1052	40.1733	50.6293	49.6295
90.8	4.1402	4.53932	6.2088	6.67729	11.4392	12.0623	19.9864	21.4485	40.1172	40.1847	50.6373	49.6305
90.9	4.1496	4.54399	6.21625	6.68364	11.4479	12.0724	20.0031	21.4614	40.1347	40.1961	50.6441	49.6316
91	4.15905	4.54865	6.2232	6.68999	11.4622	12.0824	20.0162	21.4744	40.1487	40.2075	50.6508	49.6327
91.1	4.1651	4.55332	6.22995	6.69633	11.4726	12.0925	20.0318	21.4874	40.1617	40.2188	50.6581	49.6337
91.2	4.17155	4.55798	6.2348	6.70267	11.486	12.1025	20.0492	21.5003	40.1701	40.23	50.6691	49.6348
91.3	4.176	4.56264	6.24125	6.70901	11.496	12.1125	20.0688	21.5132	40.1872	40.2413	50.6763	49.6358
91.4	4.17805	4.56731	6.24735	6.71535	11.5086	12.1226	20.0875	21.5261	40.2013	40.2525	50.6804	49.6368
91.5	4.18555	4.57197	6.254	6.72168	11.5206	12.1326	20.1036	21.539	40.2191	40.2636	50.6859	49.6378
91.6	4.1968	4.57663	6.2588	6.72802	11.5307	12.1426	20.1209	21.5519	40.2373	40.2747	50.6925	49.6388
91.7	4.2031	4.58129	6.2665	6.73435	11.5399	12.1526	20.1358	21.5647	40.255	40.2858	50.6962	49.6399
91.8	4.2087	4.58595	6.275	6.74068	11.5468	12.1626	20.1493	21.5775	40.2668	40.2969	50.7015	49.6409
91.9	4.2164	4.59061	6.27905	6.747	11.557	12.1726	20.1623	21.5904	40.2811	40.3079	50.7091	49.6418
92	4.21585	4.59526	6.28505	6.75333	11.5688	12.1826	20.176	21.6031	40.2964	40.3188	50.7152	49.6428
92.1	4.21705	4.59992	6.29175	6.75965	11.5827	12.1925	20.1923	21.6159	40.3105	40.3298	50.7232	49.6438
92.2	4.22035	4.60458	6.2979	6.76597	11.5939	12.2025	20.207	21.6287	40.3281	40.3407	50.7349	49.6448
92.3	4.222	4.60923	6.30775	6.77229	11.6106	12.2125	20.2272	21.6414	40.3501	40.3516	50.7428	49.6457
92.4	4.22285	4.61389	6.3139	6.7786	11.6283	12.2224	20.2457	21.6541	40.3631	40.3624	50.7486	49.6467
92.5	4.2276	4.61854	6.32525	6.78492	11.6396	12.2324	20.2622	21.6668	40.3783	40.3732	50.7567	49.6476
92.6	4.23735	4.62319	6.33165	6.79123	11.652	12.2423	20.2767	21.6795	40.3936	40.3839	50.759	49.6485
92.7	4.24265	4.62785	6.3378	6.79754	11.6666	12.2522	20.2949	21.6921	40.4103	40.3946	50.7619	49.6495
92.8	4.2492	4.6325	6.3453	6.80385	11.6786	12.2622	20.3082	21.7048	40.4211	40.4053	50.7677	49.6504
92.9	4.2531	4.63715	6.3552	6.81015	11.6882	12.2721	20.3243	21.7174	40.4335	40.4159	50.7754	49.6513
93	4.2597	4.6418	6.36175	6.81646	11.7015	12.282	20.342	21.73	40.4488	40.4265	50.7816	49.6522
93.1	4.26475	4.64645	6.36925	6.82276	11.7163	12.2919	20.3595	21.7426	40.4676	40.4371	50.7849	49.6531
93.2	4.26925	4.6511	6.3766	6.82906	11.7286	12.3018	20.3749	21.7551	40.4808	40.4477	50.7924	49.654
93.3	4.2743	4.65574	6.38605	6.83535	11.7377	12.3117	20.3912	21.7677	40.4955	40.4582	50.801	49.6549
93.4	4.28215	4.66039	6.3914	6.84165	11.7502	12.3216	20.4061	21.7802	40.5078	40.4686	50.8079	49.6558
93.5	4.2861	4.66504	6.3996	6.84794	11.7602	12.3315	20.42	21.7927	40.5217	40.479	50.8144	49.6567
93.6	4.2916	4.66968	6.40985	6.85423	11.7721	12.3414	20.4367	21.8052	40.5388	40.4894	50.824	49.6575
93.7	4.29655	4.67433	6.41775	6.86052	11.7859	12.3512	20.4509	21.8177	40.5509	40.4998	50.8289	49.6584
93.8	4.30285	4.67897	6.4218	6.86681	11.7986	12.3611	20.4639	21.8301	40.5635	40.5101	50.834	49.6592
93.9	4.311	4.68362	6.4281	6.87309	11.807	12.3709	20.4831	21.8426	40.5789	40.5204	50.8408	49.6601
94	4.32	4.68826	6.43535	6.87937	11.8169	12.3808	20.499	21.855	40.5893	40.5307	50.846	49.6609
94.1	4.32395	4.6929	6.44215	6.88565	11.8266	12.3906	20.5142	21.8674	40.5994	40.5409	50.8521	49.6618
94.2	4.32975	4.69754	6.446	6.89193	11.8364	12.4005	20.5341	21.8798	40.6141	40.551	50.8612	49.6626
94.3	4.3336	4.70218	6.45225	6.89821	11.8484	12.4103	20.552	21.8921	40.6286	40.5612	50.867	49.6634
94.4	4.34035	4.70682	6.4564	6.90448	11.8577	12.4201	20.5674	21.9045	40.6426	40.5713	50.8712	49.6642
94.5	4.3475	4.71146	6.465	6.91075	11.8688	12.4299	20.5809	21.9168	40.6549	40.5814	50.8779	49.6651
94.6	4.3556	4.7161	6.4684	6.91702	11.8785	12.4398	20.5994	21.9291	40.6726	40.5914	50.8836	49.6658
94.7	4.3581	4.72074	6.4734	6.92329	11.889	12.4496	20.6146	21.9414	40.6854	40.6014	50.8916	49.6666
94.8	4.36	4.72538	6.48515	6.92955	11.8998	12.4594	20.6309	21.9537	40.6977	40.6114	50.8984	49.6674
94.9	4.36695	4.73001	6.4903	6.93582	11.9109	12.4692	20.6502	21.9659	40.7131	40.6213	50.9057	49.6682
95	4.3748	4.73465	6.49305	6.94208	11.9223	12.4789	20.6696	21.9781	40.7263	40.6313	50.9094	49.669
95.1	4.37695	4.73928	6.4999	6.94834	11.9322	12.4887	20.6867	21.9904	40.7311	40.6411	50.9168	49.6698
95.2	4.3834	4.74392	6.50845	6.95459	11.9439	12.4985	20.7017	22.0026	40.7435	40.651	50.9175	49.6705
95.3	4.39035	4.74855	6.51615	6.96085	11.954	12.5083	20.7187	22.0147	40.7561	40.6608	50.9196	49.6713
95.4	4.39205	4.75318	6.5242	6.9671	11.9635	12.518	20.7313	22.0269	40.7647	40.6705	50.9275	49.6721
95.5	4.3971	4.75782	6.5269	6.97335	11.9705	12.5278	20.7448	22.0391	40.7781	40.6803	50.9376	49.6728
95.6	4.3995	4.76245	6.52895	6.9796	11.986	12.5375	20.7615	22.0512	40.7922	40.69	50.9485	49.6736
95.7	4.40645	4.76708	6.53745	6.98584	11.997	12.5473	20.776	22.0633	40.8038	40.6997	50.955	49.6743
95.8	4.41195	4.77171	6.5496	6.99209	12.0078	12.557	20.7879	22.0754	40.8152	40.7093	50.9602	49.675
95.9	4.4194	4.77633	6.55565	6.99833	12.0158	12.5667	20.803	22.0875	40.828	40.7189	50.9697	49.6758
96	4.42515	4.78096	6.55635	7.00457	12.0258	12.5764	20.8218	22.0995	40.848	40.7285	50.974	49.6765
96.1	4.42835	4.78559	6.5571	7.01081	12.0372	12.5861	20.8392	22.1115	40.8578	40.738	50.9826	49.6772
96.2	4.4324	4.79022	6.5628	7.01704	12.0512	12.5959	20.8561	22.1236	40.8728	40.7475	50.9934	49.6779
96.3	4.4403	4.79484	6.56795	7.02327	12.0625	12.6055	20.8737	22.1356	40.8897	40.757	50.9983	49.6786
96.4	4.44605	4.79947	6.57335	7.02951	12.0764	12.6152	20.8868	22.1475	40.9038	40.7664	51.0041	49.6793
96.5	4.45245	4.80409	6.5833	7.03573	12.0868	12.6249	20.9031	22.1595	40.9198	40.7758	51.0075	49.68
96.6	4.4602	4.80872	6.5872	7.04196	12.0975	12.6346	20.9164	22.1715	40.9315	40.7852	51.0149	49.6807
96.7	4.4686	4.81334	6.5947	7.04819	12.107	12.6443	20.9312	22.1834	40.9436	40.7946	51.0232	49.6814
96.8	4.4734	4.81796	6.5956	7.05441	12.1202	12.654	20.9459	22.1953	40.9567	40.8039	51.0305	49.6821
96.9	4.4787	4.82258	6.60355	7.06063	12.1313	12.6636	20.9621	22.2072	40.9718	40.8132	51.0356	49.6827
97	4.48225	4.8272	6.60875	7.06685	12.1428	12.6733	20.9813	22.2191	40.9841	40.8224	51.0408	49.6834
97.1	4.48685	4.83182	6.61365	7.07306	12.1507	12.6829	20.9971	22.2309	40.9924	40.8316	51.0491	49.6841
97.2	4.49275	4.83644	6.61665	7.07928	12.1577	12.6926	21.0146	22.2428	41.0042	40.8408	51.0543	49.6847
97.3	4.49885	4.84106	6.62005	7.08549	12.1675	12.7022	21.0279	22.2546	41.0191	40.85	51.0596	49.6854
97.4	4.50325	4.84568	6.62695	7.0917	12.1784	12.7118	21.0421	22.2664	41.0331	40.8591	51.0688	49.686
97.5	4.51005	4.8503	6.63285	7.09791	12.1891	12.7215	21.0584	22.2782	41.047	40.8682	51.0752	49.6867
97.6	4.51235	4.85491	6.6389	7.10411	12.2045	12.7311	21.072	22.2899	41.0558	40.8772	51.0804	49.6873
97.7	4.5144	4.85953	6.65055	7.11032	12.2147	12.7407	21.0885	22.3017	41.065	40.8863	51.0866	49.688
97.8	4.51935	4.86414	6.65875	7.11652	12.227	12.7503	21.1041	22.3134	41.0754	40.8952	51.0945	49.6886
97.9	4.52305	4.86876	6.66235	7.12272	12.24	12.7599	21.1208	22.3252	41.0889	40.9042	51.1001	49.6892
98	4.52705	4.87337	6.67285	7.12892	12.2497	12.7695	21.1374	22.3368	41.0975	40.9132	51.1054	49.6898
98.1	4.53135	4.87798	6.6803	7.13511	12.2581	12.7791	21.1564	22.3485	41.1123	40.922	51.1112	49.6904
98.2	4.5349	4.8826	6.68545	7.1413	12.266	12.7886	21.1722	22.3602	41.1237	40.9309	51.1194	49.691
98.3	4.54265	4.88721	6.69485	7.14749	12.2738	12.7982	21.1882	22.3718	41.1378	40.9398	51.1247	49.6917
98.4	4.55165	4.89182	6.6994	7.15368	12.284	12.8078	21.2057	22.3835	41.1443	40.9486	51.1311	49.6923
98.5	4.5554	4.89643	6.7083	7.15987	12.2922	12.8173	21.2191	22.3951	41.1604	40.9574	51.139	49.6929
98.6	4.5589	4.90104	6.7121	7.16606	12.3031	12.8269	21.2355	22.4067	41.1748	40.9661	51.1477	49.6934
98.7	4.5636	4.90565	6.71645	7.17224	12.3153	12.8364	21.252	22.4183	41.1904	40.9748	51.1579	49.694
98.8	4.57055	4.91025	6.72455	7.17842	12.3264	12.846	21.2681	22.4298	41.2009	40.9835	51.1679	49.6946
98.9	4.57565	4.91486	6.7329	7.1846	12.3397	12.8555	21.2869	22.4413	41.2156	40.9922	51.1756	49.6952
99	4.5826	4.91947	6.73955	7.19077	12.3546	12.865	21.2997	22.4529	41.2313	41.0008	51.1827	49.6958
99.1	4.58795	4.92407	6.74735	7.19695	12.3644	12.8746	21.3117	22.4644	41.2426	41.0094	51.1947	49.6963
99.2	4.59675	4.92868	6.75815	7.20312	12.3729	12.8841	21.3285	22.4759	41.2533	41.018	51.2019	49.6969
99.3	4.60375	4.93328	6.76605	7.20929	12.3814	12.8936	21.3447	22.4873	41.2629	41.0265	51.2094	49.6975
99.4	4.60775	4.93788	6.77415	7.21546	12.3932	12.9031	21.3603	22.4988	41.2714	41.035	51.2212	49.698
99.5	4.61365	4.94249	6.7793	7.22162	12.4009	12.9126	21.3801	22.5102	41.2849	41.0435	51.2299	49.6986
99.6	4.6218	4.94709	6.7832	7.22779	12.4155	12.9221	21.3972	22.5217	41.2981	41.0519	51.2393	49.6991
99.7	4.6275	4.95169	6.7926	7.23395	12.4245	12.9315	21.4151	22.533	41.3098	41.0604	51.2424	49.6997
99.8	4.637	4.95629	6.7986	7.24011	12.4353	12.941	21.4281	22.5444	41.3237	41.0688	51.2522	49.7002
99.9	4.6437	4.96089	6.8113	7.24626	12.4441	12.9505	21.4467	22.5558	41.3394	41.0771	51.2635	49.7007
100	4.6499	4.96549	6.81685	7.25242	12.4519	12.96	21.4573	22.5672	41.3525	41.0855	51.2725	49.7013
100.1	4.65395	4.97008	6.82145	7.25857	12.4603	12.9694	21.4759	22.5785	41.365	41.0938	51.2817	49.7018
100.2	4.66055	4.97468	6.8271	7.26472	12.474	12.9789	21.4966	22.5898	41.3795	41.102	51.2884	49.7023
100.3	4.6641	4.97928	6.8365	7.27087	12.4865	12.9883	21.509	22.6011	41.3877	41.1103	51.2998	49.7028
100.4	4.6689	4.98387	6.8464	7.27702	12.4939	12.9977	21.5213	22.6124	41.3965	41.1185	51.3058	49.7034
100.5	4.6722	4.98847	6.85355	7.28316	12.5038	13.0072	21.5378	22.6237	41.4062	41.1267	51.3122	49.7039
100.6	4.67545	4.99306	6.862	7.28931	12.5127	13.0166	21.552	22.6349	41.4188	41.1349	51.322	49.7044
100.7	4.6796	4.99766	6.87265	7.29545	12.5212	13.026	21.5685	22.6461	41.429	41.143	51.3295	49.7049
100.8	4.68485	5.00225	6.87635	7.30158	12.5333	13.0354	21.5871	22.6574	41.441	41.1511	51.3344	49.7054
100.9	4.68725	5.00684	6.8816	7.30772	12.5466	13.0448	21.6029	22.6685	41.4519	41.1592	51.3449	49.7059
101	4.6942	5.01143	6.89225	7.31386	12.5574	13.0542	21.6176	22.6797	41.4657	41.1672	51.3526	49.7064
101.1	4.69825	5.01602	6.90275	7.31999	12.5673	13.0636	21.6334	22.6909	41.4825	41.1752	51.361	49.7069
101.2	4.70565	5.02061	6.91035	7.32612	12.579	13.073	21.6488	22.702	41.4993	41.1832	51.3675	49.7074
101.3	4.70895	5.0252	6.9163	7.33224	12.592	13.0824	21.6647	22.7132	41.5133	41.1912	51.3768	49.7078
101.4	4.7168	5.02979	6.92315	7.33837	12.6039	13.0918	21.6814	22.7243	41.5289	41.1991	51.3822	49.7083
101.5	4.72625	5.03438	6.9306	7.34449	12.6177	13.1011	21.6951	22.7354	41.5351	41.207	51.3873	49.7088
101.6	4.7292	5.03897	6.9451	7.35061	12.6276	13.1105	21.7129	22.7464	41.5404	41.2149	51.3948	49.7093
101.7	4.7382	5.04355	6.9491	7.35673	12.6334	13.1198	21.7295	22.7575	41.5498	41.2228	51.3982	49.7097
101.8	4.7382	5.04814	6.95685	7.36285	12.6448	13.1292	21.7458	22.7686	41.5589	41.2306	51.4058	49.7102
101.9	4.74365	5.05272	6.96335	7.36897	12.6546	13.1385	21.7627	22.7796	41.5741	41.2384	51.4144	49.7107
102	4.74535	5.05731	6.9685	7.37508	12.6689	13.1479	21.7779	22.7906	41.5833	41.2462	51.4212	49.7111
102.1	4.7491	5.06189	6.9791	7.38119	12.6818	13.1572	21.7944	22.8016	41.595	41.2539	51.4284	49.7116
102.2	4.7534	5.06647	6.9882	7.3873	12.6911	13.1665	21.8107	22.8126	41.6073	41.2616	51.4342	49.712
102.3	4.7587	5.07105	6.9985	7.39341	12.6981	13.1759	21.8256	22.8235	41.6193	41.2693	51.4378	49.7125
102.4	4.7628	5.07564	7.00405	7.39951	12.7088	13.1852	21.8388	22.8345	41.6261	41.277	51.4444	49.7129
102.5	4.76735	5.08022	7.0157	7.40561	12.7147	13.1945	21.8544	22.8454	41.636	41.2846	51.4526	49.7133
102.6	4.7732	5.0848	7.0195	7.41171	12.7226	13.2038	21.8714	22.8563	41.6474	41.2922	51.464	49.7138
102.7	4.7751	5.08938	7.0278	7.41781	12.7333	13.2131	21.8879	22.8672	41.6597	41.2998	51.4716	49.7142
102.8	4.7783	5.09395	7.03685	7.42391	12.7447	13.2223	21.9054	22.8781	41.6698	41.3073	51.4768	49.7146
102.9	4.78415	5.09853	7.0526	7.43	12.753	13.2316	21.9244	22.8889	41.678	41.3149	51.4845	49.7151
103	4.7921	5.10311	7.06145	7.4361	12.7626	13.2409	21.9417	22.8998	41.6895	41.3224	51.4965	49.7155
103.1	4.80065	5.10768	7.0727	7.44219	12.7746	13.2502	21.96	22.9106	41.7043	41.3298	51.5071	49.7159
103.2	4.807	5.11226	7.0806	7.44827	12.7896	13.2594	21.9768	22.9214	41.7188	41.3373	51.5135	49.7163
103.3	4.8084	5.11683	7.09095	7.45436	12.8048	13.2687	21.9917	22.9322	41.7327	41.3447	51.5217	49.7167
103.4	4.81635	5.12141	7.105	7.46044	12.8209	13.2779	22.0083	22.943	41.7452	41.3521	51.5303	49.7171
103.5	4.8261	5.12598	7.1119	7.46652	12.8297	13.2872	22.0267	22.9537	41.755	41.3595	51.5358	49.7176
103.6	4.8351	5.13055	7.12185	7.4726	12.839	13.2964	22.0404	22.9645	41.7659	41.3668	51.5434	49.718
103.7	4.84215	5.13512	7.13495	7.47868	12.8472	13.3056	22.0566	22.9752	41.7777	41.3741	51.5517	49.7184
103.8	4.85015	5.1397	7.1389	7.48476	12.8578	13.3148	22.0739	22.9859	41.7891	41.3814	51.5598	49.7188
103.9	4.8562	5.14427	7.14515	7.49083	12.8696	13.3241	22.0939	22.9966	41.8013	41.3887	51.5659	49.7191
104	4.86515	5.14884	7.15635	7.4969	12.8826	13.3333	22.1092	23.0073	41.8142	41.3959	51.5697	49.7195
104.1	4.87105	5.1534	7.16325	7.50297	12.8933	13.3425	22.1242	23.0179	41.828	41.4031	51.5797	49.7199
104.2	4.87985	5.15797	7.1709	7.50904	12.9039	13.3517	22.1383	23.0286	41.8376	41.4103	51.5876	49.7203
104.3	4.8866	5.16254	7.17695	7.5151	12.9162	13.3609	22.1519	23.0392	41.8484	41.4175	51.5915	49.7207
104.4	4.89185	5.16711	7.18295	7.52116	12.9266	13.3701	22.1673	23.0498	41.8578	41.4246	51.597	49.7211
104.5	4.89755	5.17167	7.189	7.52723	12.9363	13.3792	22.1776	23.0604	41.8696	41.4318	51.603	49.7215
104.6	4.905	5.17624	7.19795	7.53328	12.9462	13.3884	22.196	23.071	41.8813	41.4389	51.608	49.7218
104.7	4.91175	5.1808	7.2052	7.53934	12.9602	13.3976	22.2107	23.0816	41.8936	41.4459	51.6087	49.7222
104.8	4.918	5.18536	7.2145	7.54539	12.9726	13.4067	22.2237	23.0921	41.9023	41.453	51.6076	49.7226
104.9	4.9228	5.18993	7.2209	7.55145	12.9831	13.4159	22.2373	23.1026	41.9128	41.46	51.6081	49.7229
105	4.9296	5.19449	7.2256	7.5575	12.989	13.425	22.2523	23.1132	41.921	41.467	51.6101	49.7233
105.1	4.9333	5.19905	7.23215	7.56355	12.9927	13.4342	22.2689	23.1237	41.929	41.4739	51.6143	49.7237
105.2	4.93715	5.20361	7.2372	7.56959	13	13.4433	22.2853	23.1341	41.9392	41.4809	51.614	49.724
105.3	4.9404	5.20817	7.24145	7.57564	13.0094	13.4524	22.3013	23.1446	41.9517	41.4878	51.6222	49.7244
105.4	4.94155	5.21273	7.2452	7.58168	13.0195	13.4616	22.3159	23.155	41.9655	41.4947	51.6275	49.7247
105.5	4.9451	5.21729	7.2498	7.58772	13.0327	13.4707	22.3287	23.1655	41.9772	41.5015	51.6287	49.7251
105.6	4.9472	5.22185	7.2576	7.59375	13.0473	13.4798	22.3411	23.1759	41.9866	41.5084	51.6325	49.7254
105.7	4.9537	5.2264	7.26705	7.59979	13.0558	13.4889	22.3553	23.1863	41.9967	41.5152	51.6338	49.7258
105.8	4.96065	5.23096	7.2735	7.60582	13.0651	13.498	22.3683	23.1967	42.0052	41.522	51.6412	49.7261
105.9	4.9664	5.23551	7.2825	7.61186	13.0734	13.5071	22.3852	23.207	42.0125	41.5288	51.6437	49.7264
106	4.9724	5.24007	7.2864	7.61789	13.0816	13.5161	22.3991	23.2174	42.0189	41.5355	51.6442	49.7268
106.1	4.9755	5.24462	7.29525	7.62391	13.0942	13.5252	22.4128	23.2277	42.0303	41.5422	51.6444	49.7271
106.2	4.98225	5.24918	7.30455	7.62994	13.1107	13.5343	22.4227	23.2381	42.0369	41.5489	51.6489	49.7274
106.3	4.98895	5.25373	7.31165	7.63596	13.1202	13.5434	22.4361	23.2484	42.0478	41.5556	51.6521	49.7278
106.4	4.99695	5.25828	7.31665	7.64198	13.129	13.5524	22.4517	23.2586	42.0626	41.5622	51.653	49.7281
106.5	5.00085	5.26283	7.3223	7.648	13.1395	13.5615	22.4672	23.2689	42.0727	41.5689	51.6568	49.7284
106.6	5.0096	5.26738	7.3256	7.65402	13.1488	13.5705	22.4825	23.2792	42.084	41.5755	51.6639	49.7287
106.7	5.0147	5.27193	7.3314	7.66003	13.1599	13.5796	22.4994	23.2894	42.0969	41.582	51.6651	49.7291
106.8	5.0208	5.27648	7.33385	7.66604	13.1716	13.5886	22.5111	23.2996	42.1057	41.5886	51.672	49.7294
106.9	5.02825	5.28103	7.34505	7.67206	13.1797	13.5976	22.5221	23.3099	42.1185	41.5951	51.6767	49.7297
107	5.03765	5.28558	7.3509	7.67806	13.1892	13.6067	22.5408	23.32	42.1283	41.6016	51.6789	49.73
107.1	5.0401	5.29012	7.3531	7.68407	13.1992	13.6157	22.556	23.3302	42.1396	41.6081	51.684	49.7303
107.2	5.0475	5.29467	7.35945	7.69007	13.215	13.6247	22.5663	23.3404	42.145	41.6146	51.688	49.7306
107.3	5.05535	5.29921	7.368	7.69608	13.2233	13.6337	22.5787	23.3505	42.1521	41.621	51.6917	49.7309
107.4	5.0627	5.30376	7.37365	7.70208	13.2316	13.6427	22.5941	23.3606	42.1606	41.6274	51.6973	49.7312
107.5	5.06585	5.3083	7.37865	7.70808	13.2392	13.6517	22.6092	23.3708	42.1725	41.6338	51.7077	49.7315
107.6	5.06795	5.31285	7.38475	7.71407	13.2487	13.6607	22.6255	23.3809	42.1868	41.6402	51.7124	49.7318
107.7	5.07575	5.31739	7.3864	7.72007	13.2652	13.6696	22.6391	23.3909	42.1998	41.6466	51.7171	49.7321
107.8	5.0828	5.32193	7.3972	7.72606	13.2767	13.6786	22.6521	23.401	42.2058	41.6529	51.7258	49.7324
107.9	5.0927	5.32647	7.40045	7.73205	13.2859	13.6876	22.6678	23.411	42.2158	41.6592	51.7276	49.7327
108	5.09775	5.33101	7.40965	7.73803	13.2956	13.6965	22.6836	23.4211	42.2229	41.6655	51.733	49.733
108.1	5.10355	5.33555	7.4181	7.74402	13.3001	13.7055	22.7001	23.4311	42.236	41.6717	51.737	49.7333
108.2	5.1093	5.34009	7.4223	7.75	13.3095	13.7144	22.7137	23.4411	42.2478	41.678	51.7412	49.7336
108.3	5.1143	5.34463	7.42985	7.75598	13.3203	13.7234	22.7279	23.4511	42.2567	41.6842	51.7428	49.7338
108.4	5.12065	5.34916	7.43375	7.76196	13.3292	13.7323	22.7387	23.4611	42.2674	41.6904	51.7472	49.7341
108.5	5.12715	5.3537	7.442	7.76794	13.3392	13.7412	22.7584	23.471	42.2805	41.6965	51.7519	49.7344
108.6	5.1289	5.35824	7.44455	7.77392	13.3537	13.7501	22.7739	23.481	42.2911	41.7027	51.7557	49.7347
108.7	5.13205	5.36277	7.4515	7.77989	13.3669	13.7591	22.7882	23.4909	42.2998	41.7088	51.7608	49.7349
108.8	5.1416	5.36731	7.4583	7.78586	13.3766	13.768	22.8037	23.5008	42.31	41.7149	51.7625	49.7352
108.9	5.1479	5.37184	7.46085	7.79183	13.3867	13.7769	22.8133	23.5107	42.319	41.721	51.77	49.7355
109	5.15075	5.37637	7.46575	7.7978	13.3971	13.7858	22.8278	23.5206	42.3278	41.727	51.7786	49.7358
109.1	5.15425	5.3809	7.46865	7.80376	13.4079	13.7947	22.8437	23.5304	42.3402	41.7331	51.7817	49.736
109.2	5.15405	5.38544	7.4725	7.80973	13.4174	13.8036	22.8589	23.5403	42.3484	41.7391	51.7839	49.7363
109.3	5.1562	5.38997	7.48195	7.81569	13.4249	13.8124	22.8738	23.5501	42.355	41.7451	51.7886	49.7365
109.4	5.16655	5.3945	7.4861	7.82164	13.4313	13.8213	22.8897	23.5599	42.3625	41.7511	51.7918	49.7368
109.5	5.1693	5.39903	7.48895	7.8276	13.4357	13.8302	22.9022	23.5697	42.3697	41.757	51.7939	49.7371
109.6	5.17055	5.40355	7.49445	7.83356	13.4479	13.839	22.9129	23.5795	42.3798	41.7629	51.7973	49.7373
109.7	5.17315	5.40808	7.4965	7.83951	13.4575	13.8479	22.9274	23.5893	42.3887	41.7689	51.7998	49.7376
109.8	5.178	5.41261	7.497	7.84546	13.4662	13.8567	22.9407	23.599	42.3982	41.7747	51.804	49.7378
109.9	5.1807	5.41713	7.5048	7.85141	13.4778	13.8656	22.9525	23.6088	42.4147	41.7806	51.8105	49.7381
110	5.1844	5.42166	7.5115	7.85735	13.488	13.8744	22.9685	23.6185	42.4243	41.7865	51.8152	49.7383
110.1	5.1876	5.42618	7.51955	7.8633	13.4952	13.8833	22.9844	23.6282	42.4322	41.7923	51.8241	49.7386
110.2	5.19475	5.43071	7.52625	7.86924	13.5046	13.8921	22.9991	23.6379	42.4406	41.7981	51.8256	49.7388
110.3	5.20335	5.43523	7.53485	7.87518	13.5142	13.9009	23.0163	23.6476	42.4504	41.8039	51.8286	49.739
110.4	5.20935	5.43976	7.5438	7.88112	13.5246	13.9097	23.0336	23.6572	42.4575	41.8096	51.8364	49.7393
110.5	5.2163	5.44428	7.5478	7.88705	13.5356	13.9185	23.0496	23.6669	42.4698	41.8154	51.8411	49.7395
110.6	5.22	5.4488	7.5552	7.89299	13.5475	13.9273	23.0653	23.6765	42.4811	41.8211	51.8473	49.7398
110.7	5.2218	5.45332	7.5602	7.89892	13.5592	13.9361	23.0787	23.6861	42.4864	41.8268	51.8534	49.74
110.8	5.2239	5.45784	7.56655	7.90485	13.568	13.9449	23.0925	23.6957	42.4954	41.8325	51.862	49.7402
110.9	5.22725	5.46236	7.57375	7.91077	13.5773	13.9537	23.1048	23.7053	42.5047	41.8381	51.8723	49.7405
111	5.23145	5.46688	7.5803	7.9167	13.5856	13.9625	23.1162	23.7149	42.5125	41.8438	51.8791	49.7407
111.1	5.2374	5.47139	7.5867	7.92262	13.5986	13.9712	23.1306	23.7244	42.5238	41.8494	51.8905	49.7409
111.2	5.2419	5.47591	7.59195	7.92855	13.6124	13.98	23.1489	23.734	42.5384	41.855	51.895	49.7411
111.3	5.24815	5.48043	7.5987	7.93446	13.6265	13.9887	23.1637	23.7435	42.547	41.8606	51.9044	49.7414
111.4	5.2542	5.48494	7.6095	7.94038	13.636	13.9975	23.1827	23.753	42.5581	41.8661	51.9111	49.7416
111.5	5.264	5.48946	7.61575	7.9463	13.6493	14.0062	23.2003	23.7625	42.5663	41.8717	51.9183	49.7418
111.6	5.26985	5.49397	7.6242	7.95221	13.6554	14.015	23.2152	23.772	42.5772	41.8772	51.9259	49.742
111.7	5.2779	5.49848	7.63245	7.95812	13.6623	14.0237	23.2325	23.7814	42.588	41.8827	51.932	49.7422
111.8	5.28015	5.50299	7.6394	7.96403	13.6732	14.0324	23.2479	23.7909	42.5964	41.8882	51.9394	49.7425
111.9	5.2829	5.50751	7.6441	7.96994	13.6865	14.0412	23.2618	23.8003	42.6065	41.8936	51.9449	49.7427
112	5.286	5.51202	7.64865	7.97584	13.6984	14.0499	23.2779	23.8098	42.6161	41.8991	51.9534	49.7429
112.1	5.29215	5.51653	7.6549	7.98174	13.7082	14.0586	23.2937	23.8192	42.6247	41.9045	51.9649	49.7431
112.2	5.3001	5.52104	7.65725	7.98764	13.7178	14.0673	23.3147	23.8285	42.6373	41.9099	51.9757	49.7433
112.3	5.29975	5.52555	7.6622	7.99354	13.7242	14.076	23.3321	23.8379	42.6484	41.9153	51.9833	49.7435
112.4	5.2995	5.53005	7.6738	7.99944	13.7331	14.0846	23.3484	23.8473	42.657	41.9206	51.994	49.7437
112.5	5.3032	5.53456	7.68395	8.00533	13.7438	14.0933	23.3622	23.8566	42.664	41.926	52.0041	49.7439
112.6	5.31095	5.53907	7.6918	8.01123	13.7553	14.102	23.3791	23.866	42.6726	41.9313	52.0165	49.7441
112.7	5.3129	5.54357	7.699	8.01712	13.771	14.1107	23.3929	23.8753	42.6809	41.9366	52.0222	49.7443
112.8	5.3179	5.54808	7.7048	8.023	13.7832	14.1194	23.4056	23.8846	42.6908	41.9419	52.0264	49.7445
112.9	5.3249	5.55258	7.7125	8.02889	13.7912	14.128	23.4176	23.8939	42.7031	41.9471	52.0344	49.7447
113	5.3294	5.55709	7.71655	8.03478	13.8029	14.1367	23.4355	23.9031	42.71	41.9524	52.0429	49.7449
113.1	5.33105	5.56159	7.7214	8.04066	13.8133	14.1453	23.4485	23.9124	42.7214	41.9576	52.0491	49.7451
113.2	5.3362	5.56609	7.733	8.04654	13.8256	14.154	23.4655	23.9216	42.7248	41.9628	52.0575	49.7453
113.3	5.3391	5.57059	7.73745	8.05242	13.8305	14.1626	23.4854	23.9308	42.7356	41.968	52.0622	49.7455
113.4	5.34245	5.57509	7.74195	8.05829	13.8415	14.1712	23.5042	23.9401	42.748	41.9732	52.0671	49.7457
113.5	5.34645	5.57959	7.74905	8.06417	13.8527	14.1798	23.518	23.9493	42.7569	41.9783	52.0737	49.7459
113.6	5.35195	5.58409	7.75645	8.07004	13.8631	14.1884	23.5352	23.9584	42.7634	41.9835	52.0776	49.7461
113.7	5.35865	5.58859	7.76125	8.07591	13.8735	14.1971	23.552	23.9676	42.773	41.9886	52.0862	49.7463
113.8	5.35795	5.59309	7.76985	8.08177	13.8823	14.2057	23.5639	23.9768	42.7817	41.9937	52.0959	49.7464
113.9	5.35805	5.59759	7.77525	8.08764	13.8923	14.2143	23.5785	23.9859	42.796	41.9988	52.1022	49.7466
114	5.36185	5.60208	7.7818	8.0935	13.903	14.2229	23.5932	23.995	42.807	42.0038	52.1077	49.7468
114.1	5.3675	5.60658	7.7859	8.09937	13.9153	14.2315	23.606	24.0041	42.8139	42.0089	52.1122	49.747
114.2	5.3725	5.61107	7.7926	8.10522	13.9258	14.24	23.6155	24.0132	42.8193	42.0139	52.1183	49.7472
114.3	5.377	5.61557	7.8009	8.11108	13.937	14.2486	23.6294	24.0223	42.8263	42.0189	52.126	49.7473
114.4	5.3817	5.62006	7.8058	8.11694	13.9446	14.2572	23.6422	24.0314	42.8362	42.0239	52.1362	49.7475
114.5	5.3854	5.62455	7.8127	8.12279	13.9552	14.2657	23.6586	24.0404	42.8448	42.0288	52.1436	49.7477
114.6	5.3918	5.62905	7.8207	8.12864	13.9645	14.2743	23.671	24.0495	42.8509	42.0338	52.1508	49.7479
114.7	5.401	5.63354	7.8294	8.13449	13.9722	14.2828	23.6825	24.0585	42.8561	42.0387	52.1568	49.748
114.8	5.4071	5.63803	7.837	8.14034	13.9791	14.2914	23.6913	24.0675	42.8657	42.0436	52.1632	49.7482
114.9	5.4129	5.64252	7.84545	8.14618	13.986	14.2999	23.7049	24.0765	42.8736	42.0485	52.169	49.7484
115	5.41585	5.64701	7.85175	8.15203	13.9953	14.3085	23.7171	24.0855	42.8811	42.0534	52.1739	49.7486
115.1	5.41585	5.65149	7.85465	8.15787	14.0037	14.317	23.7298	24.0944	42.8892	42.0583	52.1786	49.7487
115.2	5.41875	5.65598	7.86175	8.16371	14.0107	14.3255	23.7447	24.1034	42.8972	42.0631	52.1859	49.7489
115.3	5.42725	5.66047	7.86525	8.16954	14.0205	14.334	23.759	24.1123	42.9049	42.0679	52.1931	49.749
115.4	5.43215	5.66495	7.86635	8.17538	14.031	14.3425	23.7746	24.1212	42.9167	42.0727	52.203	49.7492
115.5	5.43355	5.66944	7.87495	8.18121	14.0427	14.351	23.7909	24.1301	42.9248	42.0775	52.2105	49.7494
115.6	5.43635	5.67392	7.8819	8.18704	14.0553	14.3595	23.8073	24.139	42.9327	42.0823	52.2176	49.7495
115.7	5.4428	5.67841	7.8882	8.19287	14.0673	14.368	23.8252	24.1479	42.9417	42.0871	52.2236	49.7497
115.8	5.449	5.68289	7.8957	8.1987	14.0782	14.3765	23.8406	24.1568	42.9504	42.0918	52.2321	49.7499
115.9	5.4508	5.68737	7.90465	8.20452	14.0885	14.385	23.8533	24.1656	42.9611	42.0965	52.2381	49.75
116	5.45385	5.69186	7.90975	8.21034	14.0982	14.3934	23.8658	24.1745	42.9626	42.1012	52.2433	49.7502
116.1	5.45835	5.69634	7.9173	8.21616	14.1052	14.4019	23.8763	24.1833	42.9678	42.1059	52.25	49.7503
116.2	5.4651	5.70082	7.91675	8.22198	14.1151	14.4104	23.8893	24.1921	42.9739	42.1106	52.2545	49.7505
116.3	5.46635	5.7053	7.9182	8.2278	14.126	14.4188	23.9044	24.2009	42.9821	42.1152	52.2659	49.7506
116.4	5.4634	5.70978	7.9247	8.23361	14.14	14.4273	23.9201	24.2096	42.9897	42.1199	52.2741	49.7508
116.5	5.4686	5.71425	7.9287	8.23942	14.1503	14.4357	23.9365	24.2184	43.0036	42.1245	52.2809	49.7509
116.6	5.471	5.71873	7.9325	8.24523	14.1617	14.4441	23.9532	24.2272	43.011	42.1291	52.2866	49.7511
116.7	5.4781	5.72321	7.9401	8.25104	14.1689	14.4526	23.9636	24.2359	43.0153	42.1337	52.2991	49.7512
116.8	5.4847	5.72768	7.95165	8.25685	14.1741	14.461	23.9886	24.2446	43.0269	42.1382	52.3045	49.7514
116.9	5.49445	5.73216	7.9542	8.26265	14.1895	14.4694	24.0047	24.2533	43.0329	42.1428	52.3152	49.7515
117	5.4959	5.73663	7.96505	8.26845	14.1957	14.4778	24.0241	24.262	43.0397	42.1473	52.3205	49.7517
117.1	5.49895	5.74111	7.97095	8.27425	14.2073	14.4862	24.0352	24.2707	43.0499	42.1519	52.3248	49.7518
117.2	5.49925	5.74558	7.97795	8.28005	14.2179	14.4946	24.0463	24.2794	43.0554	42.1564	52.3351	49.752
117.3	5.50195	5.75005	7.9854	8.28585	14.2252	14.503	24.0645	24.288	43.0637	42.1608	52.3445	49.7521
117.4	5.5047	5.75452	7.9895	8.29164	14.2349	14.5114	24.0797	24.2966	43.0778	42.1653	52.3475	49.7522
117.5	5.5077	5.759	7.99505	8.29743	14.2496	14.5198	24.091	24.3053	43.0831	42.1698	52.3499	49.7524
117.6	5.51325	5.76347	8.0061	8.30322	14.2591	14.5282	24.103	24.3139	43.0881	42.1742	52.3484	49.7525
117.7	5.516	5.76794	8.00255	8.30901	14.2639	14.5365	24.1161	24.3225	43.1004	42.1786	52.3608	49.7527
117.8	5.52515	5.7724	8.00605	8.3148	14.2676	14.5449	24.1336	24.3311	43.1018	42.183	52.3678	49.7528
117.9	5.52635	5.77687	8.0141	8.32058	14.2789	14.5533	24.1513	24.3396	43.1067	42.1874	52.3728	49.7529
118	5.5284	5.78134	8.02465	8.32636	14.2829	14.5616	24.1621	24.3482	43.1192	42.1918	52.3948	49.7531
118.1	5.53445	5.78581	8.0279	8.33214	14.2983	14.57	24.1783	24.3567	43.1283	42.1961	52.4048	49.7532
118.2	5.5356	5.79027	8.0309	8.33792	14.3087	14.5783	24.1778	24.3652	43.1359	42.2005	52.4048	49.7533
118.3	5.541	5.79474	8.04595	8.34369	14.312	14.5866	24.1957	24.3738	43.1363	42.2048	52.4114	49.7535
118.4	5.54895	5.7992	8.046	8.34947	14.3181	14.595	24.222	24.3822	43.1455	42.2091	52.426	49.7536
118.5	5.5555	5.80366	8.0588	8.35524	14.3311	14.6033	24.2439	24.3907	43.1517	42.2134	52.4364	49.7537
118.6	5.5629	5.80813	8.0633	8.36101	14.3444	14.6116	24.2648	24.3992	43.1605	42.2177	52.4372	49.7538
118.7	5.5714	5.81259	8.0636	8.36677	14.3582	14.6199	24.2828	24.4077	43.1758	42.2219	52.4372	49.754
118.8	5.5753	5.81705	8.0679	8.37254	14.3729	14.6282	24.2828	24.4161	43.1724	42.2262	52.4385	49.7541
118.9	5.5768	5.82151	8.06815	8.3783	14.376	14.6365	24.2887	24.4245	43.1758	42.2304	52.4427	49.7542
119	5.57685	5.82597	8.07405	8.38406	14.3818	14.6448	24.2949	24.433	43.1788	42.2347	52.4427	49.7543
119.1	5.58135	5.83043	8.0766	8.38982	14.3841	14.6531	24.3116	24.4413	43.1804	42.2388	52.4427	49.7545
119.2	5.58325	5.83489	8.07665	8.39558	14.385	14.6614	24.3197	24.4497	43.1788	42.243	52.4385	49.7546
119.3	5.58325	5.83935	8.07665	8.40133	14.386	14.6697	24.3347	24.4581	43.1758	42.2472	52.4372	49.7547
119.4	5.5839	5.8438	8.07845	8.40709	14.386	14.6779	24.3364	24.4665	43.1724	42.2514	52.4364	49.7548
119.5	5.58695	5.84826	8.0798	8.41284	14.3892	14.6862	24.3364	24.4748	43.1701	42.2555	52.4301	49.7549
119.6	5.5878	5.85272	8.08205	8.41859	14.3973	14.6944	24.3447	24.4832	43.1605	42.2596	52.426	49.7551
119.7	5.59015	5.85717	8.10671	8.42433	14.4538	14.7027	24.3686	24.4915	43.1701	42.2637	52.426	49.7551
119.8	5.6104	5.86162	8.18394	8.43008	14.491	14.7109	24.4493	24.4915	43.1701	42.2637	52.426	49.7465
119.9	5.68035	5.86608	8.23065	8.43582	14.568	14.7109	24.4883	24.4878	43.1701	42.2568	52.426	49.738
120	5.71195	5.86608	8.31137	8.43582	14.568	14.709	24.5201	24.4841	43.1701	42.2498	52.1587	49.7294
120.1	5.76545	5.86554	8.3238	8.43482	14.5717	14.707	24.5201	24.4804	43.1701	42.2429	52.1587	49.7209
120.2	5.79285	5.865	8.3238	8.43381	14.602	14.7051	24.5201	24.4767	43.1701	42.2359	52.0036	49.7124
120.3	5.8782	5.86446	8.3238	8.43281	14.6024	14.7031	24.5201	24.473	43.1528	42.229	52.0036	49.7039
120.4	5.8782	5.86393	8.3238	8.4318	14.6024	14.7012	24.5201	24.4693	43.1528	42.222	51.927	49.6953
120.5	5.8782	5.86339	8.3238	8.43079	14.6024	14.6992	24.5201	24.4656	43.1518	42.2151	51.927	49.6868
120.6	5.8782	5.86285	8.3238	8.42979	14.6024	14.6972	24.5201	24.4619	43.1518	42.2081	51.8642	49.6783
120.7	5.8782	5.86231	8.3238	8.42879	14.6024	14.6953	24.5201	24.4582	43.1441	42.2012	51.8528	49.6698
120.8	5.8782	5.86178	8.3238	8.42778	14.6024	14.6933	24.5201	24.4546	43.1383	42.1943	51.8384	49.6613
120.9	5.8782	5.86124	8.3238	8.42678	14.6024	14.6914	24.5201	24.4509	43.0951	42.1873	51.8264	49.6528
121	5.8782	5.8607	8.3238	8.42577	14.6113	14.6894	24.5201	24.4472	43.0951	42.1804	51.8264	49.6442
121.1	5.8782	5.86016	8.3238	8.42477	14.6146	14.6875	24.5201	24.4435	43.0951	42.1735	51.8264	49.6358
121.2	5.8782	5.85963	8.3238	8.42376	14.6146	14.6855	24.5201	24.4398	43.0951	42.1665	51.8264	49.6272
121.3	5.8782	5.85909	8.3238	8.42276	14.6146	14.6836	24.5201	24.4361	43.0951	42.1596	51.8264	49.6188
121.4	5.8782	5.85855	8.3238	8.42176	14.6024	14.6816	24.5242	24.4324	43.0951	42.1527	51.8013	49.6103
121.5	5.8782	5.85802	8.3238	8.42075	14.6024	14.6796	24.5249	24.4288	43.0813	42.1458	51.7743	49.6018
121.6	5.8782	5.85748	8.3238	8.41975	14.602	14.6777	24.5249	24.4251	43.043	42.1389	51.7069	49.5933
121.7	5.8782	5.85694	8.27926	8.41875	14.594	14.6757	24.5242	24.4214	43.0119	42.1319	51.6324	49.5848
121.8	5.8823	5.8564	8.2717	8.41774	14.594	14.6738	24.4763	24.4177	42.9487	42.125	51.5731	49.5763
121.9	5.8494	5.85587	8.2623	8.41674	14.594	14.6718	24.4267	24.414	42.937	42.1181	51.541	49.5678
122	5.81135	5.85533	8.22705	8.41574	14.5366	14.6699	24.3944	24.4104	42.91	42.1112	51.5391	49.5594
122.1	5.74085	5.85479	8.22145	8.41473	14.4941	14.6679	24.3925	24.4067	42.9046	42.1043	51.5185	49.5509
122.2	5.69545	5.85426	8.21195	8.41373	14.4923	14.666	24.3874	24.403	42.937	42.0974	51.5347	49.5424
122.3	5.67715	5.85372	8.18995	8.41273	14.4893	14.664	24.3958	24.3993	42.9307	42.0905	51.4794	49.534
122.4	5.67405	5.85318	8.17195	8.41173	14.5292	14.6621	24.4154	24.3957	42.9295	42.0836	51.4453	49.5255
122.5	5.69545	5.85265	8.2267	8.41072	14.4956	14.6601	24.4148	24.392	42.87	42.0767	51.3884	49.517
122.6	5.7134	5.85211	8.19825	8.40972	14.5107	14.6582	24.417	24.3883	42.8561	42.0698	51.3479	49.5086
122.7	5.71615	5.85157	8.18285	8.40872	14.5134	14.6562	24.442	24.3847	42.8224	42.0629	51.2993	49.5001
122.8	5.73385	5.85104	8.17885	8.40772	14.5321	14.6543	24.4388	24.381	42.8214	42.056	51.2567	49.4917
122.9	5.76035	5.8505	8.194	8.40672	14.5266	14.6523	24.463	24.3773	42.7863	42.0491	51.2092	49.4832
123	5.7444	5.84997	8.18285	8.40571	14.5239	14.6504	24.4486	24.3736	42.7445	42.0422	51.1783	49.4748
123.1	5.76025	5.84943	8.15915	8.40471	14.5015	14.6484	24.4325	24.37	42.7332	42.0353	51.1161	49.4663
123.2	5.75535	5.84889	8.1539	8.40371	14.5065	14.6465	24.4389	24.3663	42.7071	42.0284	51.0868	49.4579
123.3	5.7103	5.84836	8.1824	8.40271	14.4846	14.6445	24.4404	24.3626	42.7047	42.0216	51.0388	49.4495
123.4	5.722	5.84782	8.18595	8.40171	14.49	14.6426	24.4181	24.359	42.66	42.0147	51.0072	49.441
123.5	5.70385	5.84728	8.17895	8.40071	14.4718	14.6406	24.4134	24.3553	42.6354	42.0078	50.968	49.4326
123.6	5.70575	5.84675	8.18235	8.39971	14.4642	14.6387	24.4195	24.3516	42.6268	42.0009	50.9487	49.4242
123.7	5.67935	5.84621	8.1869	8.39871	14.4733	14.6367	24.4176	24.348	42.6136	41.9941	50.9348	49.4158
123.8	5.6909	5.84568	8.1886	8.39771	14.4757	14.6348	24.4082	24.3443	42.6035	41.9872	50.9061	49.4074
123.9	5.6893	5.84514	8.18355	8.39671	14.4811	14.6328	24.4118	24.3407	42.584	41.9803	50.8655	49.3989
124	5.69175	5.8446	8.20005	8.39571	14.4787	14.6309	24.418	24.337	42.5699	41.9735	50.8313	49.3905
124.1	5.68815	5.84407	8.20265	8.39471	14.4694	14.629	24.4163	24.3333	42.5648	41.9666	50.7891	49.3821
124.2	5.69985	5.84353	8.1978	8.39371	14.4693	14.627	24.4063	24.3297	42.5483	41.9597	50.763	49.3737
124.3	5.6953	5.843	8.1976	8.39271	14.4627	14.6251	24.3994	24.326	42.5386	41.9529	50.7285	49.3653
124.4	5.7014	5.84246	8.1973	8.39171	14.4705	14.6231	24.389	24.3224	42.5305	41.946	50.7008	49.3569
124.5	5.6967	5.84193	8.2002	8.39071	14.4667	14.6212	24.3891	24.3187	42.5266	41.9391	50.6659	49.3485
124.6	5.6997	5.84139	8.1913	8.38971	14.4661	14.6192	24.3808	24.315	42.5161	41.9323	50.6418	49.3401
124.7	5.6996	5.84086	8.1905	8.38871	14.4632	14.6173	24.3716	24.3114	42.5104	41.9254	50.6191	49.3317
124.8	5.6985	5.84032	8.1915	8.38771	14.4673	14.6153	24.3713	24.3077	42.4945	41.9186	50.5947	49.3233
124.9	5.6978	5.83978	8.19445	8.38671	14.4726	14.6134	24.3672	24.3041	42.4732	41.9117	50.5624	49.3149
125	5.70255	5.83925	8.19525	8.38571	14.4679	14.6115	24.3616	24.3004	42.4597	41.9049	50.5384	49.3066
125.1	5.70335	5.83871	8.202	8.38471	14.4633	14.6095	24.3553	24.2968	42.4524	41.8981	50.5174	49.2982
125.2	5.7053	5.83818	8.20525	8.38371	14.4602	14.6076	24.3523	24.2931	42.4423	41.8912	50.4868	49.2898
125.3	5.69985	5.83764	8.21595	8.38271	14.4642	14.6056	24.3479	24.2895	42.431	41.8844	50.4541	49.2814
125.4	5.70835	5.83711	8.21965	8.38172	14.4528	14.6037	24.3385	24.2858	42.4156	41.8775	50.4278	49.273
125.5	5.70905	5.83657	8.2182	8.38072	14.4525	14.6018	24.3357	24.2822	42.4108	41.8707	50.4042	49.2647
125.6	5.7055	5.83604	8.21645	8.37972	14.4535	14.5998	24.3332	24.2785	42.4036	41.8639	50.383	49.2563
125.7	5.70165	5.8355	8.21755	8.37872	14.4527	14.5979	24.328	24.2749	42.3967	41.857	50.3595	49.248
125.8	5.70055	5.83497	8.21595	8.37772	14.4449	14.5959	24.3237	24.2712	42.3845	41.8502	50.3344	49.2396
125.9	5.70325	5.83443	8.22115	8.37673	14.4389	14.594	24.3164	24.2676	42.379	41.8434	50.3131	49.2312
126	5.70305	5.8339	8.22065	8.37573	14.4389	14.5921	24.3125	24.2639	42.3708	41.8366	50.2923	49.2229
126.1	5.70265	5.83337	8.22145	8.37473	14.4376	14.5901	24.3129	24.2603	42.3593	41.8297	50.2687	49.2145
126.2	5.70105	5.83283	8.223	8.37373	14.4332	14.5882	24.3116	24.2566	42.3471	41.8229	50.2413	49.2062
126.3	5.7009	5.8323	8.22715	8.37274	14.4278	14.5862	24.3053	24.253	42.3372	41.8161	50.2191	49.1978
126.4	5.70005	5.83176	8.22845	8.37174	14.4246	14.5843	24.2968	24.2493	42.3257	41.8093	50.1986	49.1895
126.5	5.69565	5.83123	8.22655	8.37074	14.4208	14.5824	24.2933	24.2457	42.3149	41.8025	50.1726	49.1812
126.6	5.69465	5.83069	8.22875	8.36975	14.415	14.5804	24.2882	24.2421	42.3052	41.7957	50.1493	49.1728
126.7	5.68915	5.83016	8.2304	8.36875	14.4134	14.5785	24.2854	24.2384	42.294	41.7888	50.1229	49.1645
126.8	5.6887	5.82962	8.2328	8.36775	14.4173	14.5766	24.282	24.2348	42.2852	41.782	50.1029	49.1561
126.9	5.6901	5.82909	8.2382	8.36676	14.4196	14.5746	24.2823	24.2311	42.2749	41.7752	50.0827	49.1478
127	5.6933	5.82856	8.238	8.36576	14.4198	14.5727	24.2773	24.2275	42.2621	41.7684	50.0572	49.1395
127.1	5.6972	5.82802	8.23855	8.36476	14.419	14.5708	24.2714	24.2239	42.2486	41.7616	50.0375	49.1312
127.2	5.70025	5.82749	8.23875	8.36377	14.4187	14.5688	24.2673	24.2203	42.2361	41.7548	50.0146	49.1229
127.3	5.70025	5.82695	8.23415	8.36277	14.4165	14.5669	24.263	24.2166	42.2252	41.748	49.9965	49.1145
127.4	5.70295	5.82642	8.2367	8.36178	14.4169	14.5649	24.2577	24.213	42.2197	41.7412	49.978	49.1062
127.5	5.7073	5.82588	8.2404	8.36078	14.4172	14.563	24.2554	24.2093	42.2144	41.7344	49.9549	49.0979
127.6	5.7091	5.82535	8.24135	8.35979	14.4177	14.5611	24.2508	24.2057	42.2049	41.7276	49.9312	49.0896
127.7	5.71205	5.82482	8.2431	8.35879	14.4152	14.5592	24.2456	24.2021	42.1894	41.7209	49.902	49.0813
127.8	5.7131	5.82428	8.24445	8.3578	14.4144	14.5572	24.2399	24.1985	42.1777	41.7141	49.8769	49.073
127.9	5.71155	5.82375	8.2425	8.3568	14.4118	14.5553	24.2333	24.1948	42.1675	41.7073	49.8535	49.0647
128	5.713	5.82322	8.241	8.35581	14.4114	14.5534	24.2302	24.1912	42.1545	41.7005	49.8329	49.0564
128.1	5.7144	5.82268	8.2443	8.35481	14.4095	14.5514	24.2291	24.1876	42.145	41.6937	49.8075	49.0481
128.2	5.7173	5.82215	8.2436	8.35382	14.4078	14.5495	24.223	24.1839	42.1277	41.687	49.7823	49.0398
128.3	5.7197	5.82162	8.24495	8.35282	14.4022	14.5475	24.2203	24.1803	42.1156	41.6802	49.7642	49.0316
128.4	5.72105	5.82108	8.2388	8.35183	14.3998	14.5456	24.2137	24.1767	42.1014	41.6734	49.7367	49.0233
128.5	5.7181	5.82055	8.2379	8.35083	14.3983	14.5437	24.2078	24.1731	42.0858	41.6666	49.7157	49.015
128.6	5.719	5.82001	8.23945	8.34984	14.3946	14.5418	24.2017	24.1694	42.0713	41.6599	49.6988	49.0067
128.7	5.71885	5.81948	8.2372	8.34885	14.3933	14.5398	24.2013	24.1658	42.0644	41.6531	49.6838	48.9984
128.8	5.7194	5.81895	8.238	8.34785	14.3968	14.5379	24.2016	24.1622	42.0529	41.6463	49.6598	48.9902
128.9	5.7177	5.81841	8.2408	8.34686	14.3987	14.536	24.1983	24.1586	42.0395	41.6396	49.6365	48.9819
129	5.7196	5.81788	8.2449	8.34586	14.3959	14.534	24.1925	24.1549	42.0264	41.6328	49.6155	48.9736
129.1	5.7212	5.81735	8.24645	8.34487	14.3936	14.5321	24.1884	24.1513	42.0114	41.626	49.5979	48.9654
129.2	5.72175	5.81682	8.2462	8.34388	14.3867	14.5302	24.1856	24.1477	42.0012	41.6193	49.5793	48.9571
129.3	5.7217	5.81628	8.24225	8.34288	14.3819	14.5283	24.1858	24.1441	41.9877	41.6125	49.5603	48.9489
129.4	5.71865	5.81575	8.24425	8.34189	14.3782	14.5263	24.1832	24.1405	41.9743	41.6058	49.5416	48.9406
129.5	5.72105	5.81522	8.24615	8.3409	14.3786	14.5244	24.1775	24.1368	41.9633	41.599	49.5211	48.9323
129.6	5.71855	5.81468	8.2471	8.33991	14.3773	14.5225	24.175	24.1332	41.95	41.5923	49.5004	48.9241
129.7	5.7206	5.81415	8.24965	8.33891	14.377	14.5206	24.1761	24.1296	41.9386	41.5855	49.4769	48.9158
129.8	5.72155	5.81362	8.25065	8.33792	14.3779	14.5186	24.1716	24.126	41.9197	41.5788	49.4512	48.9076
129.9	5.72565	5.81309	8.2521	8.33693	14.3711	14.5167	24.1717	24.1224	41.9065	41.572	49.4269	48.8994
130	5.7259	5.81255	8.2473	8.33594	14.3641	14.5148	24.1643	24.1188	41.8941	41.5653	49.4037	48.8911
130.1	5.722	5.81202	8.2443	8.33494	14.3568	14.5128	24.1602	24.1152	41.8812	41.5585	49.3835	48.8829
130.2	5.7176	5.81149	8.2427	8.33395	14.3501	14.5109	24.1591	24.1116	41.8712	41.5518	49.3665	48.8747
130.3	5.7139	5.81096	8.2386	8.33296	14.346	14.509	24.1547	24.1079	41.8629	41.5451	49.3468	48.8664
130.4	5.7156	5.81042	8.23825	8.33197	14.343	14.5071	24.1521	24.1043	41.8526	41.5384	49.3281	48.8582
130.5	5.71565	5.80989	8.23785	8.33098	14.3447	14.5051	24.1517	24.1007	41.8407	41.5316	49.3023	48.85
130.6	5.71535	5.80936	8.2367	8.32999	14.343	14.5032	24.1471	24.0971	41.8248	41.5249	49.282	48.8418
130.7	5.7147	5.80883	8.2362	8.32899	14.3363	14.5013	24.1481	24.0935	41.8132	41.5182	49.2617	48.8336
130.8	5.7162	5.80829	8.23035	8.328	14.3307	14.4994	24.1484	24.0899	41.8049	41.5114	49.2417	48.8253
130.9	5.71575	5.80776	8.22995	8.32701	14.3316	14.4974	24.1486	24.0863	41.7945	41.5047	49.2227	48.8171
131	5.71405	5.80723	8.23145	8.32602	14.332	14.4955	24.152	24.0827	41.7833	41.498	49.2026	48.8089
131.1	5.71375	5.8067	8.2355	8.32503	14.3343	14.4936	24.1516	24.0791	41.7725	41.4913	49.182	48.8007
131.2	5.7141	5.80616	8.234	8.32404	14.3343	14.4917	24.1532	24.0755	41.7629	41.4846	49.1602	48.7925
131.3	5.7154	5.80563	8.2353	8.32305	14.3326	14.4898	24.15	24.0719	41.7531	41.4778	49.1402	48.7843
131.4	5.7148	5.8051	8.23805	8.32206	14.3285	14.4878	24.1478	24.0683	41.7371	41.4711	49.1187	48.7761
131.5	5.71685	5.80457	8.23675	8.32107	14.3262	14.4859	24.145	24.0647	41.7259	41.4644	49.0924	48.7679
131.6	5.71635	5.80404	8.2355	8.32008	14.3254	14.484	24.1428	24.0611	41.7121	41.4577	49.0695	48.7597
131.7	5.7144	5.80351	8.23635	8.31909	14.3207	14.4821	24.1412	24.0575	41.6977	41.451	49.0499	48.7515
131.8	5.71405	5.80297	8.2376	8.3181	14.3232	14.4802	24.1396	24.0539	41.6862	41.4443	49.0296	48.7434
131.9	5.7151	5.80244	8.23785	8.31711	14.3213	14.4782	24.1331	24.0503	41.6743	41.4376	49.0093	48.7352
132	5.71615	5.80191	8.2381	8.31612	14.3145	14.4763	24.133	24.0467	41.6692	41.4309	48.9838	48.727
132.1	5.7133	5.80138	8.2368	8.31513	14.3127	14.4744	24.1274	24.0431	41.6572	41.4242	48.9668	48.7188
132.2	5.7118	5.80085	8.23915	8.31414	14.3088	14.4725	24.1223	24.0395	41.6443	41.4175	48.9492	48.7106
132.3	5.71695	5.80032	8.23645	8.31315	14.3061	14.4705	24.12	24.0359	41.6366	41.4108	48.929	48.7025
132.4	5.71425	5.79978	8.2385	8.31216	14.3083	14.4686	24.1197	24.0323	41.6257	41.4041	48.9113	48.6943
132.5	5.712	5.79925	8.2405	8.31117	14.3042	14.4667	24.1195	24.0287	41.6144	41.3974	48.8924	48.6861
132.6	5.7234	5.79872	8.24165	8.31019	14.3059	14.4648	24.1176	24.0251	41.6043	41.3907	48.8807	48.678
132.7	5.72345	5.79819	8.24285	8.3092	14.3058	14.4629	24.1172	24.0215	41.5917	41.3841	48.8575	48.6698
132.8	5.72695	5.79766	8.24425	8.30821	14.3065	14.461	24.1144	24.0179	41.5802	41.3774	48.8396	48.6617
132.9	5.72835	5.79713	8.24465	8.30722	14.2997	14.459	24.1132	24.0143	41.5689	41.3707	48.8203	48.6535
133	5.73085	5.7966	8.2428	8.30623	14.2973	14.4571	24.1076	24.0108	41.5581	41.364	48.8064	48.6454
133.1	5.7275	5.79607	8.2459	8.30524	14.2909	14.4552	24.1097	24.0072	41.5519	41.3573	48.788	48.6372
133.2	5.7296	5.79554	8.24595	8.30426	14.2882	14.4533	24.1038	24.0036	41.5395	41.3507	48.7719	48.6291
133.3	5.73025	5.795	8.2466	8.30327	14.2845	14.4514	24.1056	24	41.529	41.344	48.755	48.6209
133.4	5.7314	5.79447	8.24485	8.30228	14.2825	14.4495	24.1041	23.9964	41.5168	41.3373	48.7377	48.6128
133.5	5.72795	5.79394	8.24355	8.30129	14.2797	14.4475	24.1056	23.9928	41.5031	41.3306	48.7191	48.6046
133.6	5.72675	5.79341	8.24215	8.30031	14.2774	14.4456	24.1065	23.9892	41.4883	41.324	48.7018	48.5965
133.7	5.72355	5.79288	8.2415	8.29932	14.2749	14.4437	24.1065	23.9856	41.4762	41.3173	48.6834	48.5884
133.8	5.7241	5.79235	8.24075	8.29833	14.2694	14.4418	24.1048	23.9821	41.4669	41.3106	48.6714	48.5802
133.9	5.72435	5.79182	8.2412	8.29734	14.2684	14.4399	24.105	23.9785	41.4535	41.304	48.6572	48.5721
134	5.7266	5.79129	8.244	8.29636	14.2694	14.438	24.1012	23.9749	41.4444	41.2973	48.6403	48.564
134.1	5.7253	5.79076	8.2446	8.29537	14.2668	14.4361	24.098	23.9713	41.4378	41.2907	48.6273	48.5559
134.2	5.7266	5.79023	8.24375	8.29438	14.2648	14.4342	24.0968	23.9677	41.4305	41.284	48.6158	48.5478
134.3	5.72435	5.7897	8.24145	8.2934	14.2655	14.4322	24.0957	23.9642	41.422	41.2773	48.6046	48.5396
134.4	5.72135	5.78917	8.24545	8.29241	14.2656	14.4303	24.0919	23.9606	41.4117	41.2707	48.5913	48.5315
134.5	5.72155	5.78864	8.2453	8.29142	14.2654	14.4284	24.0907	23.957	41.4051	41.264	48.5794	48.5234
134.6	5.7203	5.78811	8.24625	8.29044	14.2644	14.4265	24.0923	23.9534	41.3991	41.2574	48.5659	48.5153
134.7	5.72005	5.78758	8.2455	8.28945	14.2706	14.4246	24.0915	23.9499	41.3906	41.2507	48.5427	48.5072
134.8	5.7221	5.78705	8.2468	8.28847	14.2717	14.4227	24.0853	23.9463	41.3791	41.2441	48.5226	48.4991
134.9	5.7236	5.78652	8.2506	8.28748	14.2653	14.4208	24.0784	23.9427	41.3665	41.2375	48.5077	48.491
135	5.7284	5.78599	8.2487	8.2865	14.2598	14.4189	24.075	23.9391	41.3572	41.2308	48.4982	48.4829
135.1	5.7263	5.78546	8.24435	8.28551	14.258	14.4169	24.0772	23.9355	41.3471	41.2242	48.4851	48.4748
135.2	5.72575	5.78493	8.2428	8.28452	14.2547	14.415	24.0781	23.932	41.338	41.2176	48.4742	48.4667
135.3	5.7244	5.7844	8.24115	8.28354	14.2582	14.4131	24.0757	23.9284	41.328	41.2109	48.4601	48.4586
135.4	5.72565	5.78387	8.2461	8.28255	14.2574	14.4112	24.0708	23.9248	41.3158	41.2043	48.4453	48.4506
135.5	5.7277	5.78334	8.24855	8.28157	14.2569	14.4093	24.0675	23.9213	41.3064	41.1977	48.4308	48.4425
135.6	5.72995	5.78281	8.24585	8.28059	14.2523	14.4074	24.0649	23.9177	41.3019	41.191	48.4126	48.4344
135.7	5.73025	5.78228	8.24615	8.2796	14.2518	14.4055	24.0615	23.9141	41.291	41.1844	48.4011	48.4263
135.8	5.72805	5.78175	8.24885	8.27862	14.2482	14.4036	24.0538	23.9106	41.2825	41.1778	48.391	48.4183
135.9	5.72855	5.78122	8.24905	8.27763	14.243	14.4017	24.0541	23.907	41.2794	41.1712	48.3775	48.4102
136	5.72635	5.78069	8.25	8.27665	14.2461	14.3998	24.0487	23.9034	41.2692	41.1645	48.3693	48.4021
136.1	5.7271	5.78016	8.25735	8.27566	14.2449	14.3979	24.0485	23.8999	41.259	41.1579	48.3582	48.3941
136.2	5.73235	5.77963	8.2555	8.27468	14.2453	14.396	24.0465	23.8963	41.2512	41.1513	48.3409	48.386
136.3	5.7356	5.7791	8.2548	8.2737	14.2462	14.3941	24.0432	23.8927	41.2392	41.1447	48.327	48.3779
136.4	5.7389	5.77857	8.25675	8.27271	14.2457	14.3922	24.0394	23.8892	41.2232	41.1381	48.3158	48.3699
136.5	5.74185	5.77804	8.2566	8.27173	14.2459	14.3902	24.0377	23.8856	41.2112	41.1315	48.3055	48.3618
136.6	5.7422	5.77751	8.2531	8.27074	14.2462	14.3883	24.0377	23.8821	41.2028	41.1249	48.2976	48.3538
136.7	5.7425	5.77698	8.2538	8.26976	14.249	14.3864	24.0341	23.8785	41.1913	41.1183	48.2844	48.3457
136.8	5.741	5.77645	8.25625	8.26878	14.2507	14.3845	24.0264	23.8749	41.1778	41.1116	48.2732	48.3377
136.9	5.74315	5.77593	8.25665	8.2678	14.2493	14.3826	24.0234	23.8714	41.1679	41.105	48.2595	48.3296
137	5.74275	5.7754	8.2523	8.26681	14.2456	14.3807	24.016	23.8678	41.1562	41.0984	48.246	48.3216
137.1	5.7449	5.77487	8.2479	8.26583	14.2454	14.3788	24.0082	23.8643	41.1487	41.0919	48.2325	48.3136
137.2	5.7435	5.77434	8.24435	8.26485	14.2449	14.3769	24.0055	23.8607	41.1383	41.0853	48.2174	48.3055
137.3	5.74205	5.77381	8.24575	8.26386	14.2456	14.375	24.0011	23.8572	41.1275	41.0787	48.2069	48.2975
137.4	5.74325	5.77328	8.246	8.26288	14.2447	14.3731	23.9988	23.8536	41.1183	41.0721	48.1942	48.2895
137.5	5.7456	5.77275	8.24485	8.2619	14.2449	14.3712	23.9965	23.85	41.1139	41.0655	48.1805	48.2814
137.6	5.74465	5.77222	8.24295	8.26092	14.243	14.3693	23.9928	23.8465	41.1045	41.0589	48.1712	48.2734
137.7	5.74745	5.77169	8.2446	8.25994	14.242	14.3674	23.989	23.8429	41.0959	41.0523	48.1576	48.2654
137.8	5.7511	5.77117	8.2423	8.25895	14.247	14.3655	23.9833	23.8394	41.0862	41.0457	48.1438	48.2574
137.9	5.7492	5.77064	8.2397	8.25797	14.2418	14.3636	23.9822	23.8358	41.0764	41.0391	48.1309	48.2494
138	5.7461	5.77011	8.23545	8.25699	14.2394	14.3617	23.9821	23.8323	41.0673	41.0326	48.1175	48.2413
138.1	5.74725	5.76958	8.2333	8.25601	14.2403	14.3598	23.9792	23.8287	41.0561	41.026	48.1097	48.2333
138.2	5.7483	5.76905	8.23095	8.25503	14.2379	14.3579	23.9793	23.8252	41.0474	41.0194	48.0966	48.2253
138.3	5.75015	5.76852	8.23	8.25405	14.2401	14.356	23.9739	23.8216	41.0418	41.0128	48.0811	48.2173
138.4	5.7479	5.768	8.22825	8.25307	14.2424	14.3541	23.9686	23.8181	41.033	41.0063	48.0664	48.2093
138.5	5.74965	5.76747	8.22495	8.25208	14.2384	14.3522	23.966	23.8145	41.0231	40.9997	48.048	48.2013
138.6	5.75235	5.76694	8.2208	8.2511	14.2408	14.3503	23.9621	23.811	41.0159	40.9931	48.0359	48.1933
138.7	5.7437	5.76641	8.2195	8.25012	14.2383	14.3484	23.9613	23.8074	41.0063	40.9866	48.0186	48.1853
138.8	5.7473	5.76588	8.22255	8.24914	14.2386	14.3465	23.9583	23.8039	40.9967	40.98	48.0061	48.1773
138.9	5.74785	5.76535	8.22265	8.24816	14.2372	14.3446	23.9537	23.8004	40.9878	40.9734	47.996	48.1694
139	5.74745	5.76483	8.2218	8.24718	14.2385	14.3427	23.9521	23.7968	40.9817	40.9669	47.9817	48.1614
139.1	5.7438	5.7643	8.2233	8.2462	14.2378	14.3408	23.9515	23.7933	40.9738	40.9603	47.9658	48.1534
139.2	5.742	5.76377	8.22525	8.24522	14.2403	14.3389	23.9484	23.7897	40.9603	40.9537	47.952	48.1454
139.3	5.74085	5.76324	8.22575	8.24424	14.2417	14.337	23.9453	23.7862	40.9498	40.9472	47.9355	48.1374
139.4	5.74325	5.76272	8.2231	8.24326	14.2397	14.3351	23.9431	23.7827	40.9444	40.9406	47.9206	48.1295
139.5	5.7452	5.76219	8.2233	8.24228	14.2417	14.3332	23.9409	23.7791	40.9374	40.9341	47.9082	48.1215
139.6	5.7442	5.76166	8.22605	8.2413	14.2423	14.3313	23.9398	23.7756	40.9309	40.9275	47.8942	48.1135
139.7	5.74705	5.76113	8.2264	8.24032	14.242	14.3294	23.9369	23.772	40.927	40.921	47.8783	48.1056
139.8	5.7475	5.7606	8.2277	8.23934	14.2415	14.3275	23.9302	23.7685	40.9173	40.9145	47.8664	48.0976
139.9	5.7465	5.76008	8.2292	8.23836	14.2448	14.3256	23.9285	23.765	40.9114	40.9079	47.8524	48.0896
140	5.7456	5.75955	8.22665	8.23739	14.244	14.3238	23.928	23.7614	40.9034	40.9014	47.8376	48.0817
140.1	5.74355	5.75902	8.2268	8.23641	14.2396	14.3219	23.9265	23.7579	40.8931	40.8948	47.8227	48.0737
140.2	5.7464	5.75849	8.2274	8.23543	14.2388	14.32	23.9234	23.7544	40.8817	40.8883	47.8079	48.0658
140.3	5.7445	5.75797	8.22695	8.23445	14.2381	14.3181	23.9186	23.7508	40.8672	40.8817	47.7936	48.0578
140.4	5.74445	5.75744	8.22945	8.23347	14.2355	14.3162	23.9171	23.7473	40.8584	40.8752	47.779	48.0499
140.5	5.74455	5.75691	8.22675	8.23249	14.2326	14.3143	23.9185	23.7438	40.849	40.8687	47.7657	48.0419
140.6	5.74015	5.75639	8.2305	8.23151	14.2303	14.3124	23.917	23.7402	40.8411	40.8622	47.7518	48.034
140.7	5.7415	5.75586	8.23025	8.23054	14.23	14.3105	23.9147	23.7367	40.8332	40.8556	47.7366	48.026
140.8	5.74265	5.75533	8.23085	8.22956	14.2235	14.3086	23.9138	23.7332	40.8265	40.8491	47.7253	48.0181
140.9	5.73995	5.7548	8.23385	8.22858	14.2185	14.3067	23.9166	23.7297	40.8156	40.8426	47.7131	48.0102
141	5.73775	5.75428	8.23165	8.2276	14.225	14.3048	23.9166	23.7261	40.8096	40.8361	47.6994	48.0022
141.1	5.73835	5.75375	8.23395	8.22663	14.2279	14.3029	23.9143	23.7226	40.8004	40.8295	47.6855	47.9943
141.2	5.74065	5.75322	8.23715	8.22565	14.2264	14.301	23.9092	23.7191	40.7927	40.823	47.6737	47.9864
141.3	5.74175	5.7527	8.23895	8.22467	14.2294	14.2991	23.9056	23.7156	40.7854	40.8165	47.6597	47.9785
141.4	5.74205	5.75217	8.23885	8.22369	14.2263	14.2973	23.9031	23.712	40.7788	40.81	47.6477	47.9705
141.5	5.74535	5.75164	8.23875	8.22272	14.2261	14.2954	23.9014	23.7085	40.772	40.8035	47.637	47.9626
141.6	5.75005	5.75112	8.2352	8.22174	14.2253	14.2935	23.9017	23.705	40.7615	40.797	47.6209	47.9547
141.7	5.7478	5.75059	8.2388	8.22076	14.2275	14.2916	23.9029	23.7015	40.7505	40.7905	47.6093	47.9468
141.8	5.7515	5.75006	8.2417	8.21979	14.2259	14.2897	23.9032	23.6979	40.7443	40.7839	47.5924	47.9389
141.9	5.7535	5.74954	8.2418	8.21881	14.2279	14.2878	23.9065	23.6944	40.7361	40.7775	47.5787	47.931
142	5.7546	5.74901	8.24455	8.21783	14.229	14.2859	23.9035	23.6909	40.724	40.7709	47.5672	47.9231
142.1	5.75495	5.74848	8.2424	8.21686	14.2294	14.284	23.9022	23.6874	40.718	40.7644	47.5519	47.9152
142.2	5.7546	5.74796	8.2402	8.21588	14.2312	14.2821	23.8992	23.6839	40.7109	40.7579	47.5384	47.9073
142.3	5.7547	5.74743	8.2473	8.21491	14.2328	14.2803	23.8996	23.6804	40.7002	40.7514	47.5283	47.8994
142.4	5.7565	5.74691	8.25315	8.21393	14.2331	14.2784	23.8962	23.6768	40.6934	40.745	47.5144	47.8915
142.5	5.75665	5.74638	8.25225	8.21295	14.2332	14.2765	23.8965	23.6733	40.6884	40.7385	47.5047	47.8836
142.6	5.75625	5.74585	8.2527	8.21198	14.2329	14.2746	23.8939	23.6698	40.6826	40.732	47.4883	47.8757
142.7	5.753	5.74533	8.2567	8.211	14.2316	14.2727	23.8897	23.6663	40.676	40.7255	47.4761	47.8678
142.8	5.7532	5.7448	8.2583	8.21003	14.2297	14.2708	23.8914	23.6628	40.6705	40.719	47.4633	47.8599
142.9	5.7532	5.74428	8.2578	8.20905	14.2314	14.2689	23.89	23.6593	40.6656	40.7125	47.4451	47.852
143	5.7511	5.74375	8.2613	8.20808	14.2335	14.2671	23.8849	23.6558	40.6576	40.706	47.4323	47.8442
143.1	5.7523	5.74322	8.26385	8.2071	14.2328	14.2652	23.8859	23.6522	40.6487	40.6995	47.4186	47.8363
143.2	5.75105	5.7427	8.26505	8.20613	14.2314	14.2633	23.8852	23.6487	40.6382	40.6931	47.4027	47.8284
143.3	5.75385	5.74217	8.26825	8.20515	14.2299	14.2614	23.8825	23.6452	40.6309	40.6866	47.394	47.8205
143.4	5.75645	5.74165	8.26855	8.20418	14.2294	14.2595	23.882	23.6417	40.6283	40.6801	47.385	47.8127
143.5	5.75415	5.74112	8.26875	8.2032	14.2301	14.2576	23.8801	23.6382	40.621	40.6736	47.3767	47.8048
143.6	5.75165	5.7406	8.274	8.20223	14.2305	14.2558	23.8785	23.6347	40.6102	40.6672	47.3655	47.797
143.7	5.7551	5.74007	8.27995	8.20126	14.2309	14.2539	23.8754	23.6312	40.6011	40.6607	47.3554	47.7891
143.8	5.75395	5.73954	8.2807	8.20028	14.2309	14.252	23.8767	23.6277	40.5941	40.6542	47.348	47.7812
143.9	5.7534	5.73902	8.28285	8.19931	14.2297	14.2501	23.8766	23.6242	40.5875	40.6478	47.3376	47.7734
144	5.75575	5.73849	8.28675	8.19833	14.2313	14.2482	23.8753	23.6207	40.5808	40.6413	47.3276	47.7655
144.1	5.75935	5.73797	8.2907	8.19736	14.234	14.2463	23.8726	23.6172	40.5731	40.6348	47.3158	47.7577
144.2	5.7611	5.73744	8.28955	8.19639	14.2332	14.2445	23.8697	23.6137	40.5616	40.6284	47.3062	47.7498
144.3	5.75835	5.73692	8.29105	8.19541	14.2325	14.2426	23.8677	23.6102	40.555	40.6219	47.296	47.742
144.4	5.75805	5.73639	8.2887	8.19444	14.2295	14.2407	23.8685	23.6067	40.5446	40.6155	47.2861	47.7341
144.5	5.7584	5.73587	8.2926	8.19347	14.2271	14.2388	23.8706	23.6032	40.5357	40.609	47.2758	47.7263
144.6	5.7607	5.73534	8.294	8.1925	14.2285	14.2369	23.8666	23.5997	40.5275	40.6026	47.2707	47.7185
144.7	5.7617	5.73482	8.2976	8.19152	14.2258	14.2351	23.866	23.5962	40.5185	40.5961	47.2566	47.7106
144.8	5.7663	5.73429	8.29605	8.19055	14.2263	14.2332	23.8596	23.5927	40.5083	40.5896	47.2426	47.7028
144.9	5.76125	5.73377	8.29365	8.18958	14.223	14.2313	23.8584	23.5892	40.5057	40.5832	47.2313	47.695
145	5.76075	5.73324	8.2919	8.1886	14.2206	14.2294	23.8581	23.5857	40.4993	40.5767	47.2174	47.6872
145.1	5.7591	5.73272	8.2958	8.18763	14.2156	14.2275	23.8557	23.5822	40.4922	40.5703	47.2037	47.6793
145.2	5.7608	5.73219	8.29395	8.18666	14.2165	14.2257	23.8512	23.5787	40.4817	40.5639	47.1936	47.6715
145.3	5.76355	5.73167	8.29265	8.18569	14.2113	14.2238	23.8492	23.5752	40.4744	40.5574	47.1825	47.6637
145.4	5.76635	5.73114	8.28985	8.18472	14.2084	14.2219	23.8509	23.5717	40.468	40.551	47.1692	47.6559
145.5	5.76395	5.73062	8.29055	8.18374	14.2113	14.22	23.8482	23.5682	40.4568	40.5446	47.1611	47.6481
145.6	5.76465	5.73009	8.29505	8.18277	14.2068	14.2181	23.8456	23.5647	40.4466	40.5381	47.1479	47.6403
145.7	5.77065	5.72957	8.295	8.1818	14.2044	14.2163	23.8387	23.5612	40.4402	40.5317	47.1378	47.6324
145.8	5.7707	5.72905	8.29645	8.18083	14.2068	14.2144	23.8312	23.5577	40.4315	40.5253	47.1258	47.6246
145.9	5.77395	5.72852	8.2934	8.17986	14.2064	14.2125	23.831	23.5542	40.4239	40.5188	47.1108	47.6168
146	5.7766	5.728	8.2926	8.17889	14.2019	14.2106	23.8286	23.5508	40.4149	40.5124	47.0987	47.609
146.1	5.7798	5.72747	8.29265	8.17792	14.1974	14.2088	23.8256	23.5473	40.4094	40.506	47.0844	47.6012
146.2	5.78295	5.72695	8.29155	8.17695	14.1997	14.2069	23.8224	23.5438	40.4019	40.4995	47.0757	47.5934
146.3	5.78085	5.72642	8.29	8.17597	14.1974	14.205	23.8246	23.5403	40.4005	40.4931	47.0677	47.5857
146.4	5.783	5.7259	8.29065	8.175	14.1957	14.2032	23.8275	23.5368	40.3987	40.4867	47.056	47.5779
146.5	5.78295	5.72538	8.2931	8.17403	14.1978	14.2013	23.8257	23.5333	40.3914	40.4803	47.0468	47.5701
146.6	5.7871	5.72485	8.2967	8.17306	14.1977	14.1994	23.8218	23.5298	40.3868	40.4739	47.0361	47.5623
146.7	5.7932	5.72433	8.2968	8.17209	14.1978	14.1975	23.8164	23.5263	40.3773	40.4675	47.0227	47.5545
146.8	5.7955	5.7238	8.2972	8.17112	14.1943	14.1957	23.8111	23.5229	40.3678	40.4611	47.0105	47.5467
146.9	5.7973	5.72328	8.29585	8.17015	14.1912	14.1938	23.8113	23.5194	40.3582	40.4547	46.9965	47.5389
147	5.79975	5.72276	8.293	8.16918	14.1929	14.1919	23.8058	23.5159	40.3511	40.4482	46.984	47.5312
147.1	5.8001	5.72223	8.2942	8.16821	14.1888	14.19	23.8026	23.5124	40.3439	40.4418	46.976	47.5234
147.2	5.7984	5.72171	8.294	8.16724	14.1868	14.1882	23.8019	23.5089	40.3411	40.4354	46.9628	47.5156
147.3	5.7975	5.72118	8.29375	8.16627	14.1885	14.1863	23.7971	23.5054	40.3335	40.429	46.9482	47.5079
147.4	5.79495	5.72066	8.2931	8.16531	14.1864	14.1844	23.7954	23.502	40.3257	40.4226	46.9387	47.5001
147.5	5.7952	5.72014	8.2895	8.16434	14.1837	14.1825	23.7947	23.4985	40.3171	40.4162	46.9248	47.4923
147.6	5.7925	5.71961	8.2844	8.16337	14.1839	14.1807	23.7894	23.495	40.3118	40.4098	46.9113	47.4846
147.7	5.7876	5.71909	8.28555	8.1624	14.184	14.1788	23.788	23.4915	40.3068	40.4034	46.9007	47.4768
147.8	5.79065	5.71857	8.27895	8.16143	14.1823	14.1769	23.7837	23.4881	40.2971	40.397	46.8899	47.4691
147.9	5.78765	5.71804	8.27655	8.16046	14.1823	14.1751	23.7804	23.4846	40.2852	40.3907	46.8822	47.4613
148	5.78645	5.71752	8.2727	8.15949	14.1815	14.1732	23.7785	23.4811	40.2797	40.3843	46.8712	47.4536
148.1	5.7862	5.717	8.26905	8.15852	14.181	14.1713	23.7796	23.4777	40.2733	40.3779	46.8577	47.4458
148.2	5.78885	5.71647	8.2705	8.15756	14.1804	14.1694	23.7777	23.4742	40.2623	40.3715	46.8475	47.4381
148.3	5.7939	5.71595	8.2704	8.15659	14.1782	14.1676	23.7776	23.4707	40.2554	40.3651	46.8397	47.4303
148.4	5.7935	5.71543	8.2666	8.15562	14.1764	14.1657	23.7787	23.4672	40.2504	40.3587	46.8254	47.4226
148.5	5.7902	5.7149	8.2626	8.15465	14.1779	14.1639	23.7779	23.4638	40.2439	40.3523	46.8125	47.4149
148.6	5.7903	5.71438	8.2672	8.15368	14.1746	14.162	23.7726	23.4603	40.2326	40.346	46.7955	47.4071
148.7	5.7915	5.71386	8.2689	8.15272	14.1727	14.1601	23.7741	23.4568	40.2234	40.3396	46.7844	47.3994
148.8	5.7934	5.71333	8.2677	8.15175	14.1691	14.1583	23.7727	23.4534	40.2157	40.3332	46.7691	47.3917
148.9	5.7922	5.71281	8.26395	8.15078	14.1661	14.1564	23.7667	23.4499	40.2062	40.3268	46.7579	47.3839
149	5.79425	5.71229	8.25935	8.14981	14.1622	14.1545	23.7615	23.4464	40.1935	40.3205	46.7486	47.3762
149.1	5.79575	5.71177	8.25865	8.14885	14.1592	14.1526	23.7615	23.4429	40.1865	40.3141	46.7366	47.3685
149.2	5.79315	5.71124	8.2551	8.14788	14.1555	14.1508	23.759	23.4395	40.18	40.3077	46.7238	47.3608
149.3	5.7926	5.71072	8.25245	8.14691	14.151	14.1489	23.7563	23.436	40.1711	40.3014	46.7107	47.3531
149.4	5.78865	5.7102	8.2476	8.14595	14.1464	14.1471	23.7538	23.4326	40.1604	40.295	46.6937	47.3454
149.5	5.788	5.70968	8.24585	8.14498	14.1388	14.1452	23.7489	23.4291	40.148	40.2886	46.6768	47.3376
149.6	5.79015	5.70915	8.24315	8.14401	14.1331	14.1433	23.7474	23.4256	40.14	40.2823	46.663	47.3299
149.7	5.78795	5.70863	8.2366	8.14305	14.1281	14.1415	23.744	23.4222	40.133	40.2759	46.6521	47.3222
149.8	5.7856	5.70811	8.2305	8.14208	14.126	14.1396	23.7467	23.4187	40.1285	40.2696	46.6372	47.3145
149.9	5.7846	5.70759	8.23085	8.14111	14.1228	14.1377	23.7433	23.4153	40.1175	40.2632	46.6208	47.3068
150	5.78685	5.70706	8.22985	8.14015	14.1159	14.1359	23.7411	23.4118	40.108	40.2569	46.6081	47.2991
150.1	5.78805	5.70654	8.2244	8.13918	14.1134	14.134	23.7346	23.4083	40.1024	40.2505	46.5929	47.2914
150.2	5.7843	5.70602	8.22225	8.13822	14.1102	14.1321	23.7318	23.4049	40.0961	40.2442	46.5799	47.2837
150.3	5.77865	5.7055	8.2213	8.13725	14.1063	14.1303	23.733	23.4014	40.0919	40.2378	46.5684	47.276
150.4	5.78	5.70497	8.2181	8.13629	14.1062	14.1284	23.7321	23.398	40.0853	40.2315	46.5549	47.2684
150.5	5.7789	5.70445	8.21865	8.13532	14.1044	14.1265	23.7297	23.3945	40.0784	40.2251	46.5431	47.2607
150.6	5.77995	5.70393	8.21925	8.13436	14.102	14.1247	23.7262	23.391	40.0664	40.2188	46.533	47.253
150.7	5.77875	5.70341	8.215	8.13339	14.1014	14.1228	23.7274	23.3876	40.0624	40.2124	46.5166	47.2453
150.8	5.7772	5.70289	8.212	8.13243	14.1036	14.121	23.7252	23.3842	40.0566	40.2061	46.5091	47.2376
150.9	5.7751	5.70236	8.2164	8.13146	14.1016	14.1191	23.7238	23.3807	40.0502	40.1998	46.4994	47.23
151	5.7824	5.70184	8.2117	8.1305	14.101	14.1172	23.7201	23.3772	40.0375	40.1934	46.4865	47.2223
151.1	5.7853	5.70132	8.2068	8.12953	14.0988	14.1154	23.7163	23.3738	40.0252	40.1871	46.4716	47.2146
151.2	5.7871	5.7008	8.1995	8.12857	14.0984	14.1135	23.7085	23.3703	40.0147	40.1808	46.4604	47.2069
151.3	5.7839	5.70028	8.1951	8.1276	14.0922	14.1117	23.7053	23.3669	40.0098	40.1745	46.4457	47.1993
151.4	5.7819	5.69976	8.19235	8.12664	14.0937	14.1098	23.7001	23.3634	40.0044	40.1681	46.4348	47.1916
151.5	5.77905	5.69923	8.194	8.12567	14.0913	14.1079	23.6999	23.36	39.9995	40.1618	46.4228	47.184
151.6	5.7813	5.69871	8.19105	8.12471	14.0863	14.1061	23.6947	23.3565	39.9924	40.1555	46.4089	47.1763
151.7	5.77875	5.69819	8.1911	8.12375	14.0846	14.1042	23.6934	23.3531	39.9847	40.1491	46.3961	47.1686
151.8	5.7779	5.69767	8.18465	8.12278	14.0822	14.1024	23.6934	23.3497	39.9731	40.1428	46.3867	47.161
151.9	5.77355	5.69715	8.18085	8.12182	14.0748	14.1005	23.6942	23.3462	39.9667	40.1365	46.3782	47.1533
152	5.77235	5.69663	8.18125	8.12086	14.0755	14.0986	23.6912	23.3428	39.9602	40.1302	46.3677	47.1457
152.1	5.76865	5.69611	8.17955	8.11989	14.0754	14.0968	23.6878	23.3393	39.9524	40.1239	46.3539	47.138
152.2	5.77155	5.69558	8.1793	8.11893	14.0757	14.0949	23.6819	23.3359	39.9449	40.1176	46.3447	47.1304
152.3	5.7702	5.69506	8.1764	8.11797	14.0712	14.0931	23.6801	23.3324	39.9328	40.1113	46.3316	47.1228
152.4	5.7687	5.69454	8.17435	8.117	14.0705	14.0912	23.6745	23.329	39.9251	40.105	46.316	47.1151
152.5	5.76745	5.69402	8.1744	8.11604	14.0705	14.0894	23.6683	23.3255	39.9149	40.0986	46.309	47.1075
152.6	5.7692	5.6935	8.1709	8.11508	14.0655	14.0875	23.6673	23.3221	39.9089	40.0923	46.2977	47.0999
152.7	5.768	5.69298	8.16805	8.11412	14.0655	14.0857	23.6642	23.3187	39.9006	40.086	46.2841	47.0922
152.8	5.76725	5.69246	8.16725	8.11315	14.0618	14.0838	23.6633	23.3152	39.8948	40.0797	46.2764	47.0846
152.9	5.76855	5.69194	8.1669	8.11219	14.0648	14.082	23.6617	23.3118	39.8906	40.0734	46.2677	47.077
153	5.7671	5.69142	8.16475	8.11123	14.0693	14.0801	23.6528	23.3084	39.8837	40.0671	46.2579	47.0694
153.1	5.76865	5.6909	8.1643	8.11027	14.0664	14.0782	23.6475	23.3049	39.8749	40.0608	46.2448	47.0617
153.2	5.7738	5.69038	8.1576	8.10931	14.0636	14.0764	23.6454	23.3015	39.8648	40.0545	46.2303	47.0541
153.3	5.7728	5.68986	8.154	8.10834	14.0643	14.0745	23.6404	23.298	39.8519	40.0483	46.2171	47.0465
153.4	5.77	5.68933	8.15265	8.10738	14.063	14.0727	23.6401	23.2946	39.8441	40.042	46.2049	47.0389
153.5	5.77175	5.68881	8.1519	8.10642	14.0603	14.0708	23.6396	23.2912	39.8353	40.0357	46.1922	47.0313
153.6	5.7694	5.68829	8.15565	8.10546	14.0617	14.069	23.6367	23.2877	39.8233	40.0294	46.1794	47.0237
153.7	5.76935	5.68777	8.15565	8.1045	14.0564	14.0671	23.6349	23.2843	39.8148	40.0231	46.1683	47.016
153.8	5.76955	5.68725	8.1547	8.10354	14.0518	14.0653	23.6298	23.2809	39.8083	40.0168	46.1537	47.0085
153.9	5.7675	5.68673	8.1546	8.10258	14.0493	14.0634	23.628	23.2775	39.8011	40.0105	46.1408	47.0008
154	5.766	5.68621	8.15255	8.10162	14.0468	14.0616	23.6247	23.274	39.7934	40.0043	46.1251	46.9933
154.1	5.76615	5.68569	8.1537	8.10066	14.0423	14.0597	23.62	23.2706	39.7859	39.998	46.1127	46.9856
154.2	5.7651	5.68517	8.1534	8.0997	14.0378	14.0579	23.6169	23.2672	39.7842	39.9917	46.0996	46.9781
154.3	5.7651	5.68465	8.14865	8.09873	14.0368	14.056	23.6112	23.2638	39.7781	39.9854	46.0891	46.9705
154.4	5.75965	5.68413	8.1506	8.09777	14.0351	14.0542	23.6102	23.2603	39.7672	39.9792	46.0755	46.9629
154.5	5.7605	5.68361	8.14535	8.09681	14.0354	14.0523	23.6046	23.2569	39.7557	39.9729	46.0689	46.9553
154.6	5.75855	5.68309	8.1421	8.09585	14.0331	14.0505	23.6032	23.2535	39.7527	39.9666	46.0607	46.9477
154.7	5.7583	5.68257	8.1371	8.09489	14.0359	14.0486	23.604	23.25	39.7477	39.9603	46.052	46.9401
154.8	5.7586	5.68205	8.1369	8.09393	14.0356	14.0468	23.5993	23.2466	39.7397	39.9541	46.0439	46.9325
154.9	5.7597	5.68153	8.13615	8.09297	14.0361	14.0449	23.5969	23.2432	39.7316	39.9478	46.038	46.925
155	5.76045	5.68101	8.1359	8.09202	14.0342	14.0431	23.5946	23.2398	39.7287	39.9416	46.0271	46.9174
155.1	5.7592	5.68049	8.1391	8.09106	14.0313	14.0412	23.5958	23.2364	39.7242	39.9353	46.0179	46.9098
155.2	5.7584	5.67997	8.13815	8.0901	14.0311	14.0394	23.5941	23.2329	39.7186	39.929	46.0086	46.9023
155.3	5.75935	5.67945	8.14145	8.08914	14.0325	14.0375	23.5917	23.2295	39.7119	39.9228	45.9997	46.8947
155.4	5.76055	5.67893	8.143	8.08818	14.0362	14.0357	23.5917	23.2261	39.7074	39.9165	45.9948	46.8871
155.5	5.7637	5.67841	8.1424	8.08722	14.042	14.0338	23.5888	23.2227	39.7029	39.9103	45.9839	46.8796
155.6	5.763	5.67789	8.1424	8.08626	14.0465	14.032	23.5873	23.2192	39.6954	39.904	45.972	46.872
155.7	5.7631	5.67737	8.1434	8.0853	14.0502	14.0301	23.5806	23.2158	39.6904	39.8978	45.9602	46.8644
155.8	5.7685	5.67686	8.1446	8.08434	14.0491	14.0283	23.5784	23.2124	39.6815	39.8915	45.947	46.8569
155.9	5.7694	5.67634	8.1453	8.08339	14.0488	14.0265	23.5731	23.209	39.6765	39.8853	45.9356	46.8493
156	5.7723	5.67582	8.1416	8.08243	14.0503	14.0246	23.5673	23.2056	39.6679	39.879	45.9282	46.8418
156.1	5.7696	5.6753	8.13955	8.08147	14.0516	14.0228	23.5631	23.2022	39.66	39.8728	45.9194	46.8342
156.2	5.76765	5.67478	8.1412	8.08051	14.0515	14.0209	23.5632	23.1988	39.6504	39.8666	45.9098	46.8267
156.3	5.7696	5.67426	8.14625	8.07955	14.0504	14.0191	23.5627	23.1954	39.6415	39.8603	45.899	46.8192
156.4	5.77505	5.67374	8.14815	8.0786	14.0509	14.0172	23.5581	23.1919	39.6322	39.8541	45.8835	46.8116
156.5	5.77655	5.67322	8.1489	8.07764	14.0496	14.0154	23.5512	23.1885	39.6219	39.8479	45.8713	46.8041
156.6	5.7771	5.6727	8.1496	8.07668	14.0477	14.0135	23.5483	23.1851	39.6146	39.8416	45.8577	46.7965
156.7	5.7744	5.67218	8.14695	8.07572	14.048	14.0117	23.5449	23.1817	39.6078	39.8354	45.8479	46.789
156.8	5.76825	5.67166	8.15065	8.07477	14.0467	14.0099	23.5422	23.1783	39.5995	39.8291	45.8393	46.7815
156.9	5.76965	5.67115	8.1512	8.07381	14.0439	14.008	23.5392	23.1749	39.59	39.8229	45.8235	46.7739
157	5.7707	5.67063	8.1518	8.07285	14.0419	14.0062	23.5382	23.1715	39.5833	39.8167	45.8144	46.7664
157.1	5.7659	5.67011	8.1534	8.0719	14.0408	14.0043	23.5336	23.1681	39.5766	39.8105	45.8064	46.7589
157.2	5.7594	5.66959	8.1581	8.07094	14.044	14.0025	23.5343	23.1647	39.5776	39.8043	45.799	46.7514
157.3	5.7606	5.66907	8.1623	8.06998	14.0488	14.0006	23.5377	23.1613	39.5712	39.798	45.7894	46.7439
157.4	5.7627	5.66855	8.17015	8.06903	14.0524	13.9988	23.5367	23.1578	39.5588	39.7918	45.779	46.7363
157.5	5.76395	5.66803	8.173	8.06807	14.054	13.997	23.5366	23.1545	39.5518	39.7856	45.7717	46.7288
157.6	5.766	5.66752	8.1713	8.06711	14.0548	13.9951	23.5348	23.1511	39.5451	39.7794	45.7622	46.7213
157.7	5.7653	5.667	8.1714	8.06616	14.0578	13.9933	23.5305	23.1476	39.535	39.7732	45.7497	46.7138
157.8	5.766	5.66648	8.17225	8.0652	14.0578	13.9914	23.527	23.1442	39.5282	39.767	45.7389	46.7063
157.9	5.76475	5.66596	8.1762	8.06424	14.0579	13.9896	23.5224	23.1408	39.5214	39.7607	45.7261	46.6988
158	5.7673	5.66544	8.17955	8.06329	14.0612	13.9878	23.5178	23.1374	39.5172	39.7545	45.715	46.6913
158.1	5.76725	5.66492	8.1803	8.06233	14.0609	13.9859	23.5161	23.134	39.51	39.7483	45.7019	46.6838
158.2	5.7697	5.66441	8.18375	8.06138	14.0649	13.9841	23.5135	23.1306	39.4993	39.7421	45.6925	46.6763
158.3	5.76475	5.66389	8.18595	8.06042	14.0641	13.9822	23.5128	23.1272	39.4931	39.7359	45.6811	46.6688
158.4	5.76635	5.66337	8.18535	8.05947	14.0632	13.9804	23.5123	23.1238	39.4839	39.7297	45.6713	46.6613
158.5	5.76465	5.66285	8.18435	8.05851	14.0612	13.9786	23.5112	23.1205	39.4797	39.7235	45.6613	46.6538
158.6	5.76185	5.66233	8.1825	8.05756	14.0613	13.9767	23.5093	23.117	39.4712	39.7173	45.6473	46.6463
158.7	5.7564	5.66182	8.1827	8.0566	14.0627	13.9749	23.5038	23.1136	39.4623	39.7111	45.639	46.6388
158.8	5.7552	5.6613	8.18195	8.05565	14.0632	13.9731	23.5013	23.1103	39.4584	39.7049	45.6298	46.6314
158.9	5.75505	5.66078	8.1822	8.05469	14.0655	13.9712	23.4989	23.1069	39.4468	39.6987	45.6208	46.6239
159	5.7519	5.66026	8.18575	8.05374	14.0619	13.9694	23.4966	23.1035	39.4404	39.6925	45.6067	46.6164
159.1	5.75265	5.65974	8.18555	8.05279	14.0605	13.9675	23.4966	23.1001	39.4331	39.6863	45.5964	46.6089
159.2	5.75185	5.65923	8.1872	8.05183	14.0616	13.9657	23.4952	23.0967	39.4248	39.6802	45.5849	46.6015
159.3	5.7494	5.65871	8.19275	8.05088	14.0617	13.9639	23.4921	23.0933	39.4145	39.674	45.5777	46.594
159.4	5.74845	5.65819	8.19135	8.04992	14.0553	13.962	23.4902	23.0899	39.4083	39.6678	45.5703	46.5865
159.5	5.74725	5.65767	8.1915	8.04897	14.0531	13.9602	23.4882	23.0865	39.404	39.6616	45.5643	46.5791
159.6	5.7439	5.65716	8.192	8.04802	14.0533	13.9584	23.481	23.0831	39.3971	39.6554	45.5549	46.5716
159.7	5.7432	5.65664	8.19545	8.04706	14.0534	13.9565	23.4773	23.0797	39.3871	39.6493	45.5476	46.5641
159.8	5.74035	5.65612	8.19735	8.04611	14.0566	13.9547	23.4772	23.0764	39.383	39.6431	45.5376	46.5567
159.9	5.73915	5.6556	8.19515	8.04516	14.0611	13.9529	23.4759	23.073	39.3743	39.6369	45.5298	46.5492
160	5.73815	5.65509	8.1962	8.0442	14.0623	13.951	23.4706	23.0696	39.3681	39.6307	45.5204	46.5418
160.1	5.7376	5.65457	8.19505	8.04325	14.0632	13.9492	23.4672	23.0662	39.3627	39.6246	45.5111	46.5343
160.2	5.73715	5.65405	8.1934	8.0423	14.0641	13.9474	23.4642	23.0628	39.356	39.6184	45.4997	46.5269
160.3	5.7367	5.65354	8.19655	8.04134	14.0674	13.9455	23.459	23.0594	39.3428	39.6122	45.4972	46.5194
160.4	5.73575	5.65302	8.1993	8.04039	14.0641	13.9437	23.4593	23.056	39.3378	39.6061	45.4864	46.512
160.5	5.7371	5.6525	8.19705	8.03944	14.0667	13.9419	23.4514	23.0527	39.3287	39.5999	45.478	46.5045
160.6	5.73535	5.65199	8.2006	8.03849	14.064	13.94	23.4498	23.0493	39.3232	39.5937	45.4678	46.4971
160.7	5.7372	5.65147	8.20525	8.03753	14.0649	13.9382	23.4483	23.0459	39.3169	39.5876	45.4554	46.4896
160.8	5.73535	5.65095	8.2063	8.03658	14.0648	13.9364	23.4453	23.0425	39.3103	39.5814	45.4463	46.4822
160.9	5.7332	5.65043	8.20375	8.03563	14.0648	13.9345	23.4416	23.0391	39.3057	39.5752	45.4363	46.4748
161	5.73305	5.64992	8.20295	8.03468	14.0655	13.9327	23.4426	23.0358	39.2991	39.5691	45.426	46.4673
161.1	5.73055	5.6494	8.2023	8.03373	14.0687	13.9309	23.4422	23.0324	39.2912	39.5629	45.4181	46.4599
161.2	5.7256	5.64888	8.20265	8.03277	14.07	13.9291	23.4408	23.029	39.288	39.5568	45.4117	46.4525
161.3	5.72775	5.64837	8.20335	8.03182	14.0711	13.9272	23.4362	23.0256	39.2811	39.5506	45.4005	46.4451
161.4	5.73045	5.64785	8.20485	8.03087	14.0724	13.9254	23.4329	23.0222	39.2729	39.5445	45.3886	46.4376
161.5	5.72865	5.64734	8.20665	8.02992	14.0703	13.9236	23.4267	23.0189	39.2615	39.5383	45.3751	46.4302
161.6	5.72735	5.64682	8.2076	8.02897	14.0683	13.9217	23.4233	23.0155	39.2518	39.5322	45.3693	46.4228
161.7	5.7256	5.6463	8.20695	8.02802	14.0679	13.9199	23.4245	23.0121	39.2439	39.526	45.3612	46.4154
161.8	5.72425	5.64579	8.21065	8.02707	14.0663	13.9181	23.4276	23.0087	39.2375	39.5199	45.3532	46.408
[truncated: 882 more rows]

## Sheet: SI Fig. 12
Wavelength (nm)	absorbance
220	0.682
221	0.641
222	0.598
223	0.565
224	0.547
225	0.525
226	0.498
227	0.484
228	0.481
229	0.477
230	0.477
231	0.476
232	0.473
233	0.474
234	0.485
235	0.497
236	0.508
237	0.525
238	0.548
239	0.573
240	0.598
241	0.622
242	0.647
243	0.67
244	0.698
245	0.723
246	0.742
247	0.768
248	0.797
249	0.819
250	0.836
251	0.853
252	0.876
253	0.898
254	0.921
255	0.931
256	0.93
257	0.932
258	0.928
259	0.926
260	0.922
261	0.917
262	0.907
263	0.895
264	0.885
265	0.863
266	0.842
267	0.82
268	0.794
269	0.767
270	0.744
271	0.719
272	0.695
273	0.674
274	0.648
275	0.623
276	0.598
277	0.57
278	0.543
279	0.516
280	0.49
281	0.461
282	0.435
283	0.41
284	0.386
285	0.361
286	0.335
287	0.308
288	0.279
289	0.254
290	0.228
291	0.202
292	0.176
293	0.154
294	0.133
295	0.113
296	0.095
297	0.081
298	0.07
299	0.059
300	0.05
301	0.041
302	0.036
303	0.028
304	0.024
305	0.021
306	0.019
307	0.013
308	0.011
309	0.01
310	0.008
311	0.007
312	0.008
313	0.007
314	0.008
315	0.011
316	0.01
317	0.007
318	0.01
319	0.011
320	0.012
321	0.013
322	0.014
323	0.011
324	0.012
325	0.012
326	0.012
327	0.01
328	0.009
329	0.009
330	0.009
331	0.012
332	0.009
333	0.006
334	0.006
335	0.007
336	0.005
337	0.005
338	0.002
339	-0.001
340	0
341	0.002
342	-0.002
343	-0.001
344	-0.002
345	-0.002
346	-0.001
347	0.002
348	0.001
349	-0.001
350	0.001

## Sheet: SI Fig. 16
0.2 pM		2 pM		20 pM		200 pM		2 nM		20 nM
normalised fractional position	count	normalised fractional position	count	normalised fractional position	count	normalised fractional position	count	normalised fractional position	count	normalised fractional position	count
0	0	0	0	0	1	0	3	0	1	0	2
0.05	0	0.05	0	0.05	2	0.05	1	0.05	2	0.05	1
0.1	0	0.1	0	0.1	0	0.1	1	0.1	1	0.1	4
0.15	1	0.15	1	0.15	0	0.15	4	0.15	3	0.15	7
0.2	0	0.2	2	0.2	5	0.2	7	0.2	8	0.2	2
0.25	1	0.25	2	0.25	3	0.25	6	0.25	2	0.25	3
0.3	0	0.3	3	0.3	10	0.3	3	0.3	5	0.3	7
0.35	2	0.35	2	0.35	7	0.35	7	0.35	9	0.35	13
0.4	0	0.4	3	0.4	5	0.4	10	0.4	12	0.4	15
0.45	2	0.45	3	0.45	2	0.45	5	0.45	10	0.45	7
0.5	0	0.5	2	0.5	8	0.5	9	0.5	14	0.5	8
0.55	2	0.55	4	0.55	6	0.55	10	0.55	9	0.55	8
0.6	0	0.6	5	0.6	1	0.6	8	0.6	6	0.6	11
0.65	1	0.65	3	0.65	7	0.65	9	0.65	7	0.65	9
0.7	0	0.7	4	0.7	3	0.7	5	0.7	5	0.7	9
0.75	0	0.75	2	0.75	6	0.75	2	0.75	5	0.75	2
0.8	0	0.8	0	0.8	0	0.8	4	0.8	4	0.8	0
0.85	1	0.85	2	0.85	4	0.85	2	0.85	1	0.85	4
0.9	0	0.9	0	0.9	0	0.9	0	0.9	2	0.9	0
0.95	0	0.95	0	0.95	2	0.95	0	0.95	0	0.95	0
1	0	1	0	1	0	1	0	1	0	1	0

## Sheet: SI Fig. 17
SARS-CoV-2		229E		OC43
normalised fractional position	count	normalised fractional position	count	normalised fractional position	count
0	2	0	0	0	0
0.05	1	0.05	0	0.05	0
0.1	4	0.1	0	0.1	1
0.15	7	0.15	1	0.15	0
0.2	2	0.2	0	0.2	0
0.25	3	0.25	0	0.25	1
0.3	7	0.3	1	0.3	0
0.35	13	0.35	1	0.35	4
0.4	15	0.4	1	0.4	0
0.45	7	0.45	1	0.45	2
0.5	8	0.5	0	0.5	1
0.55	8	0.55	1	0.55	2
0.6	11	0.6	0	0.6	3
0.65	9	0.65	0	0.65	1
0.7	9	0.7	0	0.7	0
0.75	2	0.75	0	0.75	0
0.8	0	0.8	0	0.8	0
0.85	4	0.85	0	0.85	0
0.9	0	0.9	0	0.9	1
0.95	0	0.95	0	0.95	0
1	0	1	0	1	0

## Sheet: SI. Fig. 19
Wavelength (nm)	absorbance
220	0.902
221	0.858
222	0.809
223	0.767
224	0.739
225	0.711
226	0.683
227	0.669
228	0.663
229	0.654
230	0.653
231	0.653
232	0.654
233	0.657
234	0.668
235	0.686
236	0.699
237	0.727
238	0.757
239	0.79
240	0.822
241	0.853
242	0.888
243	0.921
244	0.96
245	0.994
246	1.022
247	1.059
248	1.097
249	1.133
250	1.157
251	1.184
252	1.217
253	1.249
254	1.284
255	1.3
256	1.308
257	1.314
258	1.31
259	1.305
260	1.303
261	1.298
262	1.285
263	1.265
264	1.245
265	1.21
266	1.182
267	1.151
268	1.11
269	1.073
270	1.039
271	1.009
272	0.974
273	0.941
274	0.905
275	0.868
276	0.832
277	0.791
278	0.752
279	0.71
280	0.673
281	0.635
282	0.595
283	0.557
284	0.518
285	0.48
286	0.44
287	0.4
288	0.362
289	0.325
290	0.289
291	0.249
292	0.213
293	0.182
294	0.155
295	0.126
296	0.101
297	0.083
298	0.07
299	0.058
300	0.045
301	0.037
302	0.03
303	0.024
304	0.021
305	0.016
306	0.012
307	0.012
308	0.013
309	0.014
310	0.012
311	0.014
312	0.014
313	0.016
314	0.015
315	0.015
316	0.017
317	0.012
318	0.013
319	0.009
320	0.005
321	0.005
322	0.003
323	0.003
324	-0.001
325	0.001
326	0.001
327	0.004
328	0.004
329	0.004
330	0.003
331	0.002
332	0.001
333	-0.002
334	-0.004
335	-0.006
336	-0.006
337	-0.007
338	-0.004
339	-0.002
340	0
341	0
342	-0.002
343	-0.001
344	-0.002
345	-0.001
346	-0.002
347	-0.005
348	-0.003
349	-0.001
350	-0.002

## Sheet: SI Fig. 21
a									b									c
dwell time (ms)	count	peak current (nA)	count	normalised fractional position	count	peak current (nA)	count		dwell time (ms)	count	peak current (nA)	count	normalised fractional position	count	peak current (nA)	count		dwell time (ms)	count	peak current (nA)	count	normalised fractional position	count	peak current (nA)	count
0	0	0	0	0	0	0	0		0	0	0	0	0	0	0	0		0	0	0	0	0	0	0	0
0.03	24	0.01	0	0.05	0	0.01	0		0.03	27	0.01	0	0.05	0	0.01	0		0.03	28	0.01	0	0.05	0	0.01	0
0.06	19	0.02	14	0.1	1	0.02	14		0.06	19	0.02	22	0.1	0	0.02	22		0.06	16	0.02	18	0.1	0	0.02	18
0.09	14	0.03	33	0.15	8	0.03	33		0.09	8	0.03	18	0.15	0	0.03	18		0.09	7	0.03	15	0.15	0	0.03	15
0.12	4	0.04	6	0.2	30	0.04	6		0.12	3	0.04	9	0.2	0	0.04	9		0.12	1	0.04	9	0.2	0	0.04	9
0.15	1	0.05	4	0.25	23	0.05	4		0.15	1	0.05	3	0.25	0	0.05	3		0.15	0	0.05	4	0.25	0	0.05	4
0.18	2	0.06	2	0.3	2	0.06	2		0.18	1	0.06	2	0.3	0	0.06	2		0.18	0	0.06	2	0.3	0	0.06	2
0.21	0	0.07	1	0.35	0	0.07	1		0.21	1	0.07	1	0.35	0	0.07	1		0.21	0	0.07	3	0.35	0	0.07	3
0.24	0	0.08	1	0.4	0	0.08	1		0.24	0	0.08	1	0.4	0	0.08	1		0.24	0	0.08	1	0.4	0	0.08	1
0.27	0	0.09	0	0.45	0	0.09	0		0.27	0	0.09	0	0.45	3	0.09	0		0.27	0	0.09	0	0.45	0	0.09	0
0.3	0	0.1	1	0.5	0	0.1	1		0.3	0	0.1	2	0.5	15	0.1	2		0.3	0	0.1	0	0.5	0	0.1	0
0.33	0	0.11	0	0.55	0	0.11	0		0.33	0	0.11	0	0.55	20	0.11	0		0.33	0	0.11	0	0.55	0	0.11	0
0.36	0	0.12	0	0.6	0	0.12	0		0.36	0	0.12	1	0.6	17	0.12	1		0.36	0	0.12	0	0.6	0	0.12	0
0.39	0	0.13	0	0.65	0	0.13	0		0.39	0	0.13	0	0.65	4	0.13	0		0.39	0	0.13	0	0.65	0	0.13	0
0.42	0	0.14	1	0.7	0	0.14	1		0.42	0	0.14	0	0.7	1	0.14	0		0.42	0	0.14	0	0.7	0	0.14	0
0.45	0	0.15	0	0.75	0	0.15	0		0.45	0	0.15	0	0.75	0	0.15	0		0.45	0	0.15	0	0.75	0	0.15	0
0.48	0	0.16	0	0.8	0	0.16	0		0.48	0	0.16	0	0.8	0	0.16	0		0.48	0	0.16	0	0.8	0	0.16	0
0.51	0	0.17	0	0.85	0	0.17	0		0.51	0	0.17	0	0.85	0	0.17	0		0.51	0	0.17	0	0.85	0	0.17	0
0.54	0	0.18	0	0.9	0	0.18	0		0.54	0	0.18	0	0.9	0	0.18	0		0.54	0	0.18	0	0.9	2	0.18	0
0.57	0	0.19	0	0.95	0	0.19	0		0.57	0	0.19	0	0.95	0	0.19	0		0.57	0	0.19	0	0.95	20	0.19	0
0.6	0	0.2	0	1	0	0.2	0		0.6	0	0.2	0	1	0	0.2	0		0.6	0	0.2	0	1	30	0.2	0

## Sheet: SI Fig. 23
Full length viral RNA (copies/ul)	binding ratio	error
0	0	0.031
0.01	2.562	0.321
0.1	8.511	0.522
1	14.311	1.111
10	19.322	1.132
100	24.543	2.321

[truncated: 1 more sheets: SI Fig. 25]
