# Supplementary material for: Multiplexed detection of viral antigen and RNA using nanopore sensing and encoded molecular probes
Source: Nat Commun. 2023 Nov 14;14:7362. doi: 10.1038/s41467-023-43004-9 (PMC10646045; doi:10.1038/s41467-023-43004-9)
Supplement: Supplementary file 4 — Source data [file 41467_2023_43004_MOESM4_ESM.zip › Source data/figure 2 source data.xlsx]

## Sheet: figure 2d
S protein concentration (nM)	binding ratio	standard error
0	0	0.04
0.0002	0.113	0.043
0.002	0.922	0.111
0.02	2.588	0.432
0.2	4.136	0.212
2	5.906	0.454
20	8.188	0.323
200	9.82	0.446

## Sheet: figure 2e
	binding ratio	standard error
SARS-CoV-2	9.82	0.446
HCoV-NL63	0.02	0.01
HCoV-OC43	0.5	0.02
