# Supplementary material for: Multiplexed detection of viral antigen and RNA using nanopore sensing and encoded molecular probes
Source: Nat Commun. 2023 Nov 14;14:7362. doi: 10.1038/s41467-023-43004-9 (PMC10646045; doi:10.1038/s41467-023-43004-9)
Supplement: Supplementary file 4 — Source data [file 41467_2023_43004_MOESM4_ESM.zip › Source data/figure 3 source data.xlsx]

## Sheet: Figure 3b
N protein concentration (nM)	binding ratio	standard error
0	0	0.02
0.0002	0.501	0.111
0.002	1.911	0.203
0.02	3.592	0.194
0.2	4.802	0.304
2	5.301	0.499
20	5.7	0.395

## Sheet: Figure 3c
	binding ratio	standard error
SARS-CoV-2	5.7	0.385
HCoV-NL63	0.301	0.095
HCoV-OC43	0.792	0.311

## Sheet: Figure 3d
dwell time (ms)	peak current (nA)
0.038	0.02
0.06	0.039
0.063	0.097
0.027	0.055
0.056	0.04
0.031	0.146
0.06	0.016
0.042	0.031
0.044	0.039
0.036	0.111
0.106	0.012
0.048	0.027
0.056	0.012
0.069	0.06
0.077	0.039
0.031	0.03
0.075	0.046
0.06	0.034
0.044	0.014
0.061	0.059
0.05	0.047
0.075	0.048
0.025	0.019
0.033	0.103
0.029	0.019
0.031	0.052
0.025	0.048
0.081	0.048
0.083	0.04
0.048	0.036
0.069	0.031
0.061	0.042
0.083	0.04
0.06	0.021
0.18	0.042
0.042	0.014
0.036	0.244
0.023	0.04
0.069	0.042
0.065	0.04
0.063	0.038
0.025	0.018
0.023	0.034
0.069	0.044
0.056	0.05
0.054	0.043
0.035	0.044
0.125	0.026
0.048	0.112
0.061	0.012
0.092	0.027
0.054	0.014
0.027	0.03
0.079	0.041
0.123	0.028
0.129	0.05
0.129	0.05
0.067	0.014
0.021	0.016
0.092	0.014
0.117	0.045
0.084	0.043
0.021	0.019
0.111	0.039
0.036	0.06
0.06	0.044
0.04	0.019
0.065	0.025
0.065	0.041
0.071	0.031
0.056	0.043
0.296	0.028
0.086	0.029
0.1	0.045
0.029	0.067
0.029	0.067
0.023	0.036
0.027	0.037
0.048	0.027
0.073	0.046
0.079	0.012
0.061	0.037
0.036	0.041
0.021	0.013
0.198	0.033
0.073	0.043
0.071	0.061
0.027	0.036
0.029	0.125
0.035	0.028
0.056	0.035
0.088	0.024
0.115	0.049
0.025	0.023
0.036	0.056
0.036	0.015
0.035	0.022
0.253	0.012
0.033	0.034
0.025	0.025
0.083	0.019
0.111	0.037
0.415	0.025
0.075	0.035
0.071	0.017
0.031	0.019
0.092	0.028

## Sheet: Figure 3e
normalised fractional peak position	peak current (nA)
0.667	0.02
0.418	0.039
0.138	0.097
0.441	0.055
0.549	0.04
0.701	0.146
0.568	0.016
0.534	0.031
0.555	0.039
0.38	0.111
0.414	0.012
0.526	0.027
0.552	0.012
0.362	0.06
0.519	0.039
0.312	0.03
0.283	0.046
0.824	0.034
0.279	0.014
0.614	0.059
0.677	0.047
0.272	0.048
0.652	0.019
0.147	0.103
0.667	0.019
0.528	0.052
0.402	0.048
0.314	0.048
0.508	0.04
0.414	0.036
0.581	0.031
0.554	0.042
0.319	0.04
0.393	0.021
0.298	0.042
0.474	0.014
0.051	0.244
0.772	0.04
0.278	0.042
0.368	0.04
0.191	0.038
0.624	0.018
0.4	0.034
0.596	0.044
0.252	0.05
0.538	0.043
0.5	0.044
0.622	0.026
0.402	0.112
0.33	0.012
0.532	0.027
0.461	0.014
0.775	0.03
0.295	0.041
0.339	0.028
0.397	0.05
0.397	0.05
0.403	0.014
0.584	0.016
0.354	0.014
0.575	0.045
0.264	0.043
0.351	0.019
0.603	0.039
0.216	0.06
0.568	0.044
0.322	0.019
0.324	0.025
0.345	0.041
0.425	0.031
0.582	0.043
0.162	0.028
0.722	0.029
0.26	0.045
0.407	0.067
0.407	0.067
0.365	0.036
0.491	0.037
0.466	0.027
0.774	0.046
0.653	0.012
0.678	0.037
0.259	0.041
0.397	0.013
0.458	0.033
0.631	0.043
0.342	0.061
0.245	0.036
0.616	0.125
0.359	0.028
0.741	0.035
0.283	0.024
0.402	0.049
0.529	0.023
0.338	0.056
0.011	0.015
0.056	0.022
0.373	0.012
0.718	0.034
0.839	0.025
0.362	0.019
0.566	0.037
0.411	0.025
0.669	0.035
0.481	0.017
0.671	0.019
0.448	0.028
