# Supplementary material for: Multiplexed detection of viral antigen and RNA using nanopore sensing and encoded molecular probes
Source: Nat Commun. 2023 Nov 14;14:7362. doi: 10.1038/s41467-023-43004-9 (PMC10646045; doi:10.1038/s41467-023-43004-9)
Supplement: Supplementary file 4 — Source data [file 41467_2023_43004_MOESM4_ESM.zip › Source data/figure 4 source data.xlsx]

## Sheet: Figure 4b(iii)
0.2			0.5			1
dwell time (ms)	normalised fractional peak position	peak current (nA)	dwell time (ms)	normalised fractional peak position	peak current (nA)	dwell time (ms)	normalised fractional peak position	peak current (nA)
0.037	0.096	0.02	0.049	0.553	0.018	0.058	0.891	0.062
0.065	0.11	0.017	0.026	0.553	0.04	0.017	0.891	0.074
0.081	0.122	0.017	0.039	0.557	0.02	0.054	0.916	0.042
0.06	0.128	0.016	0.111	0.558	0.029	0.031	0.918	0.02
0.081	0.132	0.036	0.03	0.563	0.031	0.027	0.929	0.037
0.097	0.14	0.02	0.02	0.573	0.032	0.028	0.93	0.05
0.014	0.14	0.02	0.025	0.576	0.039	0.038	0.931	0.029
0.114	0.148	0.022	0.022	0.581	0.018	0.048	0.938	0.02
0.027	0.15	0.02	0.115	0.586	0.02	0.023	0.938	0.06
0.029	0.152	0.027	0.022	0.608	0.012	0.042	0.939	0.019
0.024	0.154	0.024	0.091	0.609	0.015	0.022	0.939	0.037
0.055	0.154	0.046	0.03	0.564	0.014	0.022	0.942	0.057
0.033	0.155	0.018	0.062	0.627	0.015	0.027	0.944	0.018
0.019	0.155	0.027	0.021	0.539	0.034	0.044	0.944	0.022
0.076	0.157	0.027	0.024	0.44	0.017	0.081	0.944	0.017
0.02	0.157	0.024	0.031	0.44	0.026	0.119	0.944	0.017
0.025	0.157	0.02	0.022	0.443	0.028	0.018	0.945	0.034
0.072	0.158	0.079	0.013	0.453	0.062	0.029	0.946	0.012
0.135	0.159	0.037	0.026	0.459	0.027	0.034	0.947	0.021
0.027	0.16	0.027	0.024	0.463	0.014	0.028	0.948	0.015
0.022	0.161	0.017	0.031	0.47	0.019	0.038	0.948	0.02
0.022	0.163	0.034	0.061	0.471	0.054	0.018	0.948	0.015
0.03	0.166	0.024	0.03	0.479	0.02	0.021	0.952	0.047
0.111	0.166	0.035	0.062	0.481	0.019	0.069	0.952	0.014
0.055	0.167	0.013	0.025	0.483	0.012	0.024	0.952	0.037
0.036	0.168	0.014	0.06	0.483	0.02	0.021	0.952	0.057
0.018	0.168	0.024	0.054	0.486	0.027	0.072	0.953	0.039
0.03	0.17	0.024	0.031	0.492	0.019	0.029	0.953	0.024
0.035	0.171	0.016	0.027	0.502	0.012	0.024	0.954	0.036
0.107	0.171	0.028	0.028	0.506	0.032	0.079	0.954	0.014
0.012	0.173	0.02	0.025	0.506	0.027	0.024	0.954	0.037
0.024	0.178	0.463	0.039	0.506	0.014	0.038	0.955	0.033
0.026	0.178	0.137	0.026	0.513	0.03	0.048	0.957	0.017
0.028	0.181	0.03	0.027	0.516	0.035	0.04	0.958	0.018
0.028	0.185	0.02	0.03	0.518	0.011	0.025	0.959	0.024
0.052	0.194	0.052	0.032	0.523	0.021	0.04	0.959	0.016
0.017	0.196	0.027	0.065	0.525	0.114	0.045	0.962	0.017
0.015	0.196	0.02	0.016	0.533	0.094	0.028	0.962	0.015
0.034	0.196	0.027	0.058	0.534	0.016	0.036	0.962	0.021
0.039	0.201	0.024	0.067	0.537	0.05	0.026	0.963	0.035
0.02	0.206	0.024	0.049	0.543	0.035	0.022	0.965	0.02
0.033	0.208	0.017	0.057	0.543	0.016	0.016	0.969	0.024
0.072	0.209	0.018	0.056	0.544	0.032	0.006	0.971	0.027
0.025	0.21	0.024	0.028	0.546	0.015	0.018	0.972	0.06
0.028	0.211	0.014	0.034	0.557	0.02	0.073	0.974	0.02
0.064	0.214	0.024	0.026	0.561	0.018	0.027	0.974	0.046
0.158	0.216	0.026	0.029	0.567	0.027	0.063	0.977	0.014
0.076	0.217	0.024	0.199	0.573	0.02	0.017	0.979	0.021
0.064	0.223	0.019	0.045	0.583	0.019	0.037	0.982	0.017
0.06	0.232	0.016	0.028	0.593	0.055	0.014	0.983	0.02
0.023	0.232	0.024	0.032	0.597	0.027	0.09	0.986	0.012
0.038	0.234	0.043	0.069	0.514	0.016	0.024	0.99	0.012
0.166	0.242	0.028	0.033	0.539	0.024
0.087	0.203	0.063	0.019	0.642	0.024
0.042	0.205	0.028	0.168	0.655	0.274
0.03	0.221	0.048	0.067	0.466	0.095
0.029	0.216	0.026	0.062	0.478	0.073
0.055	0.216	0.036	0.036	0.482	0.018
0.081	0.22	0.017	0.137	0.489	0.043
0.05	0.243	0.093	0.03	0.51	0.021
0.031	0.245	0.021
0.065	0.229	0.023
0.054	0.268	0.044
0.047	0.26	0.053

## Sheet: Figure 4e
RNA concentration (nM)	binding ratio	standard error
0	0	0.04
0.2	0.311	0.121
2	2.363	0.322
20	8.322	1.11
200	12.914	0.899
1000	16.642	1.435
2000	18.992	1.223
