# Supplementary material for: Multiplexed detection of viral antigen and RNA using nanopore sensing and encoded molecular probes
Source: Nat Commun. 2023 Nov 14;14:7362. doi: 10.1038/s41467-023-43004-9 (PMC10646045; doi:10.1038/s41467-023-43004-9)
Supplement: Supplementary file 4 — Source data [file 41467_2023_43004_MOESM4_ESM.zip › Source data/figure 5 source data.xlsx]

## Sheet: Figure 5e
Normalised fractional position	wild-type		Alpha	Delta	Omicron
	probe 1	probe 2	probe 1	probe 1	probe 2
0	0	0	0	0	0
0.05	0	0	0	0	0
0.1	0	0.011	0.005	0	0.006
0.15	0.006	0.033	0.246	0.011	0.312
0.2	0.006	0.017	0.929	0	0.965
0.25	0	0	0.372	0	0.306
0.3	0	0	0.016	0	0.017
0.35	0	0	0	0.011	0
0.4	0.006	0.006	0.011	0.022	0.012
0.45	0.011	0.011	0.24	0.257	0.312
0.5	0.011	0.017	0.557	0.481	0.497
0.55	0.022	0.017	0.656	0.667	0.717
0.6	0.011	0.011	0.24	0.273	0.254
0.65	0	0.006	0.066	0.12	0.185
0.7	0	0	0.109	0.055	0.064
0.75	0	0	0	0	0
0.8	0	0	0	0	0
0.85	0	0	0	0	0
0.9	0.083	0.044	0.169	0.137	0.087
0.95	0.5	0.622	0.503	0.546	0.584
1	1	1	1	1	1
