# Supplementary material for: Multiplexed detection of viral antigen and RNA using nanopore sensing and encoded molecular probes
Source: Nat Commun. 2023 Nov 14;14:7362. doi: 10.1038/s41467-023-43004-9 (PMC10646045; doi:10.1038/s41467-023-43004-9)
Supplement: Supplementary file 4 — Source data [file 41467_2023_43004_MOESM4_ESM.zip › Source data/figure 7 source data.xlsx]

## Sheet: Figure 7a(i)
		test 1	test 2	test 3	mean
P1	Healty	0.0016	0.001	0.0015	0.0014
P2		0.001	0.0038	0.0025	0.0024
P3		0.0039	0.005	0.0006	0.0031
P4		0.0041	0.0038	0.0033	0.0037
P5		0.0013	0.0007	0.0012	0.0011
P6	Wild-type	0.0412	0.0381	0.0423	0.0405
P7		0.0158	0.0087	0.0136	0.0127
P8		0.0404	0.0331	0.0374	0.037
P9		0.045	0.0207	0.057	0.0409
P10		0.0189	0.012	0.0116	0.0142
P11	Delta	0.0199	0.019	0.0214	0.0201
P12		0.0254	0.0534	0.0392	0.0393
P13		0.0147	0.0208	0.0163	0.0173
P14		0.0169	0.0357	0.0156	0.0227
P15		0.022	0.0339	0.027	0.0277
P16	Omicron	0.0091	0.0185	0.0186	0.0154
P17		0.0253	0.0068	0.0132	0.0151
P18		0.0313	0.0306	0.0272	0.0297
P19		0.0193	0.0181	0.0181	0.0185
P20		0.0263	0.0314	0.0267	0.0281

## Sheet: Figure 7a(ii)
		test 1	test 2	test 3	mean
P1	Healty	0.0079	0.003	0.001	0.004
P2		0.0009	0.0037	0.005	0.0032
P3		0.0023	0.0008	0.0013	0.0015
P4		0.0008	0.0103	0.0089	0.0067
P5		0.0046	0.0021	0.0015	0.0027
P6	Wild-type	0.1404	0.1129	0.095	0.1161
P7		0.088	0.106	0.1566	0.1169
P8		0.1269	0.1201	0.1743	0.1404
P9		0.1987	0.1329	0.1214	0.151
P10		0.1066	0.1545	0.1364	0.1325
P11	Delta	0.0779	0.0552	0.1048	0.0793
P12		0.0593	0.0269	0.0529	0.0464
P13		0.0417	0.0816	0.0602	0.0612
P14		0.037	0.0728	0.0429	0.0509
P15		0.0633	0.075	0.0961	0.0781
P16	Omicron	0.0591	0.0845	0.0562	0.0666
P17		0.0534	0.0811	0.1622	0.0989
P18		0.0532	0.0825	0.0649	0.0669
P19		0.0709	0.0709	0.0562	0.066
P20		0.1036	0.0717	0.067	0.0808

## Sheet: Figure 7b
N protein			S protein		G339D		D614G		N amplicon
	binding ratio	standard error	binding ratio	standard error	binding ratio	standard error	binding ratio	standard error	binding ratio	standard error
P1	0	0	0.0014	0.0002	0.0013	0.0009	0.0017	0.0013	0.004	0.0029
P6	0.0192	0.0045	0.0405	0.0019	0.0027	0.0019	0.0017	0.0005	0.116	0.0185
P11	0.0137	0.0027	0.02	0.001	0.0017	0.0009	0.0687	0.0106	0.0793	0.0204
P16	0.01	0.0025	0.0154	0.0045	0.0467	0.0091	0.043	0.0075	0.0666	0.013
